# Supplementary material for: The origin of synthons and supramolecular motifs: beyond atoms and functional groups
Source: IUCrJ. 2025 Apr 7;12(Pt 3):334–57. doi: 10.1107/S2052252525001447 (PMC12044848; doi:10.1107/S2052252525001447)
Supplement: Supplementary file 1 [file m-12-00334-sup1.cif]

 
data_I
#==============================================================================

# PROCESSING SUMMARY (IUCr Office Use Only)

_journal_date_recd_electronic aa?     
_journal_date_to_coeditor         ?
_journal_date_from_coeditor       ?
_journal_date_accepted     aa?
_journal_date_printers_first      ?
_journal_date_printers_final      ?
_journal_date_proofs_out          ?
_journal_date_proofs_in           ?
_journal_coeditor_name            ?
_journal_coeditor_code      PEN5012
_journal_coeditor_notes
; ?
;
_journal_paper_category      ?
_journal_techeditor_code      ? 
_iucr_compatibility_tag          ACTA95
_journal_techeditor_notes  
;
;
_journal_coden_ASTM               ?
_journal_name_full                ?
_journal_year                     ?
_journal_volume                   ?
_journal_issue                    ?
_journal_page_first               ?
_journal_page_last                ?
_journal_suppl_publ_number        ?
_journal_suppl_publ_pages         ?

#==============================================================================

 
_audit_creation_method            SHELXL-2014
_chemical_name_systematic
;
 ?
;
_chemical_name_common             ?
_chemical_melting_point           ?
_chemical_formula_moiety          'C3 H I O S2' 
_chemical_formula_sum
 'C3 H I O S2' 
_chemical_formula_weight          244.06

loop_
 _atom_type_symbol
 _atom_type_description
 _atom_type_scat_dispersion_real
 _atom_type_scat_dispersion_imag
 _atom_type_scat_source
 'C'  'C'   0.0033   0.0016
 'International Tables Vol C Tables 4.2.6.8 and 6.1.1.4'
 'H'  'H'   0.0000   0.0000
 'International Tables Vol C Tables 4.2.6.8 and 6.1.1.4'
 'O'  'O'   0.0106   0.0060
 'International Tables Vol C Tables 4.2.6.8 and 6.1.1.4'
 'S'  'S'   0.1246   0.1234
 'International Tables Vol C Tables 4.2.6.8 and 6.1.1.4'
 'I'  'I'  -0.4742   1.8119
 'International Tables Vol C Tables 4.2.6.8 and 6.1.1.4'
 
_space_group_crystal_system       triclinic
_space_group_IT_number            1
_space_group_name_H-M_alt         'P 1'
_space_group_name_Hall            'P 1'
 
_shelx_space_group_comment
;
The symmetry employed for this shelxl refinement is uniquely defined
by the following loop, which should always be used as a source of
symmetry information in preference to the above space-group names.
They are only intended as comments.
;
 
loop_
 _space_group_symop_operation_xyz
 'x, y, z'
 
_cell_length_a                    4.09358(10)
_cell_length_b                    5.63601(16)
_cell_length_c                    6.64675(17)
_cell_angle_alpha                 103.946(2)
_cell_angle_beta                  91.017(2)
_cell_angle_gamma                 91.983(2)
_cell_volume                      148.687(7)
_cell_formula_units_Z             1
_cell_measurement_temperature     100(2)
_cell_measurement_reflns_used     1403 
_cell_measurement_theta_min       1.77 
_cell_measurement_theta_max       17.85 
 
_exptl_crystal_description        block 
_exptl_crystal_colour             colorless 
_exptl_crystal_density_meas       ? 
_exptl_crystal_density_method     'not measured'              
_exptl_crystal_density_diffrn     2.726          
_exptl_crystal_F_000              112
_exptl_transmission_factor_min    0.65         
_exptl_transmission_factor_max    0.88 
_exptl_crystal_size_max           0.11 
_exptl_crystal_size_mid           0.06 
_exptl_crystal_size_min           0.03 
_exptl_absorpt_coefficient_mu     5.960
_shelx_estimated_absorpt_T_min    ? 
_shelx_estimated_absorpt_T_max    ? 
_exptl_absorpt_correction_type    'analytical' 
_exptl_absorpt_correction_T_min   ? 
_exptl_absorpt_correction_T_max   ? 
_exptl_absorpt_process_details    
'[Sheldrick, G.M. (2014). SADABS Bruker AXS Inc., Madison, Wisconsin, USA]' 
 
_exptl_special_details
;
 ?
;
 
_diffrn_ambient_temperature       100(2)
_diffrn_radiation_wavelength      0.71073
_diffrn_radiation_type            MoK\a
_diffrn_source                    ?                       
_diffrn_measurement_device_type   'Enraf-Nonius diffractometer'
_diffrn_measurement_method        ? 
_diffrn_detector_area_resol_mean  ? 
_diffrn_reflns_number             66473
_diffrn_reflns_av_unetI/netI      0.0519
_diffrn_reflns_av_R_equivalents   0.082
_diffrn_reflns_limit_h_min        -10
_diffrn_reflns_limit_h_max        10
_diffrn_reflns_limit_k_min        -14
_diffrn_reflns_limit_k_max        14
_diffrn_reflns_limit_l_min        -16
_diffrn_reflns_limit_l_max        17
_diffrn_reflns_theta_min          3.159
_diffrn_reflns_theta_max          65.780
_diffrn_reflns_theta_full         25.242
_diffrn_measured_fraction_theta_max   0.976
_diffrn_measured_fraction_theta_full  1.000
_diffrn_reflns_Laue_measured_fraction_max    0.976
_diffrn_reflns_Laue_measured_fraction_full   1.000
_diffrn_reflns_point_group_measured_fraction_max   0.953
_diffrn_reflns_point_group_measured_fraction_full  1.000
_reflns_number_total              10013
_reflns_number_gt                 8709
_reflns_threshold_expression      'I > 2\s(I)'
_reflns_Friedel_coverage          0.953
_reflns_Friedel_fraction_max      0.930
_reflns_Friedel_fraction_full     1.000
 
_reflns_special_details
;
 Data were apparently pre-merged, so _diffrn_reflns_number
 etc. will have to be added later.
 
 Reflections were merged by SHELXL according to the crystal
 class for the calculation of statistics and refinement.
 
 _reflns_Friedel_fraction is defined as the number of unique
 Friedel pairs measured divided by the number that would be
 possible theoretically, ignoring centric projections and
 systematic absences.
;
 
_computing_data_collection        ?
_computing_cell_refinement        ?
_computing_data_reduction         ?
_computing_structure_solution     ?
_computing_structure_refinement   'SHELXL-2014 (Sheldrick, 2014)'
_computing_molecular_graphics     ?
_computing_publication_material   ?
 
_refine_special_details
;
 ?
;
_refine_ls_structure_factor_coef  Fsqd
_refine_ls_matrix_type            full
_refine_ls_weighting_scheme       calc
_refine_ls_weighting_details
'w=1/[\s^2^(Fo^2^)+0.1370P] where P=(Fo^2^+2Fc^2^)/3'
_atom_sites_solution_primary      ?
_atom_sites_solution_secondary    ?
_atom_sites_solution_hydrogens    geom
_refine_ls_hydrogen_treatment     constr
_refine_ls_extinction_method      SHELXL
_refine_ls_extinction_coef        0.149(6)
_refine_ls_extinction_expression
 'Fc^*^=kFc[1+0.001xFc^2^\l^3^/sin(2\q)]^-1/4^'
_refine_ls_abs_structure_details
;
 Flack x determined using 3669 quotients [(I+)-(I-)]/[(I+)+(I-)]
 (Parsons, Flack and Wagner, Acta Cryst. B69 (2013) 249-259).
;
_refine_ls_abs_structure_Flack    -0.034(11)
_chemical_absolute_configuration  ?
_refine_ls_number_reflns          10013
_refine_ls_number_parameters      65
_refine_ls_number_restraints      3
_refine_ls_R_factor_all           0.0484
_refine_ls_R_factor_gt            0.0353
_refine_ls_wR_factor_ref          0.0793
_refine_ls_wR_factor_gt           0.0680
_refine_ls_goodness_of_fit_ref    1.137
_refine_ls_restrained_S_all       1.137
_refine_ls_shift/su_max           0.000
_refine_ls_shift/su_mean          0.000
 
loop_
 _atom_site_label
 _atom_site_type_symbol
 _atom_site_fract_x
 _atom_site_fract_y
 _atom_site_fract_z
 _atom_site_U_iso_or_equiv
 _atom_site_adp_type
 _atom_site_occupancy
 _atom_site_site_symmetry_order  
 _atom_site_calc_flag
 _atom_site_refinement_flags_posn
 _atom_site_refinement_flags_adp
 _atom_site_refinement_flags_occupancy
 _atom_site_disorder_assembly
 _atom_site_disorder_group
I1 I -0.14030(2) 0.03280(2) -0.07300(2) 0.01392(3) Uani 1 1 d . . . . .
S1 S 0.27413(18) 0.52300(13) 0.18084(10) 0.01393(10) Uani 1 1 d . . . . .
S2 S 0.2680(2) 0.40676(14) 0.58866(11) 0.01562(10) Uani 1 1 d . . . . .
O1 O 0.5754(7) 0.7961(5) 0.5163(4) 0.0202(4) Uani 1 1 d . . . . .
C2 C 0.0697(7) 0.1986(5) 0.3844(4) 0.0147(3) Uani 1 1 d . . . . .
H2 H -0.0370 0.0535 0.4036 0.018 Uiso 1 1 calc R U . . .
C3 C 0.0737(6) 0.2517(5) 0.1973(4) 0.0125(3) Uani 1 1 d . . . . .
C1 C 0.4070(6) 0.6117(5) 0.4437(4) 0.0137(3) Uani 1 1 d . . . . .
 
loop_
 _atom_site_aniso_label
 _atom_site_aniso_U_11
 _atom_site_aniso_U_22
 _atom_site_aniso_U_33
 _atom_site_aniso_U_23
 _atom_site_aniso_U_13
 _atom_site_aniso_U_12
I1 0.01271(4) 0.01446(5) 0.01236(4) -0.00045(3) -0.00251(3) -0.00292(3)
S1 0.0179(2) 0.0131(2) 0.01009(19) 0.00234(16) -0.00256(17) -0.00416(17)
S2 0.0208(3) 0.0159(2) 0.00957(19) 0.00288(17) -0.00250(18) -0.0047(2)
O1 0.0254(10) 0.0178(8) 0.0151(7) 0.0014(6) -0.0040(7) -0.0101(7)
C2 0.0176(8) 0.0139(8) 0.0121(7) 0.0026(6) -0.0005(6) -0.0037(7)
C3 0.0129(7) 0.0117(7) 0.0117(7) 0.0010(6) -0.0010(5) -0.0024(5)
C1 0.0154(8) 0.0130(7) 0.0115(7) 0.0013(6) -0.0027(6) -0.0032(6)
 
_geom_special_details
;
 All esds (except the esd in the dihedral angle between two l.s. planes)
 are estimated using the full covariance matrix.  The cell esds are taken
 into account individually in the estimation of esds in distances, angles
 and torsion angles; correlations between esds in cell parameters are only
 used when they are defined by crystal symmetry.  An approximate (isotropic)
 treatment of cell esds is used for estimating esds involving l.s. planes.
;
 
loop_
 _geom_bond_atom_site_label_1
 _geom_bond_atom_site_label_2
 _geom_bond_distance
 _geom_bond_site_symmetry_2
 _geom_bond_publ_flag
I1 C3 2.078(2) . ?
S1 C3 1.738(3) . ?
S1 C1 1.767(2) . ?
S2 C2 1.734(3) . ?
S2 C1 1.760(3) . ?
O1 C1 1.219(3) . ?
C2 C3 1.348(4) . ?
 
loop_
 _geom_angle_atom_site_label_1
 _geom_angle_atom_site_label_2
 _geom_angle_atom_site_label_3
 _geom_angle
 _geom_angle_site_symmetry_1
 _geom_angle_site_symmetry_3
 _geom_angle_publ_flag
C3 S1 C1 96.01(13) . . ?
C2 S2 C1 96.55(13) . . ?
C3 C2 S2 117.0(2) . . ?
C2 C3 S1 117.52(18) . . ?
C2 C3 I1 124.87(19) . . ?
S1 C3 I1 117.61(15) . . ?
O1 C1 S2 123.8(2) . . ?
O1 C1 S1 123.4(2) . . ?
S2 C1 S1 112.83(13) . . ?
 
_refine_diff_density_max    2.418
_refine_diff_density_min   -3.201
_refine_diff_density_rms    0.282

_shelxl_version_number 2014-3

_shelx_res_file
;
TITL IDT in P1 #1
REM reset to P1 #1
CELL 0.71073 4.093578 5.636013 6.646748 103.9459 91.0166 91.9827
ZERR 1 0.000101 0.00016 0.000173 0.0023 0.0021 0.0021
LATT -1
SFAC C H O S I
UNIT 3 1 1 2 1

L.S. 8
PLAN  10
TEMP -173.15
BOND
fmap 2 53
acta
REM <olex2.extras>
REM <HklSrc "%.\\IDT.hkl">
REM </olex2.extras>

WGHT    0.000000    0.137000
EXTI    0.149403
FVAR       8.51363
I1    5   -0.140300    0.032800   -0.073000    11.00000    0.01271    0.01446 =
         0.01236   -0.00045   -0.00251   -0.00292
S1    4    0.274125    0.522996    0.180840    11.00000    0.01795    0.01307 =
         0.01009    0.00234   -0.00256   -0.00416
S2    4    0.267958    0.406759    0.588662    11.00000    0.02080    0.01590 =
         0.00957    0.00288   -0.00250   -0.00465
O1    3    0.575421    0.796105    0.516317    11.00000    0.02543    0.01783 =
         0.01509    0.00142   -0.00400   -0.01010
C2    1    0.069690    0.198566    0.384441    11.00000    0.01758    0.01393 =
         0.01209    0.00259   -0.00049   -0.00371
AFIX  43
H2    2   -0.037003    0.053521    0.403558    11.00000   -1.20000
AFIX   0
C3    1    0.073693    0.251715    0.197273    11.00000    0.01289    0.01172 =
         0.01168    0.00100   -0.00099   -0.00243
C1    1    0.406999    0.611661    0.443657    11.00000    0.01542    0.01305 =
         0.01150    0.00134   -0.00266   -0.00322
HKLF 4

REM  IDT in P1 #1
REM R1 =  0.0353 for    8709 Fo > 4sig(Fo)  and  0.0484 for all   10013 data
REM     65 parameters refined using      3 restraints

END

WGHT      0.0000      0.1370

REM Highest difference peak  2.418,  deepest hole -3.201,  1-sigma level  0.282
Q1    1  -0.0459 -0.0025 -0.1559  11.00000  0.05    2.42
Q2    1  -0.2581  0.0634  0.0002  11.00000  0.05    2.37
Q3    1  -0.1519 -0.0655 -0.0161  11.00000  0.05    2.20
Q4    1  -0.1389  0.1400 -0.1203  11.00000  0.05    2.18
Q5    1  -0.0331 -0.0649 -0.0993  11.00000  0.05    1.95
Q6    1   0.0051  0.0633 -0.0191  11.00000  0.05    1.92
Q7    1  -0.2304  0.1370 -0.0408  11.00000  0.05    1.85
Q8    1  -0.0839  0.1371 -0.0419  11.00000  0.05    1.83
Q9    1  -0.1991 -0.0710 -0.1008  11.00000  0.05    1.81
Q10   1  -0.2882  0.0040 -0.1259  11.00000  0.05    1.80
;
_shelx_res_checksum   77895

_shelx_hkl_file
;
 -10  -3  -1 1129.72 243.765   1
 -10  -3   0 518.714 194.644   1
 -10  -3   1  671.92 181.294   1
 -10  -3   2  950.71 199.501   1
 -10  -3   3 886.798 173.819   1
 -10  -3   4 510.115 248.337   1
 -10  -2  -2 858.829 219.661   1
 -10  -2  -1 191.833 183.232   1
 -10  -2   0 646.767 150.947   1
 -10  -2   1 1109.01 278.765   1
 -10  -2   2 425.108 125.113   1
 -10  -2   3 403.307 162.053   1
 -10  -2   4 271.971 178.386   1
 -10  -1  -3 185.036 208.632   1
 -10  -1  -2 871.179 184.498   1
 -10  -1  -1  656.68 156.391   1
 -10  -1   0 338.493  129.49   1
 -10  -1   1 639.058 189.792   1
 -10  -1   2 466.537 109.979   1
 -10  -1   3 617.564 118.283   1
 -10  -1   4 247.959 82.1165   1
 -10  -1   5 463.464 177.824   1
 -10   0  -3 756.107 158.704   1
 -10   0  -2 726.243 211.812   1
 -10   0  -1 431.998 191.627   1
 -10   0   0 852.367 275.303   1
 -10   0   1 580.033  205.70   1
 -10   0   2  390.05 140.837   1
 -10   0   3 270.773 91.5201   1
 -10   0   4 332.235 134.584   1
 -10   0   5 197.845 95.2302   1
 -10   1  -4  495.87 252.938   1
 -10   1  -3 250.243  89.095   1
 -10   1  -2  743.23 189.858   1
 -10   1  -1 666.089 166.682   1
 -10   1   0 642.969 148.614   1
 -10   1   1 469.861 118.487   1
 -10   1   2 473.323 114.731   1
 -10   1   3 325.065 106.926   1
 -10   1   4 278.102 122.704   1
 -10   2  -4 432.625 426.443   1
 -10   2  -3 374.828  129.51   1
 -10   2  -2 292.681 144.809   1
 -10   2  -1 385.742 141.046   1
 -10   2   0 404.689 227.394   1
 -10   2   1 555.079 143.999   1
 -10   2   2 324.072 90.4272   1
 -10   2   3 211.875 113.432   1
 -10   2   4 340.239  108.84   1
 -10   3  -3 596.676 173.886   1
 -10   3  -2 438.607  196.44   1
 -10   3  -1 512.909 140.552   1
 -10   3   0 449.242 127.737   1
 -10   3   1 365.456 105.791   1
 -10   3   2 264.638 88.2787   1
 -10   3   3 367.898 189.351   1
 -10   4  -3 450.266 190.172   1
 -10   4  -2 533.929 155.862   1
 -10   4  -1 338.131 201.243   1
 -10   4   0  272.86 108.804   1
 -10   4   1  121.57 109.006   1
 -10   4   2 125.043 117.466   1
  -9  -6  -2  344.42 248.396   1
  -9  -6  -1 1182.90 226.854   1
  -9  -6   0 1187.07 162.019   1
  -9  -6   1 915.966 147.291   1
  -9  -6   2 640.422 134.442   1
  -9  -6   3 1001.89  148.67   1
  -9  -6   4 858.543 141.712   1
  -9  -6   5 436.077 111.505   1
  -9  -6   6 448.154 565.122   1
  -9  -5  -4 574.518  238.22   1
  -9  -5  -3 1036.86 206.267   1
  -9  -5  -2 1303.44 364.876   1
  -9  -5  -1 1051.80  155.96   1
  -9  -5   0 1436.98  168.91   1
  -9  -5   1 1712.69 235.447   1
  -9  -5   2 1164.06 173.204   1
  -9  -5   3 642.114  138.56   1
  -9  -5   4 1318.99 260.746   1
  -9  -5   5 728.385  200.53   1
  -9  -5   6 498.972 156.443   1
  -9  -5   7 42.8275 671.416   1
  -9  -4  -5 1048.89 246.252   1
  -9  -4  -4 1540.00 284.683   1
  -9  -4  -3 1155.65 364.033   1
  -9  -4  -2 1205.95 180.958   1
  -9  -4  -1 3068.39 271.424   1
  -9  -4   0 1380.70 184.704   1
  -9  -4   1 1113.03 143.914   1
  -9  -4   2 1412.48 199.467   1
  -9  -4   3 1740.25 212.238   1
  -9  -4   4 634.461 201.557   1
  -9  -4   5 446.564 140.894   1
  -9  -4   6  546.84 180.363   1
  -9  -4   7 67.4581 136.256   1
  -9  -4   8 157.394  178.54   1
  -9  -3  -6 1969.41 287.426   1
  -9  -3  -5 1489.43 531.016   1
  -9  -3  -4 992.482 295.239   1
  -9  -3  -3 1799.88 249.695   1
  -9  -3  -2 2006.79 259.478   1
  -9  -3  -1 1515.34 215.064   1
  -9  -3   0 1392.43 213.896   1
  -9  -3   1 1966.03 223.087   1
  -9  -3   2 841.451 200.142   1
  -9  -3   3 1462.90 211.778   1
  -9  -3   4 1030.92 190.418   1
  -9  -3   5 781.101 157.423   1
  -9  -3   6 311.379 141.405   1
  -9  -3   7 41.1308 76.9585   1
  -9  -3   8 195.048 80.0071   1
  -9  -2  -7 1218.14 280.697   1
  -9  -2  -6 1242.50 271.098   1
  -9  -2  -5 1977.10 361.874   1
  -9  -2  -4 1839.65 232.953   1
  -9  -2  -3 1031.56 238.901   1
  -9  -2  -2 2363.29 334.176   1
  -9  -2  -1 2254.47 251.242   1
  -9  -2   0 1226.12 181.677   1
  -9  -2   1 882.716 190.861   1
  -9  -2   2 1815.81 340.505   1
  -9  -2   3 1195.47 225.958   1
  -9  -2   4 533.115 168.315   1
  -9  -2   5 668.897 116.645   1
  -9  -2   6 355.204  89.009   1
  -9  -2   7 349.743 89.7821   1
  -9  -2   8 200.896 102.203   1
  -9  -1  -7 1921.50 366.502   1
  -9  -1  -6 1900.73 443.832   1
  -9  -1  -5 923.386 172.259   1
  -9  -1  -4 1479.73 225.508   1
  -9  -1  -3 2830.45 300.845   1
  -9  -1  -2 1448.25 199.709   1
  -9  -1  -1 1370.83 210.706   1
  -9  -1   0 1940.06  185.02   1
  -9  -1   1 2119.59 251.924   1
  -9  -1   2 1478.16 220.796   1
  -9  -1   3 952.057 180.314   1
  -9  -1   4 973.728  180.81   1
  -9  -1   5 901.812 134.476   1
  -9  -1   6 426.576 109.948   1
  -9  -1   7 256.079 86.5293   1
  -9  -1   8  91.173 113.127   1
  -9   0  -8 1613.89 508.259   1
  -9   0  -7 655.067 282.825   1
  -9   0  -6 999.556 256.023   1
  -9   0  -5 1734.81 222.306   1
  -9   0  -4 1542.30 200.639   1
  -9   0  -3 826.864 289.092   1
  -9   0  -2 1859.82 216.744   1
  -9   0  -1 2025.21 238.592   1
  -9   0   0 2086.68 253.585   1
  -9   0   1 1674.28 265.988   1
  -9   0   2 1376.34 193.787   1
  -9   0   3 1075.81 178.672   1
  -9   0   4 1428.68 178.305   1
  -9   0   5 329.711 109.293   1
  -9   0   6 229.953 122.409   1
  -9   0   7 479.575 186.307   1
  -9   0   8 233.791 79.3901   1
  -9   1  -8  701.36 174.847   1
  -9   1  -7 1342.59 256.955   1
  -9   1  -6-71.2941 517.111   1
  -9   1  -5 733.468 185.426   1
  -9   1  -4 1352.61 263.396   1
  -9   1  -3 1852.27 227.736   1
  -9   1  -2 1178.52 176.205   1
  -9   1  -1 1270.57 191.854   1
  -9   1   0 1234.13 237.445   1
  -9   1   1 1397.09 190.157   1
  -9   1   2 1609.70 191.433   1
  -9   1   3 1081.61 159.563   1
  -9   1   4 816.054 174.358   1
  -9   1   5 530.982 118.315   1
  -9   1   6 190.472 178.924   1
  -9   1   7 55.0434 58.4887   1
  -9   1   8 244.886 90.5977   1
  -9   2  -8-182.585 266.354   1
  -9   2  -7 170.106 190.046   1
  -9   2  -6  575.68 160.027   1
  -9   2  -5 1513.67  212.94   1
  -9   2  -4 944.089 166.575   1
  -9   2  -3 866.584 171.196   1
  -9   2  -2 1051.90 175.051   1
  -9   2  -1 1416.09 246.909   1
  -9   2   0 1488.49  212.51   1
  -9   2   1 1184.58 182.135   1
  -9   2   2 788.179 171.747   1
  -9   2   3 1335.20  195.82   1
  -9   2   4 515.239 118.021   1
  -9   2   5 236.821 131.905   1
  -9   2   6 396.672 124.341   1
  -9   2   7 40.3013 55.3665   1
  -9   3  -8 99.4508 138.752   1
  -9   3  -7-107.671 223.541   1
  -9   3  -6 473.855 189.734   1
  -9   3  -5 658.154 128.333   1
  -9   3  -4 871.187 212.049   1
  -9   3  -3 973.212 155.956   1
  -9   3  -2 1428.08 218.441   1
  -9   3  -1 676.727 158.243   1
  -9   3   0 638.655 183.795   1
  -9   3   1 1322.16 193.935   1
  -9   3   2 1143.45  194.60   1
  -9   3   3 271.326 126.962   1
  -9   3   4 664.489 125.639   1
  -9   3   5 486.227 285.584   1
  -9   3   6 46.3434 110.476   1
  -9   3   7-10.9842 149.719   1
  -9   4  -8-89.8751  188.74   1
  -9   4  -7 196.011 126.911   1
  -9   4  -6 233.371 157.457   1
  -9   4  -5 542.228 125.456   1
  -9   4  -4 907.651 147.005   1
  -9   4  -3 646.224 162.977   1
  -9   4  -2 786.968  186.23   1
  -9   4  -1 1179.95 188.964   1
  -9   4   0 887.924 149.958   1
  -9   4   1 606.634 163.475   1
  -9   4   2 506.092 118.924   1
  -9   4   3  552.78 126.551   1
  -9   4   4 204.602 132.064   1
  -9   4   5 306.791 127.977   1
  -9   4   6  480.25 134.952   1
  -9   5  -7 253.073 163.795   1
  -9   5  -6 544.474 123.202   1
  -9   5  -5 404.219 135.233   1
  -9   5  -4 453.211 198.189   1
  -9   5  -3 471.803  188.24   1
  -9   5  -2 488.828  157.82   1
  -9   5  -1 338.895 110.641   1
  -9   5   0  571.65 171.424   1
  -9   5   1 396.069 127.216   1
  -9   5   2  284.32 110.719   1
  -9   5   3 517.157 113.894   1
  -9   5   4 448.533 129.996   1
  -9   5   5  300.20 106.152   1
  -9   6  -6 340.386 260.023   1
  -9   6  -5 463.531 272.839   1
  -9   6  -4 238.186 119.733   1
  -9   6  -3 285.972 129.857   1
  -9   6  -2 316.289 149.699   1
  -9   6  -1 405.339 108.118   1
  -9   6   0 364.789  103.69   1
  -9   6   1 314.639 96.3119   1
  -9   6   2 355.263  131.65   1
  -9   6   3 682.465 179.481   1
  -9   6   4 62.5767 57.2737   1
  -9   7  -4 53.8761  191.28   1
  -9   7  -3 222.211 265.794   1
  -9   7  -2 181.401 154.907   1
  -9   7  -1 230.908 122.648   1
  -9   7   0 140.508 76.3657   1
  -9   7   1 191.903 72.3009   1
  -9   7   2  321.04 206.926   1
  -8  -8  -2 2146.26 370.929   1
  -8  -8  -1 569.199  165.71   1
  -8  -8   0 1298.15 159.399   1
  -8  -8   1 903.132 149.406   1
  -8  -8   2 1644.40 202.431   1
  -8  -8   3 376.662 126.987   1
  -8  -8   4 323.089 264.346   1
  -8  -8   5 1403.60 254.936   1
  -8  -8   6 478.483 186.113   1
  -8  -8   7 286.711  280.53   1
  -8  -7  -4 853.393 222.915   1
  -8  -7  -3 1684.06 296.468   1
  -8  -7  -2 1561.36 182.221   1
  -8  -7  -1 1350.28 170.253   1
  -8  -7   0 2198.67 230.249   1
  -8  -7   1 1222.88 205.587   1
  -8  -7   2 1239.58 177.024   1
  -8  -7   3 1163.34 319.468   1
  -8  -7   4 729.362 212.034   1
  -8  -7   5 481.409 180.594   1
  -8  -7   6 864.069 171.923   1
  -8  -7   7 692.977 129.737   1
  -8  -7   8 464.142 322.965   1
  -8  -6  -5 1362.88 228.648   1
  -8  -6  -4 2485.59 322.389   1
  -8  -6  -3 2677.81 279.927   1
  -8  -6  -2 2008.75  207.80   1
  -8  -6  -1 1779.85 198.587   1
  -8  -6   0 1658.49 210.604   1
  -8  -6   1 2641.36 349.324   1
  -8  -6   2 2104.72 263.065   1
  -8  -6   3 530.413 169.479   1
  -8  -6   4 1893.80 355.049   1
  -8  -6   5 1487.68 302.003   1
  -8  -6   6 883.307 181.279   1
  -8  -6   7 631.055 127.822   1
  -8  -6   8 502.944 192.363   1
  -8  -6   9 112.082 162.532   1
  -8  -5  -6 2263.27 291.213   1
  -8  -5  -5 2734.99 360.404   1
  -8  -5  -4 2995.34 474.351   1
  -8  -5  -3 2225.25 332.083   1
  -8  -5  -2 1533.24 192.017   1
  -8  -5  -1 4056.99 310.961   1
  -8  -5   0 2411.11 206.863   1
  -8  -5   1 1156.05 264.066   1
  -8  -5   2 2786.66 347.838   1
  -8  -5   3 2913.35 297.767   1
  -8  -5   4 1269.17 261.835   1
  -8  -5   5 691.589 202.048   1
  -8  -5   6 1149.49 232.651   1
  -8  -5   7  913.79 245.797   1
  -8  -5   8 152.133 217.792   1
  -8  -5   9 114.265 94.9715   1
  -8  -5  10 426.715 151.583   1
  -8  -4  -7 1406.27 245.434   1
  -8  -4  -6 2798.57 291.141   1
  -8  -4  -5 2784.20 377.164   1
  -8  -4  -4 1988.24 248.538   1
  -8  -4  -3 3477.07 349.563   1
  -8  -4  -2 4149.95  307.95   1
  -8  -4  -1 1635.58  257.95   1
  -8  -4   0 2031.60 226.773   1
  -8  -4   1 4698.92 309.185   1
  -8  -4   2 2192.36 280.409   1
  -8  -4   3 2675.58  321.83   1
  -8  -4   4 1499.26 220.481   1
  -8  -4   5 1824.12 223.176   1
  -8  -4   6 1383.76 240.465   1
  -8  -4   7 658.116 170.119   1
  -8  -4   8 219.948 143.075   1
  -8  -4   9 599.447 808.938   1
  -8  -4  10 271.813 107.812   1
  -8  -3  -8 1806.31 305.623   1
  -8  -3  -7 2097.23 312.186   1
  -8  -3  -6 1893.99 366.429   1
  -8  -3  -5 3390.91 518.864   1
  -8  -3  -4 4101.27 344.209   1
  -8  -3  -3 1633.13 190.934   1
  -8  -3  -2 3437.49 385.145   1
  -8  -3  -1 3620.97 348.113   1
  -8  -3   0 2775.00 234.701   1
  -8  -3   1 2044.73 243.873   1
  -8  -3   2 4175.49 284.178   1
  -8  -3   3 2322.15 309.274   1
  -8  -3   4 2416.84 301.081   1
  -8  -3   5 2008.92 222.692   1
  -8  -3   6 1132.62 207.197   1
  -8  -3   7 918.286 236.489   1
  -8  -3   8 583.734 177.731   1
  -8  -3   9 214.531 359.192   1
  -8  -3  10 188.945 93.2331   1
  -8  -3  11 16.4709 214.027   1
  -8  -2  -9 749.137 413.943   1
  -8  -2  -8 990.676 266.507   1
  -8  -2  -7 2188.77 270.394   1
  -8  -2  -6 3145.11 799.071   1
  -8  -2  -5 1438.79 249.219   1
  -8  -2  -4 2069.83 297.602   1
  -8  -2  -3 6197.23 432.848   1
  -8  -2  -2 3095.47 263.216   1
  -8  -2  -1 2297.66 242.632   1
  -8  -2   0 3847.60 316.615   1
  -8  -2   1 3617.94 287.349   1
  -8  -2   2 2813.29 276.188   1
  -8  -2   3 2456.31 257.927   1
  -8  -2   4 2096.68 232.805   1
  -8  -2   5 2304.67 236.605   1
  -8  -2   6 1434.13 207.269   1
  -8  -2   7  677.49 257.555   1
  -8  -2   8 590.994 147.395   1
  -8  -2   9 493.102 154.115   1
  -8  -2  10 48.7136 74.7355   1
  -8  -2  11-32.9511 141.522   1
  -8  -1  -9 1523.89 217.151   1
  -8  -1  -8 2804.08 314.411   1
  -8  -1  -7 408.101 159.796   1
  -8  -1  -6 1403.02 264.757   1
  -8  -1  -5 3527.36 310.844   1
  -8  -1  -4 4674.09 425.136   1
  -8  -1  -3 2474.04 278.431   1
  -8  -1  -2 3487.08  296.94   1
  -8  -1  -1 4080.59 261.721   1
  -8  -1   0 4525.53 288.812   1
  -8  -1   1 2506.73 246.555   1
  -8  -1   2 2846.34 293.625   1
  -8  -1   3 2131.03 254.685   1
  -8  -1   4 3788.64 321.225   1
  -8  -1   5 527.953 189.298   1
  -8  -1   6 873.744 224.998   1
  -8  -1   7 1326.01 249.539   1
  -8  -1   8 674.801 182.799   1
  -8  -1   9 258.878 132.292   1
  -8  -1  10 86.7194 106.464   1
  -8  -1  11 154.623 92.5391   1
  -8   0 -10 105.502 178.982   1
  -8   0  -9 1414.33 210.473   1
  -8   0  -8 780.774 168.198   1
  -8   0  -7 2609.67 668.772   1
  -8   0  -6 1892.39 255.818   1
  -8   0  -5 2708.75 307.477   1
  -8   0  -4 3447.35 367.486   1
  -8   0  -3 4260.49 334.944   1
  -8   0  -2 2330.95 267.664   1
  -8   0  -1 4407.80 320.751   1
  -8   0   0 2341.33 223.899   1
  -8   0   1 3189.86 303.769   1
  -8   0   2 4016.30 322.499   1
  -8   0   3 1927.42 250.116   1
  -8   0   4 1092.71 172.691   1
  -8   0   5 1904.84 186.016   1
  -8   0   6 1356.32 191.796   1
  -8   0   7  570.50 143.522   1
  -8   0   8 564.275 183.708   1
  -8   0   9 424.487 118.057   1
  -8   0  10  196.50 81.2003   1
  -8   1 -10 20.6404 111.183   1
  -8   1  -9 1508.93 226.374   1
  -8   1  -8 2271.68 278.245   1
  -8   1  -7 629.955 322.634   1
  -8   1  -6 2321.55 272.198   1
  -8   1  -5 3764.98 484.007   1
  -8   1  -4 2781.53 297.323   1
  -8   1  -3 2388.84 238.412   1
  -8   1  -2 3322.22  320.19   1
  -8   1  -1 3246.19 235.377   1
  -8   1   0 4276.12 277.525   1
  -8   1   1 2459.00 268.613   1
  -8   1   2 1980.54 237.008   1
  -8   1   3 3002.21 283.384   1
  -8   1   4 1376.83 148.987   1
  -8   1   5 761.357 122.604   1
  -8   1   6 1443.99  257.83   1
  -8   1   7 644.949 155.682   1
  -8   1   8 428.084 108.202   1
  -8   1   9 165.878 93.5533   1
  -8   1  10 245.474 190.999   1
  -8   2 -10 77.4451 121.688   1
  -8   2  -9-19.1078 241.932   1
  -8   2  -8 975.818  181.19   1
  -8   2  -7 2283.74 333.023   1
  -8   2  -6 1997.49 471.893   1
  -8   2  -5 2005.21 232.945   1
  -8   2  -4 1858.77 223.877   1
  -8   2  -3 3211.06 273.337   1
  -8   2  -2 3818.77 282.079   1
  -8   2  -1 1934.60 178.484   1
  -8   2   0 1939.75  197.74   1
  -8   2   1 4161.69 299.146   1
  -8   2   2 2598.54 242.672   1
  -8   2   3 1298.15 165.637   1
  -8   2   4 1532.68 176.941   1
  -8   2   5 1890.39  212.19   1
  -8   2   6 976.879 195.787   1
  -8   2   7 349.458 114.835   1
  -8   2   8 416.197 110.279   1
  -8   2   9 32.3831 77.3254   1
  -8   2  10 143.163  219.40   1
  -8   3 -10 294.207 96.4469   1
  -8   3  -9 852.153 175.938   1
  -8   3  -8 1164.16 212.544   1
  -8   3  -7 1004.54 304.239   1
  -8   3  -6 1508.59 185.096   1
  -8   3  -5 1302.80 199.417   1
  -8   3  -4 3197.28 296.837   1
  -8   3  -3 2146.05 215.519   1
  -8   3  -2 1441.72 187.757   1
  -8   3  -1 2745.82  219.27   1
  -8   3   0 2812.30 283.724   1
  -8   3   1 1425.69 211.645   1
  -8   3   2 1229.84 203.786   1
  -8   3   3 2375.25 305.705   1
  -8   3   4 1211.15 157.871   1
  -8   3   5 742.627 135.416   1
  -8   3   6 473.285 244.161   1
  -8   3   7 426.918 182.337   1
  -8   3   8 127.126 106.566   1
  -8   3   9 218.063 82.3743   1
  -8   4 -10 229.087 97.8112   1
  -8   4  -9 542.071  148.75   1
  -8   4  -8 839.979 184.504   1
  -8   4  -7 813.109 153.298   1
  -8   4  -6 1826.89 222.747   1
  -8   4  -5 1130.01 159.113   1
  -8   4  -4 1475.05 229.699   1
  -8   4  -3 1674.48 177.097   1
  -8   4  -2 2152.82 239.689   1
  -8   4  -1 1127.67  417.22   1
  -8   4   0 2027.22 243.909   1
  -8   4   1 1785.18 226.629   1
  -8   4   2 1420.32 270.936   1
  -8   4   3 1134.52 195.861   1
  -8   4   4 868.451 207.737   1
  -8   4   5 648.867 277.244   1
  -8   4   6 605.977 155.353   1
  -8   4   7  246.11 121.549   1
  -8   4   8 205.208 89.8658   1
  -8   5 -10 407.506 151.893   1
  -8   5  -9 447.594 172.113   1
  -8   5  -8 638.933 320.258   1
  -8   5  -7 1037.36 176.436   1
  -8   5  -6 555.001 180.238   1
  -8   5  -5 1394.21 301.986   1
  -8   5  -4 1246.51 230.737   1
  -8   5  -3 885.529 189.468   1
  -8   5  -2 942.824 149.531   1
  -8   5  -1 2184.04  230.81   1
  -8   5   0 1331.95 227.333   1
  -8   5   1 1191.55 177.772   1
  -8   5   2 1269.06 184.257   1
  -8   5   3 992.208 177.241   1
  -8   5   4 710.031 180.065   1
  -8   5   5 554.934  167.68   1
  -8   5   6  201.13 78.0436   1
  -8   5   7 319.991 117.059   1
  -8   6  -9-96.6921 156.722   1
  -8   6  -8 234.134 135.441   1
  -8   6  -7 467.911 206.433   1
  -8   6  -6 1085.90 168.678   1
  -8   6  -5 676.199 152.344   1
  -8   6  -4  474.05  132.35   1
  -8   6  -3 1361.41 245.016   1
  -8   6  -2 814.959 163.187   1
  -8   6  -1 608.014 142.856   1
  -8   6   0 784.648 158.824   1
  -8   6   1 1069.06 167.894   1
  -8   6   2 835.268 151.211   1
  -8   6   3 567.053  139.33   1
  -8   6   4 548.533 195.053   1
  -8   6   5 247.834 118.496   1
  -8   6   6 226.072 68.1767   1
  -8   7  -9 26.6786 105.756   1
  -8   7  -8 47.3585 131.529   1
  -8   7  -7-5.14479 174.851   1
  -8   7  -6 122.233 223.782   1
  -8   7  -5 303.165 148.443   1
  -8   7  -4 571.735  198.62   1
  -8   7  -3 728.412 251.602   1
  -8   7  -2 497.852 146.023   1
  -8   7  -1 755.801 136.879   1
  -8   7   0 643.274 141.009   1
  -8   7   1 862.303 183.597   1
  -8   7   2 492.931 148.689   1
  -8   7   3 529.975 125.104   1
  -8   7   4 191.019 110.217   1
  -8   7   5 382.411 106.459   1
  -8   8  -7 306.662  262.06   1
  -8   8  -6 397.314 195.221   1
  -8   8  -5 271.948 317.058   1
  -8   8  -4 460.578 423.212   1
  -8   8  -3 609.737 294.496   1
  -8   8  -2-10.9908 123.351   1
  -8   8  -1 389.281 245.772   1
  -8   8   0 275.322 160.509   1
  -8   8   1 307.896 120.502   1
  -8   8   2 344.216 107.729   1
  -8   8   3 269.879 110.869   1
  -8   8   4 -25.755 131.515   1
  -8   9  -4 790.976 349.691   1
  -8   9  -3 834.207 369.093   1
  -8   9  -2 230.043  115.42   1
  -8   9  -1 425.292 218.005   1
  -8   9   0 192.743 173.521   1
  -8   9   1 182.402 228.932   1
  -7 -10   0 473.455 149.856   1
  -7 -10   1  882.77 143.249   1
  -7 -10   2 551.893 115.294   1
  -7 -10   3 1055.98 317.131   1
  -7 -10   4 973.352 173.471   1
  -7 -10   5 180.638 118.188   1
  -7 -10   6 320.419 285.163   1
  -7  -9  -3 1104.67  255.46   1
  -7  -9  -2 2243.41 276.198   1
  -7  -9  -1 795.059  173.97   1
  -7  -9   0 1693.19 189.801   1
  -7  -9   1 1134.24 166.285   1
  -7  -9   2 2339.23 231.001   1
  -7  -9   3 732.335 158.278   1
  -7  -9   4 507.867 146.145   1
  -7  -9   5 1286.44 242.067   1
  -7  -9   6 1251.51 375.468   1
  -7  -9   7 89.1615 121.262   1
  -7  -8  -5 2527.60 611.219   1
  -7  -8  -4 1253.34 199.835   1
  -7  -8  -3 2147.82 314.066   1
  -7  -8  -2 1665.39 214.348   1
  -7  -8  -1 1916.61 199.033   1
  -7  -8   0 2858.21 278.053   1
  -7  -8   1 1535.59 192.327   1
  -7  -8   2 1341.97 201.518   1
  -7  -8   3 2693.63 299.522   1
  -7  -8   4 1994.71 247.043   1
  -7  -8   5 549.178 186.481   1
  -7  -8   6 1257.01 242.773   1
  -7  -8   7 1079.56 272.861   1
  -7  -8   8 297.195 226.258   1
  -7  -7  -6 2146.48 234.376   1
  -7  -7  -5 1165.72 178.644   1
  -7  -7  -4 2768.28  266.30   1
  -7  -7  -3 3091.57 307.288   1
  -7  -7  -2 3425.86 231.756   1
  -7  -7  -1 2709.27 253.801   1
  -7  -7   0 1805.24 207.309   1
  -7  -7   1 4125.40 321.894   1
  -7  -7   2 4091.31 334.937   1
  -7  -7   3 812.023 197.766   1
  -7  -7   4 2690.84 280.235   1
  -7  -7   5 2456.36 382.644   1
  -7  -7   6 1360.53 286.922   1
  -7  -7   7 1144.09 216.649   1
  -7  -7   8 437.785 222.065   1
  -7  -7  10 486.203 275.278   1
  -7  -6  -7 2216.37 267.015   1
  -7  -6  -6 2597.89 254.451   1
  -7  -6  -5 3321.94 299.404   1
  -7  -6  -4 4525.68 357.804   1
  -7  -6  -3 3409.68  241.23   1
  -7  -6  -2 2193.65  208.69   1
  -7  -6  -1 6745.04 393.791   1
  -7  -6   0 5238.89 338.502   1
  -7  -6   1 2399.12 232.893   1
  -7  -6   2 1893.18 259.357   1
  -7  -6   3 6232.84 385.945   1
  -7  -6   4 1752.92 255.739   1
  -7  -6   5 1391.27  257.15   1
  -7  -6   6 1783.99 326.507   1
  -7  -6   7 1247.25 215.824   1
  -7  -6   8 519.019 322.309   1
  -7  -6   9 579.628 208.706   1
  -7  -6  10 266.579 235.557   1
  -7  -6  11 402.145 227.265   1
  -7  -5  -9  879.75 337.707   1
  -7  -5  -8 2123.35 244.354   1
  -7  -5  -7 1936.17 512.663   1
  -7  -5  -6 3980.17 315.127   1
  -7  -5  -5 3186.03 503.562   1
  -7  -5  -4 2997.23 316.164   1
  -7  -5  -3 4187.95 248.512   1
  -7  -5  -2 8633.02 445.792   1
  -7  -5  -1 2723.33 268.666   1
  -7  -5   0 3332.47 267.849   1
  -7  -5   1 7548.44 385.139   1
  -7  -5   2 3391.47 277.761   1
  -7  -5   3 3806.84 291.056   1
  -7  -5   4 2544.04 287.623   1
  -7  -5   5 3699.21 370.449   1
  -7  -5   6 3012.78 297.447   1
  -7  -5   7 1528.99 229.069   1
  -7  -5   8-247.673 256.204   1
  -7  -5   9 973.709 882.493   1
  -7  -5  10 657.306 1142.91   1
  -7  -5  11 67.6338 578.651   1
  -7  -5  12 63.1716 95.1318   1
  -7  -4  -9 1615.35 491.251   1
  -7  -4  -8 2566.85 351.588   1
  -7  -4  -7 3326.70 478.962   1
  -7  -4  -6 2514.65  543.46   1
  -7  -4  -5 4014.18 397.096   1
  -7  -4  -4 7662.78 447.145   1
  -7  -4  -3 3009.91  237.73   1
  -7  -4  -2 5020.10 360.007   1
  -7  -4  -1 7304.35 386.829   1
  -7  -4   0 6533.70 355.836   1
  -7  -4   1 3912.88  316.11   1
  -7  -4   2 6079.93 428.805   1
  -7  -4   3 3317.13 252.482   1
  -7  -4   4 4248.63 343.272   1
  -7  -4   5 3789.70  335.59   1
  -7  -4   6 783.864 187.292   1
  -7  -4   7 1643.79 232.155   1
  -7  -4   8 1807.40  305.74   1
  -7  -4   9 650.859  421.13   1
  -7  -4  10 485.504 259.622   1
  -7  -4  11 449.242 274.712   1
  -7  -4  12 181.982 121.062   1
  -7  -3 -10 1745.69 600.321   1
  -7  -3  -9 1618.64 326.666   1
  -7  -3  -8 1838.39 218.309   1
  -7  -3  -7 4281.52 402.924   1
  -7  -3  -6 7527.59  432.19   1
  -7  -3  -5 3572.11 371.213   1
  -7  -3  -4 2952.58 269.948   1
  -7  -3  -310790.10 422.937   1
  -7  -3  -2 6264.61 384.836   1
  -7  -3  -1 4226.51 296.518   1
  -7  -3   0 7034.93 379.371   1
  -7  -3   1 7255.83  525.73   1
  -7  -3   2 5832.59 328.177   1
  -7  -3   3 3796.61 304.234   1
  -7  -3   4 2944.86 281.087   1
  -7  -3   5 3270.88 282.828   1
  -7  -3   6 3093.83 249.081   1
  -7  -3   7 1504.09 180.916   1
  -7  -3   8 888.266 257.536   1
  -7  -3   9 2563.36 341.027   1
  -7  -3  10 301.154 499.554   1
  -7  -3  11 636.141 413.327   1
  -7  -3  12  525.08 166.743   1
  -7  -2 -11 1731.08 692.457   1
  -7  -2 -10  480.76 153.187   1
  -7  -2  -9 1987.19 428.923   1
  -7  -2  -8 4830.98  360.46   1
  -7  -2  -7 3035.89 316.629   1
  -7  -2  -6 2589.25 260.432   1
  -7  -2  -5 6689.08 350.414   1
  -7  -2  -4 8833.67 361.002   1
  -7  -2  -3 3819.12 283.129   1
  -7  -2  -2 6371.96 340.116   1
  -7  -2  -1 8208.34 347.914   1
  -7  -2   0 8599.50 411.174   1
  -7  -2   1 5661.10 445.673   1
  -7  -2   2 3940.63 340.759   1
  -7  -2   3 3773.02 292.592   1
  -7  -2   4 8309.16 401.904   1
  -7  -2   5 1114.72 164.887   1
  -7  -2   6 2123.80 180.178   1
  -7  -2   7 3064.40 312.961   1
  -7  -2   8 1995.54 230.145   1
  -7  -2   9-0.25252 473.332   1
  -7  -2  10 864.052 180.239   1
  -7  -2  11 166.526  170.13   1
  -7  -2  12 177.526 159.235   1
  -7  -1 -11 1077.90 351.545   1
  -7  -1 -10 1920.09 233.986   1
  -7  -1  -9 2659.76 289.977   1
  -7  -1  -8 1255.19 209.338   1
  -7  -1  -7 6183.96 375.924   1
  -7  -1  -6 4355.21 412.483   1
  -7  -1  -5 4912.31 302.068   1
  -7  -1  -4 4613.44 325.433   1
  -7  -1  -3 7520.82 358.275   1
  -7  -1  -2 6452.93 330.226   1
  -7  -1  -1 8935.88 351.551   1
  -7  -1   0 3883.23  220.66   1
  -7  -1   1 5880.20  282.16   1
  -7  -1   2 8074.41 400.023   1
  -7  -1   3 4555.92 262.084   1
  -7  -1   4 1832.67 173.025   1
  -7  -1   5 5191.48  279.74   1
  -7  -1   6 3992.77 376.322   1
  -7  -1   7 1443.87 192.257   1
  -7  -1   8 1252.11 178.023   1
  -7  -1   9 1165.01 188.947   1
  -7  -1  10 443.438 175.964   1
  -7  -1  11 302.558 142.973   1
  -7  -1  12 174.828 156.459   1
  -7   0 -12 167.611 125.998   1
  -7   0 -11 136.385 206.739   1
  -7   0 -10 1348.88 187.811   1
  -7   0  -9 2368.21 280.478   1
  -7   0  -8 5807.98 414.818   1
  -7   0  -7 1791.77  245.86   1
  -7   0  -6 4537.57 267.848   1
  -7   0  -5 7004.61 476.663   1
  -7   0  -4 4635.07 360.293   1
  -7   0  -3 5800.96 382.243   1
  -7   0  -2 6012.61 355.872   1
  -7   0  -1 5822.85 278.889   1
  -7   0   0 8978.55 367.305   1
  -7   0   1 4927.02 255.011   1
  -7   0   2 2943.36 247.136   1
  -7   0   3 6499.82 344.551   1
  -7   0   4 4101.19 263.794   1
  -7   0   5 2202.06  186.66   1
  -7   0   6 2470.01 223.456   1
  -7   0   7 2488.03 233.869   1
  -7   0   8 1170.74 156.747   1
  -7   0   9 1374.49  191.90   1
  -7   0  10 633.859 152.926   1
  -7   0  11 377.353 117.498   1
  -7   0  12 123.913  92.999   1
  -7   1 -12 17.4056 265.593   1
  -7   1 -11  990.22 189.968   1
  -7   1 -10 2742.91 273.503   1
  -7   1  -9 1407.70 239.136   1
  -7   1  -8 1908.03 345.041   1
  -7   1  -7 5388.20 411.078   1
  -7   1  -6 4262.61 279.356   1
  -7   1  -5 4809.71 266.968   1
  -7   1  -4 4123.10 271.421   1
  -7   1  -3 5532.67  396.95   1
  -7   1  -2 8496.56 461.972   1
  -7   1  -1 5567.21 307.233   1
  -7   1   0 2758.98 189.805   1
  -7   1   1 7828.11 377.804   1
  -7   1   2 6952.89 381.371   1
  -7   1   3 2163.87 211.573   1
  -7   1   4 3038.04 203.507   1
  -7   1   5 4234.27 226.207   1
  -7   1   6 2255.85 200.375   1
  -7   1   7 1635.08 186.926   1
  -7   1   8 1188.52 160.566   1
  -7   1   9 520.759 159.349   1
  -7   1  10 727.993 177.249   1
  -7   1  11 22.9412 81.3621   1
  -7   1  12-63.0755 168.191   1
  -7   2 -12 116.648 266.985   1
  -7   2 -11 405.589 145.254   1
  -7   2 -10 1281.87 187.105   1
  -7   2  -9 2444.22  291.65   1
  -7   2  -8 3417.29 390.423   1
  -7   2  -7 2946.27 310.731   1
  -7   2  -6 3656.44 272.004   1
  -7   2  -5 2626.86 303.779   1
  -7   2  -4 7665.88 405.415   1
  -7   2  -3 5508.54 305.571   1
  -7   2  -2 2565.70 195.386   1
  -7   2  -1 5953.54 292.856   1
  -7   2   0 7479.89 327.119   1
  -7   2   1 3458.61 322.741   1
  -7   2   2 2245.51 201.521   1
  -7   2   3 5249.91 302.829   1
  -7   2   4 3478.60 214.537   1
  -7   2   5 2926.21  190.56   1
  -7   2   6 1194.77 162.272   1
  -7   2   7 1805.64 199.661   1
  -7   2   8 1436.49 147.952   1
  -7   2   9 692.667 179.654   1
  -7   2  10 177.525 86.5409   1
  -7   2  11-3.07982 150.553   1
  -7   3 -12 71.6732  129.88   1
  -7   3 -11 838.863  276.50   1
  -7   3 -10 1172.04 215.633   1
  -7   3  -9 1634.04 197.958   1
  -7   3  -8 2083.33 284.638   1
  -7   3  -7 2018.60  282.14   1
  -7   3  -6 3288.76 244.684   1
  -7   3  -5 4201.08 353.417   1
  -7   3  -4 2613.66 238.054   1
  -7   3  -3 3274.45 235.625   1
  -7   3  -2 7201.50 328.759   1
  -7   3  -1 2559.85 187.011   1
  -7   3   0 3539.59 233.943   1
  -7   3   1 4253.13 276.607   1
  -7   3   2 4304.42 297.978   1
  -7   3   3 3252.29  227.48   1
  -7   3   4 2865.78  204.32   1
  -7   3   5 1851.15 214.932   1
  -7   3   6 1881.85 393.004   1
  -7   3   7 1133.49 168.369   1
  -7   3   8 322.457 101.369   1
  -7   3   9 369.462 79.5782   1
  -7   3  10-39.6277 146.343   1
  -7   3  11 130.025 101.284   1
  -7   4 -12 345.467 126.583   1
  -7   4 -11 557.225 248.355   1
  -7   4 -10 806.591 220.754   1
  -7   4  -9 1532.56 255.902   1
  -7   4  -8 1650.38 458.712   1
  -7   4  -7 2592.88 290.314   1
  -7   4  -6 592.611  137.40   1
  -7   4  -5 3608.95  278.12   1
  -7   4  -4 4594.07 374.999   1
  -7   4  -3 2997.75 259.445   1
  -7   4  -2 2039.16 164.145   1
  -7   4  -1 5172.85 278.513   1
  -7   4   0 3244.38  523.17   1
  -7   4   1 2390.17 239.142   1
  -7   4   2 2706.48 240.895   1
  -7   4   3 2121.93 187.853   1
  -7   4   4 2041.55 184.773   1
  -7   4   5 1682.47 276.057   1
  -7   4   6 468.474 190.869   1
  -7   4   7 818.699 163.359   1
  -7   4   8 739.034 189.372   1
  -7   4   9 185.963 103.946   1
  -7   4  10-47.5699  136.47   1
  -7   5 -12 193.011 156.177   1
  -7   5 -11 278.955  124.24   1
  -7   5 -10 1204.75 227.118   1
  -7   5  -9 1599.94 347.872   1
  -7   5  -8 741.167 183.133   1
  -7   5  -7 801.554 161.019   1
  -7   5  -6 3054.82 277.355   1
  -7   5  -5 1908.28 202.101   1
  -7   5  -4 1209.22 157.264   1
  -7   5  -3 3281.38 321.648   1
  -7   5  -2 3087.07 228.089   1
  -7   5  -1 1760.53  190.23   1
  -7   5   0 2149.93 198.328   1
  -7   5   1 2310.43 218.248   1
  -7   5   2 3149.71  298.73   1
  -7   5   3 1609.52 173.637   1
  -7   5   4 1119.37 190.945   1
  -7   5   5 1705.28 239.924   1
  -7   5   6 1733.34 216.552   1
  -7   5   7 284.393 92.9583   1
  -7   5   8 679.044 130.917   1
  -7   5   9 336.373 142.633   1
  -7   6 -11 623.734 179.297   1
  -7   6 -10  372.19 165.697   1
  -7   6  -9 519.864 172.036   1
  -7   6  -8 1873.83 547.209   1
  -7   6  -7 964.924 270.495   1
  -7   6  -6 457.389 141.059   1
  -7   6  -5 1786.49 198.839   1
  -7   6  -4 1875.76 195.792   1
  -7   6  -3 1840.81 193.521   1
  -7   6  -2 1624.09 194.366   1
  -7   6  -1 2607.75 256.809   1
  -7   6   0 1582.07 191.012   1
  -7   6   1 2261.83 225.569   1
  -7   6   2 709.016 132.803   1
  -7   6   3 680.916 155.694   1
  -7   6   4 1755.91 210.202   1
  -7   6   5 708.722 199.529   1
  -7   6   6  519.88 126.029   1
  -7   6   7 392.555 104.174   1
  -7   6   8 68.0434 53.3232   1
  -7   7 -11-73.9866 476.622   1
  -7   7 -10 352.638 225.944   1
  -7   7  -9  380.85  174.34   1
  -7   7  -8 407.235 171.478   1
  -7   7  -7 1065.56 201.645   1
  -7   7  -6 1389.73 229.989   1
  -7   7  -5 602.437  205.87   1
  -7   7  -4 1308.62 177.482   1
  -7   7  -3 1251.24 158.825   1
  -7   7  -2 1151.87 166.618   1
  -7   7  -1 1677.26 219.423   1
  -7   7   0 1073.80 191.345   1
  -7   7   1 1050.48 188.249   1
  -7   7   2 1283.35 209.563   1
  -7   7   3  883.35 180.737   1
  -7   7   4 254.004 169.507   1
  -7   7   5 277.616 119.371   1
  -7   7   6 371.366 96.2364   1
  -7   7   7 177.016 136.942   1
  -7   8 -10 81.9507 123.528   1
  -7   8  -9 413.335 567.382   1
  -7   8  -8 286.491 319.821   1
  -7   8  -7  86.313 131.608   1
  -7   8  -6 415.662 421.769   1
  -7   8  -5 1130.04 285.811   1
  -7   8  -4 63.3619 119.537   1
  -7   8  -3 390.506 142.268   1
  -7   8  -2 475.075 165.129   1
  -7   8  -1 903.523 214.153   1
  -7   8   0 1486.10 222.494   1
  -7   8   1 913.904 185.967   1
  -7   8   2 474.732  152.96   1
  -7   8   3  847.90 229.998   1
  -7   8   4-21.9354 79.2772   1
  -7   8   5 497.169 123.007   1
  -7   8   6 187.402 161.388   1
  -7   9  -9-28.9733 115.715   1
  -7   9  -8 261.096 218.505   1
  -7   9  -7-33.9319 205.311   1
  -7   9  -6 365.698 364.864   1
  -7   9  -5 820.628 810.265   1
  -7   9  -4 206.962 185.717   1
  -7   9  -3 330.404 146.494   1
  -7   9  -2  904.53  210.56   1
  -7   9  -1 543.539 145.542   1
  -7   9   0 211.717 132.307   1
  -7   9   1  351.94 135.872   1
  -7   9   2 624.108 205.711   1
  -7   9   3 215.941 111.421   1
  -7   9   4 62.5813  116.57   1
  -7  10  -7-34.2889 296.102   1
  -7  10  -6 21.9964  219.27   1
  -7  10  -5 100.751 169.653   1
  -7  10  -4 131.051  387.69   1
  -7  10  -3 146.816 97.2609   1
  -7  10  -2 256.413 120.622   1
  -7  10  -1 499.216 161.756   1
  -7  10   0 199.913 185.044   1
  -7  10   1 244.264 140.898   1
  -7  10   2-139.752 464.993   1
  -6 -11   0 756.475 178.239   1
  -6 -11   1 1197.54 172.438   1
  -6 -11   2  634.14 116.274   1
  -6 -11   3 954.809 235.733   1
  -6 -11   4 494.324 438.299   1
  -6 -11   5 292.716 204.322   1
  -6 -11   6 89.6006 164.106   1
  -6 -10  -3 1045.96 143.394   1
  -6 -10  -2 1832.35 273.788   1
  -6 -10  -1 1045.05 305.509   1
  -6 -10   0 1479.01 180.307   1
  -6 -10   1  908.77  215.55   1
  -6 -10   2 3563.12 357.415   1
  -6 -10   3  610.20 189.296   1
  -6 -10   4 264.474 168.114   1
  -6 -10   5 1197.62  245.08   1
  -6 -10   6 634.408 732.983   1
  -6 -10   7 -25.879  235.02   1
  -6 -10   8  281.50 163.055   1
  -6  -9  -5 2192.07 339.432   1
  -6  -9  -4 1175.17 146.314   1
  -6  -9  -3 3247.80 265.352   1
  -6  -9  -2 1593.37 190.577   1
  -6  -9  -1 2221.49 207.277   1
  -6  -9   0 3524.42 320.041   1
  -6  -9   1 2361.58 314.304   1
  -6  -9   2 885.908 241.163   1
  -6  -9   3 2189.45 284.553   1
  -6  -9   4 3284.16 440.882   1
  -6  -9   5 889.483  246.43   1
  -6  -9   6 894.441 201.201   1
  -6  -9   7 1700.68 508.355   1
  -6  -9   8 752.261 315.205   1
  -6  -9   9 182.626 249.075   1
  -6  -8  -7 1915.11 284.845   1
  -6  -8  -6 1791.18 213.866   1
  -6  -8  -5 1689.30 209.726   1
  -6  -8  -4 3066.52 245.219   1
  -6  -8  -3 3182.28 229.577   1
  -6  -8  -2 4110.14 271.597   1
  -6  -8  -1 3613.29 316.629   1
  -6  -8   0 1732.74 254.327   1
  -6  -8   1 4917.36 571.851   1
  -6  -8   2 4847.10 402.557   1
  -6  -8   3 1469.77 261.095   1
  -6  -8   4 2696.36 338.076   1
  -6  -8   5 2400.23 409.406   1
  -6  -8   6 1571.56 421.186   1
  -6  -8   7 1061.77 437.337   1
  -6  -8   8 891.933 374.535   1
  -6  -8  11-23.7706 159.176   1
  -6  -7  -8 2334.16 283.002   1
  -6  -7  -7 2661.72 272.643   1
  -6  -7  -6 2466.84 254.709   1
  -6  -7  -5 3672.37 276.962   1
  -6  -7  -4 6185.07 345.196   1
  -6  -7  -3 4881.39  281.64   1
  -6  -7  -2 2356.86 227.779   1
  -6  -7  -1 6447.66 361.491   1
  -6  -7   0 6962.90 415.879   1
  -6  -7   1 3710.91  355.13   1
  -6  -7   2 2180.46 361.903   1
  -6  -7   3 9182.66 616.262   1
  -6  -7   4 2778.17 396.331   1
  -6  -7   5 3022.28 532.523   1
  -6  -7   6 2803.65 511.043   1
  -6  -7   7 1108.11 333.338   1
  -6  -7   8 2085.82 331.395   1
  -6  -7  11 183.904 116.763   1
  -6  -6  -9 2051.92 923.159   1
  -6  -6  -8 3140.75 306.587   1
  -6  -6  -7 3433.59 273.218   1
  -6  -6  -6 5447.04 392.668   1
  -6  -6  -5 6228.38 382.475   1
  -6  -6  -4 3462.01 245.498   1
  -6  -6  -3 4014.91  250.51   1
  -6  -6  -213138.80 495.721   1
  -6  -6  -1 3454.29 258.187   1
  -6  -6   0 3710.21 263.493   1
  -6  -6   1 8912.43 481.425   1
  -6  -6   2 5618.44  372.26   1
  -6  -6   3 5929.34 443.469   1
  -6  -6   4 2588.66  327.86   1
  -6  -6   5 4535.38 656.327   1
  -6  -6   6 3807.38 419.244   1
  -6  -6   7 2849.65 347.243   1
  -6  -6   8 543.098 288.209   1
  -6  -6   9 434.767 607.095   1
  -6  -6  11 187.717 197.273   1
  -6  -5 -10 1774.83 315.392   1
  -6  -5  -9 2318.44 322.109   1
  -6  -5  -8 3605.13 278.666   1
  -6  -5  -7 5381.80 357.871   1
  -6  -5  -6 4308.35 358.251   1
  -6  -5  -5 5856.73 344.166   1
  -6  -5  -410892.50  430.33   1
  -6  -5  -3 6083.53 284.361   1
  -6  -5  -2 4649.58 364.367   1
  -6  -5  -1 9408.21 427.448   1
  -6  -5   011576.50 499.568   1
  -6  -5   1 6039.10 379.129   1
  -6  -5   2 9099.57  461.98   1
  -6  -5   3 4184.30 343.122   1
  -6  -5   4 7504.71 714.195   1
  -6  -5   5 5194.12 583.079   1
  -6  -5   6 697.859 258.827   1
  -6  -5   7 3018.40 276.665   1
  -6  -5   8 2892.44 316.784   1
  -6  -5   9 1324.38 339.316   1
  -6  -5  10 686.779 1291.30   1
  -6  -5  11 575.291  897.96   1
  -6  -5  13 128.543 354.622   1
  -6  -4 -11 1200.01 642.935   1
  -6  -4 -10 1764.44 668.243   1
  -6  -4  -9 3036.32 335.685   1
  -6  -4  -8 2855.28 277.461   1
  -6  -4  -7 4409.42 366.337   1
  -6  -4  -610989.30 525.495   1
  -6  -4  -5 5978.09 351.082   1
  -6  -4  -4 3703.07 210.789   1
  -6  -4  -315264.00 515.476   1
  -6  -4  -210453.80 390.036   1
  -6  -4  -1 6131.68  271.37   1
  -6  -4   0 9030.87 391.036   1
  -6  -4   110641.40 490.057   1
  -6  -4   2 9557.41 477.881   1
  -6  -4   3 8165.56 459.069   1
  -6  -4   4 4480.48 452.081   1
  -6  -4   5 4212.38 345.255   1
  -6  -4   6 6966.40  541.17   1
  -6  -4   7 2310.74 356.372   1
  -6  -4   8 1362.85 238.716   1
  -6  -4   9 3365.46 477.833   1
  -6  -4  10 1352.54 464.042   1
  -6  -4  11 1510.48 585.129   1
  -6  -4  12  18.749 363.658   1
  -6  -4  13 293.679 143.872   1
  -6  -3 -11 3124.39 686.979   1
  -6  -3 -10 1730.86 276.384   1
  -6  -3  -9 2503.47 285.577   1
  -6  -3  -8 7438.10 415.228   1
  -6  -3  -7 6879.98 384.802   1
  -6  -3  -6 2702.55 259.335   1
  -6  -3  -5 8507.11 362.704   1
  -6  -3  -416322.80 507.333   1
  -6  -3  -3 6450.52 274.751   1
  -6  -3  -2 9061.05 329.454   1
  -6  -3  -113400.60 452.965   1
  -6  -3   013244.70 548.712   1
  -6  -3   112029.50 455.892   1
  -6  -3   2 6408.06 342.732   1
  -6  -3   3 5565.29 298.824   1
  -6  -3   415667.40 721.128   1
  -6  -3   5 2174.06 263.365   1
  -6  -3   6 2420.31 322.525   1
  -6  -3   7 4910.04 357.013   1
  -6  -3   8 4887.64 640.069   1
  -6  -3   9 848.649 370.237   1
  -6  -3  10 1515.80 293.845   1
  -6  -3  11 1228.21 588.971   1
  -6  -3  12 333.325 186.045   1
  -6  -3  13 80.3352 103.042   1
  -6  -3  14  55.154 241.703   1
  -6  -2 -12 352.774 190.268   1
  -6  -2 -11 1161.51 335.104   1
  -6  -2 -10 3974.48 301.625   1
  -6  -2  -9 5766.87 412.476   1
  -6  -2  -8 2147.56 247.663   1
  -6  -2  -7 8144.20 415.625   1
  -6  -2  -6 9513.58 439.492   1
  -6  -2  -5 8431.95 332.055   1
  -6  -2  -4 7282.70 299.276   1
  -6  -2  -312658.60  411.81   1
  -6  -2  -210430.00 364.835   1
  -6  -2  -118081.70 553.638   1
  -6  -2   0 6230.66 362.077   1
  -6  -2   1 9009.12 368.432   1
  -6  -2   215176.50 542.916   1
  -6  -2   310229.70 471.866   1
  -6  -2   4 1957.30 213.773   1
  -6  -2   5 9645.34 439.586   1
  -6  -2   6 7049.98 477.914   1
  -6  -2   7 2670.05 250.035   1
  -6  -2   8 2751.13 277.483   1
  -6  -2   9 2383.57 262.782   1
  -6  -2  10 1799.97 542.956   1
  -6  -2  11 1421.24 277.871   1
  -6  -2  12 566.875 199.723   1
  -6  -2  13-153.808 205.979   1
  -6  -2  14 161.927 156.783   1
  -6  -1 -12 2319.75 322.192   1
  -6  -1 -11 2836.56 699.124   1
  -6  -1 -10 1954.05 240.585   1
  -6  -1  -9 3437.71 289.973   1
  -6  -1  -810544.50 521.599   1
  -6  -1  -7 3383.75 304.561   1
  -6  -1  -6 7387.91  363.34   1
  -6  -1  -511746.00 395.301   1
  -6  -1  -4 9424.05 409.608   1
  -6  -1  -313045.30 406.697   1
  -6  -1  -211485.90 400.057   1
  -6  -1  -1 8114.37 325.466   1
  -6  -1   018998.50 598.641   1
  -6  -1   111650.40 420.601   1
  -6  -1   2 4800.54 269.467   1
  -6  -1   310017.40 424.702   1
  -6  -1   410314.70 429.931   1
  -6  -1   5 4257.66 235.314   1
  -6  -1   6 4392.86 262.062   1
  -6  -1   7 4638.08 318.465   1
  -6  -1   8 1742.26 274.452   1
  -6  -1   9 2294.54 294.627   1
  -6  -1  10  829.56 164.445   1
  -6  -1  11  766.79 254.627   1
  -6  -1  12 458.852 218.016   1
  -6  -1  13 194.741 136.298   1
  -6   0 -13 298.771 172.264   1
  -6   0 -12 359.382 322.586   1
  -6   0 -11 1650.65 226.519   1
  -6   0 -10 5053.56 439.366   1
  -6   0  -9 3393.87 309.685   1
  -6   0  -8 3730.74 293.674   1
  -6   0  -7 8113.74 637.621   1
  -6   0  -6 9573.31 418.579   1
  -6   0  -510807.80  397.14   1
  -6   0  -4 7389.74 292.926   1
  -6   0  -3 9207.83  377.43   1
  -6   0  -216538.80  508.01   1
  -6   0  -114694.80 469.196   1
  -6   0   0 4338.56 209.431   1
  -6   0   113679.60  427.19   1
  -6   0   216201.10 554.032   1
  -6   0   3 5592.36 263.982   1
  -6   0   4 5287.84 259.929   1
  -6   0   5 8721.82 363.804   1
  -6   0   6 4034.65  296.51   1
  -6   0   7 4295.04 264.322   1
  -6   0   8 2622.45 207.124   1
  -6   0   9 1779.00 205.163   1
  -6   0  10 1640.62 237.438   1
  -6   0  11 803.173 197.457   1
  -6   0  12 290.032 159.283   1
  -6   0  13 280.593 102.306   1
  -6   1 -13 330.971 155.193   1
  -6   1 -12 2602.68 326.971   1
  -6   1 -11 1824.38 243.023   1
  -6   1 -10 2073.15 265.089   1
  -6   1  -9 4268.70 323.356   1
  -6   1  -8 5532.01 468.503   1
  -6   1  -7 6701.19  495.87   1
  -6   1  -6 7653.31 358.484   1
  -6   1  -5 4880.86 253.806   1
  -6   1  -415415.10 534.152   1
  -6   1  -312743.70 428.975   1
  -6   1  -2 4066.68  196.96   1
  -6   1  -1 9044.99 335.795   1
  -6   1   019340.00  556.99   1
  -6   1   1 7775.14  313.80   1
  -6   1   2 4681.12 236.043   1
  -6   1   311303.10 419.412   1
  -6   1   4 7748.55 327.394   1
  -6   1   5 6801.75 285.359   1
  -6   1   6 3120.90 219.049   1
  -6   1   7 3144.29 219.241   1
  -6   1   8 3254.81 334.976   1
  -6   1   9 2197.40 282.878   1
  -6   1  10  184.31 148.867   1
  -6   1  11 1132.40 184.311   1
  -6   1  12 581.068 124.324   1
  -6   1  13 146.676 66.5697   1
  -6   2 -13  665.08 210.038   1
  -6   2 -12 340.071 139.194   1
  -6   2 -11 2877.36 280.154   1
  -6   2 -10 1890.36 263.114   1
  -6   2  -9 4228.55 327.351   1
  -6   2  -8 3627.16 293.217   1
  -6   2  -7 4770.89 297.652   1
  -6   2  -6 6424.84 283.521   1
  -6   2  -5 9803.29 396.319   1
  -6   2  -4 4970.43 288.863   1
  -6   2  -3 5557.65 277.318   1
  -6   2  -218384.00 590.042   1
  -6   2  -1 6463.81  322.67   1
  -6   2   0 7589.70 400.371   1
  -6   2   1 8916.96  396.55   1
  -6   2   2 9140.54 358.657   1
  -6   2   3 7290.55 287.733   1
  -6   2   4 5714.39 236.041   1
  -6   2   5 2587.76  168.17   1
  -6   2   6 5625.21 274.334   1
  -6   2   7 3635.81 294.273   1
  -6   2   8 1240.79 188.369   1
  -6   2   9 1261.19 177.348   1
  -6   2  10 1615.44 227.425   1
  -6   2  11 623.909 128.043   1
  -6   2  12 188.821 84.6413   1
  -6   2  13 209.928 151.249   1
  -6   3 -13 318.907 266.269   1
  -6   3 -12 1797.16 468.173   1
  -6   3 -11 1058.87 254.449   1
  -6   3 -10 1466.33 208.795   1
  -6   3  -9 3123.43 280.601   1
  -6   3  -8 3272.28 263.748   1
  -6   3  -7 6708.92 381.103   1
  -6   3  -6 1937.80 169.206   1
  -6   3  -5 5707.52 268.071   1
  -6   3  -410200.40 382.034   1
  -6   3  -3 6742.59 303.561   1
  -6   3  -2 3724.77 255.708   1
  -6   3  -111456.90 391.256   1
  -6   3   0 7790.84 297.015   1
  -6   3   1 5742.12 274.586   1
  -6   3   2 6397.06 278.919   1
  -6   3   3 5371.39 236.149   1
  -6   3   4 5017.06 221.603   1
  -6   3   5 4705.91 248.228   1
  -6   3   6 1930.07 170.804   1
  -6   3   7 2002.74 159.314   1
  -6   3   8 2160.64 172.817   1
  -6   3   9 1014.72 150.111   1
  -6   3  10 582.642 144.073   1
  -6   3  11 358.226 121.431   1
  -6   3  12 251.606 105.348   1
  -6   4 -13 379.748 199.916   1
  -6   4 -12 816.489 181.959   1
  -6   4 -11 964.882  156.89   1
  -6   4 -10 2161.07 357.674   1
  -6   4  -9 3722.31 390.351   1
  -6   4  -8 2169.42 218.615   1
  -6   4  -7 1713.37 177.107   1
  -6   4  -6 8421.83 374.085   1
  -6   4  -5 5140.88 254.641   1
  -6   4  -4 1952.35  154.05   1
  -6   4  -3 7474.34 361.577   1
  -6   4  -2 8154.26 327.962   1
  -6   4  -1 5697.25 265.989   1
  -6   4   0 5302.03  290.69   1
  -6   4   1 5985.20 321.633   1
  -6   4   2 6699.24 382.311   1
  -6   4   3 5293.51 275.992   1
  -6   4   4 2406.01 160.631   1
  -6   4   5 2274.01 179.951   1
  -6   4   6 4573.12 263.305   1
  -6   4   7 773.448 204.684   1
  -6   4   8 549.669 110.559   1
  -6   4   9 874.905 144.417   1
  -6   4  10 495.755 132.212   1
  -6   4  11 135.898 68.1627   1
  -6   5 -13 615.383 133.923   1
  -6   5 -12 444.531 147.901   1
  -6   5 -11 1557.46 211.946   1
  -6   5 -10 729.367  190.54   1
  -6   5  -9 1094.20 181.567   1
  -6   5  -8 2346.71 251.426   1
  -6   5  -7 3208.52 323.288   1
  -6   5  -6 1827.62 163.307   1
  -6   5  -5 3108.89 208.746   1
  -6   5  -4 5186.77 280.471   1
  -6   5  -3 5354.49 317.648   1
  -6   5  -2 3698.30 311.311   1
  -6   5  -1 5008.75 269.712   1
  -6   5   0 3785.62 254.735   1
  -6   5   1 8426.65 446.079   1
  -6   5   2 1742.82 177.509   1
  -6   5   3 2374.90 195.722   1
  -6   5   4 4230.27 248.189   1
  -6   5   5 2150.76 277.221   1
  -6   5   6 843.666 138.452   1
  -6   5   7 1306.78 241.331   1
  -6   5   8 1353.80 203.029   1
  -6   5   9 522.772 243.534   1
  -6   5  10 301.293  131.50   1
  -6   5  11 86.8467 159.224   1
  -6   6 -13 762.519 327.859   1
  -6   6 -12 493.865 310.196   1
  -6   6 -11-50.8772 352.132   1
  -6   6 -10 1757.62  275.71   1
  -6   6  -9 1539.65 234.388   1
  -6   6  -8 793.014 162.406   1
  -6   6  -7 1681.67  202.38   1
  -6   6  -6 3892.71 267.029   1
  -6   6  -5 1669.33 179.751   1
  -6   6  -4 3572.14  270.17   1
  -6   6  -3 2531.05 171.622   1
  -6   6  -2 3140.10 217.754   1
  -6   6  -1 4082.22 254.194   1
  -6   6   0 2592.50 214.023   1
  -6   6   1 2022.48 205.451   1
  -6   6   2 3413.34 241.928   1
  -6   6   3 3099.96 232.607   1
  -6   6   4 1090.05 224.408   1
  -6   6   5 1707.27 278.788   1
  -6   6   6 1238.78 167.197   1
  -6   6   7 709.654 144.709   1
  -6   6   8 501.728 121.589   1
  -6   6   9   60.77  91.734   1
  -6   6  10 66.7747 158.051   1
  -6   7 -12 329.416 151.843   1
  -6   7 -11 941.521 214.636   1
  -6   7 -10 143.393 176.671   1
  -6   7  -9 488.089 213.652   1
  -6   7  -8 2390.93 543.812   1
  -6   7  -7 1101.25 217.806   1
  -6   7  -6 1040.49 257.144   1
  -6   7  -5 1857.09  202.57   1
  -6   7  -4 2242.18 179.898   1
  -6   7  -3 2847.67 194.338   1
  -6   7  -2 2134.62 209.124   1
  -6   7  -1 1357.55 166.406   1
  -6   7   0 3614.27 435.829   1
  -6   7   1 1986.30 213.584   1
  -6   7   2 840.059 138.186   1
  -6   7   3 1856.95 201.648   1
  -6   7   4 2206.89 217.007   1
  -6   7   5 909.902 167.243   1
  -6   7   6 568.151 109.981   1
  -6   7   7  521.47  100.69   1
  -6   7   8 96.9071 105.642   1
  -6   7   9-42.8294 143.657   1
  -6   8 -12 348.812 151.594   1
  -6   8 -11 607.572 644.893   1
  -6   8 -10 751.034 267.207   1
  -6   8  -9 32.0275 247.382   1
  -6   8  -8 356.596 317.243   1
  -6   8  -7 1351.08 247.012   1
  -6   8  -6 771.251 183.735   1
  -6   8  -5 2001.88  295.40   1
  -6   8  -4 1108.51 234.002   1
  -6   8  -3 709.374  167.71   1
  -6   8  -2 1443.93 255.156   1
  -6   8  -1 2047.01 346.371   1
  -6   8   0 774.192 225.503   1
  -6   8   1 1359.55 439.703   1
  -6   8   2 2217.18 240.192   1
  -6   8   3 933.954 157.665   1
  -6   8   4 600.038 195.464   1
  -6   8   5 346.469 119.819   1
  -6   8   6 357.435 92.0583   1
  -6   8   7 314.193 109.725   1
  -6   8   8 105.859  166.40   1
  -6   9 -11 261.018 122.693   1
  -6   9 -10 200.547 419.464   1
  -6   9  -9 520.746 220.759   1
  -6   9  -8 695.703  325.82   1
  -6   9  -7 864.228 310.807   1
  -6   9  -6 697.485  177.47   1
  -6   9  -5 534.303 227.584   1
  -6   9  -4  257.87 140.175   1
  -6   9  -3 1043.22 224.692   1
  -6   9  -2 673.717 170.987   1
  -6   9  -1  784.18  189.38   1
  -6   9   0 1318.87 229.749   1
  -6   9   1 1096.96 214.018   1
  -6   9   2 894.539 217.554   1
  -6   9   3 177.213 80.7272   1
  -6   9   4 515.961 184.587   1
  -6   9   5 225.276  96.195   1
  -6   9   6 210.404 76.6812   1
  -6  10 -10 136.482 124.581   1
  -6  10  -9 112.788 129.087   1
  -6  10  -8 202.002 128.485   1
  -6  10  -7 205.962 169.015   1
  -6  10  -6 598.187 217.923   1
  -6  10  -5 592.061 227.095   1
  -6  10  -4 9.39851 170.935   1
  -6  10  -3  385.03 190.693   1
  -6  10  -2 537.021 321.025   1
  -6  10  -1 539.958 187.513   1
  -6  10   0 670.033 214.703   1
  -6  10   1 548.247 188.135   1
  -6  10   2 391.347  203.23   1
  -6  10   3  238.23 140.077   1
  -6  10   4-2.82901 141.248   1
  -6  11  -8 299.528 438.434   1
  -6  11  -7 266.952 180.195   1
  -6  11  -6 155.305 139.947   1
  -6  11  -5-171.537  219.25   1
  -6  11  -4 426.887 169.207   1
  -6  11  -3 136.362 177.449   1
  -6  11  -2 126.207 113.086   1
  -6  11  -1 314.934 136.898   1
  -6  11   0 338.522 155.555   1
  -6  11   1-40.9751 231.158   1
  -6  11   2-149.925  178.31   1
  -6  12  -3 244.537  195.30   1
  -6  12  -2-190.428 149.071   1
  -5 -12   0 179.351  260.21   1
  -5 -12   1 774.777 160.287   1
  -5 -12   2 378.346 147.825   1
  -5 -12   3 613.108 157.519   1
  -5 -12   4 750.702 721.449   1
  -5 -12   5  373.58 263.711   1
  -5 -12   6 279.544 119.585   1
  -5 -11  -3 702.946 227.829   1
  -5 -11  -2 1478.63 207.215   1
  -5 -11  -1 1425.72 242.912   1
  -5 -11   0 1272.02  173.74   1
  -5 -11   1 631.596 134.444   1
  -5 -11   2 3244.54 294.755   1
  -5 -11   3 791.205 141.593   1
  -5 -11   4 179.485 124.342   1
  -5 -11   5 1531.32 412.641   1
  -5 -11   6 1195.74 654.981   1
  -5 -11   7 188.186 94.6174   1
  -5 -10  -5 1857.01 247.386   1
  -5 -10  -4 1146.52 145.505   1
  -5 -10  -3 3328.00 260.676   1
  -5 -10  -2 1287.03 222.384   1
  -5 -10  -1 1698.22  191.55   1
  -5 -10   0 3229.85 293.048   1
  -5 -10   1 2860.40 290.373   1
  -5 -10   2 774.417 155.704   1
  -5 -10   3 1639.19 247.708   1
  -5 -10   4 2849.40 585.951   1
  -5 -10   5 761.679 332.827   1
  -5 -10   6 790.232 331.955   1
  -5 -10   7 1416.56 439.032   1
  -5  -9  -7 1424.46 223.435   1
  -5  -9  -6 3425.75 331.503   1
  -5  -9  -5 1778.52 228.417   1
  -5  -9  -4 3011.59 269.749   1
  -5  -9  -3 2469.64  343.34   1
  -5  -9  -2 4215.47 328.454   1
  -5  -9  -1 4475.79 291.451   1
  -5  -9   0 1481.12 187.026   1
  -5  -9   1 3682.16 274.781   1
  -5  -9   2 5057.42 402.275   1
  -5  -9   3 1665.13 259.228   1
  -5  -9   4 2494.57 380.583   1
  -5  -9   5 2383.83 402.417   1
  -5  -9   6 1868.84 941.266   1
  -5  -9   7 228.173 365.231   1
  -5  -8  -8 2619.80 324.099   1
  -5  -8  -7 3450.39 314.073   1
  -5  -8  -6 2528.40 250.013   1
  -5  -8  -5 3463.82 276.256   1
  -5  -8  -4 6605.50 436.131   1
  -5  -8  -3 5464.94 462.733   1
  -5  -8  -2 2091.03 223.642   1
  -5  -8  -1 5342.09 324.052   1
  -5  -8   0 8391.42 580.735   1
  -5  -8   1 4118.53 325.355   1
  -5  -8   2 1089.25 231.305   1
  -5  -8   3 8769.16 614.086   1
  -5  -8   4 4345.70 887.363   1
  -5  -8   5 4197.11 617.298   1
  -5  -8   6 2071.98 791.376   1
  -5  -8   7 295.464 337.313   1
  -5  -8   8 1906.17  791.74   1
  -5  -8   9-41.6445 418.884   1
  -5  -7  -9 2382.39 282.005   1
  -5  -7  -8 3197.76  318.52   1
  -5  -7  -7 3312.27 326.088   1
  -5  -7  -6 5718.30 362.624   1
  -5  -7  -5 8315.13 419.154   1
  -5  -7  -4 3529.27 302.742   1
  -5  -7  -3 3332.28 248.887   1
  -5  -7  -215423.70 556.904   1
  -5  -7  -1 4893.44 300.671   1
  -5  -7   0 4446.49 299.763   1
  -5  -7   1 7595.91  381.14   1
  -5  -7   2 8221.89 426.432   1
  -5  -7   3 7212.00 862.359   1
  -5  -7   4 3017.47 745.896   1
  -5  -7   5 6335.37 834.911   1
  -5  -7   6 4680.26 947.407   1
  -5  -7   7 3953.67 1034.94   1
  -5  -7   8 76.4102 249.837   1
  -5  -7   9 907.386 408.314   1
  -5  -6 -10 2345.38  569.77   1
  -5  -6  -9 3136.72 315.993   1
  -5  -6  -8 3792.88 701.698   1
  -5  -6  -7 7667.18 433.088   1
  -5  -6  -6 4269.30 308.383   1
  -5  -6  -5 5500.30 332.281   1
  -5  -6  -411700.20 516.892   1
  -5  -6  -3 9581.07 435.101   1
  -5  -6  -2 4830.90 287.823   1
  -5  -6  -110112.90 389.378   1
  -5  -6   014462.90  506.29   1
  -5  -6   1 7464.18 338.027   1
  -5  -6   210978.80 567.918   1
  -5  -6   3 5217.36 453.143   1
  -5  -6   4 8750.04 691.036   1
  -5  -6   5 8526.73 683.713   1
  -5  -6   6 3267.45 1147.18   1
  -5  -6   7 2629.91 364.563   1
  -5  -6   8 4567.01 437.667   1
  -5  -6   9 2057.43 446.224   1
  -5  -6  10 305.162 477.628   1
  -5  -6  11 1223.62 500.063   1
  -5  -5 -11 2202.19 357.049   1
  -5  -5 -10 2622.08 489.251   1
  -5  -5  -9 5068.95  327.29   1
  -5  -5  -8 3757.37 298.653   1
  -5  -5  -7 3874.16 310.052   1
  -5  -5  -614299.00 558.053   1
  -5  -5  -5 9100.27 425.157   1
  -5  -5  -4 3965.96 247.169   1
  -5  -5  -316990.20 604.216   1
  -5  -5  -214395.90 500.685   1
  -5  -5  -1 9605.01 504.769   1
  -5  -5   010080.70 387.624   1
  -5  -5   114198.00 521.533   1
  -5  -5   211519.30 480.069   1
  -5  -5   312460.20 566.202   1
  -5  -5   4 6360.19 529.063   1
  -5  -5   5 4213.82 346.426   1
  -5  -5   6 9676.52 765.519   1
  -5  -5   7 3299.34 457.568   1
  -5  -5   8 1547.08 436.663   1
  -5  -5   9 3596.09 561.606   1
  -5  -5  10 632.725 826.294   1
  -5  -5  11 1541.77 335.542   1
  -5  -5  12 476.464 602.506   1
  -5  -5  13 353.743 249.408   1
  -5  -4 -12 1558.16 388.768   1
  -5  -4 -11 3487.53 700.314   1
  -5  -4 -10 2479.21 290.269   1
  -5  -4  -9 3376.16 341.723   1
  -5  -4  -8 9472.46 410.146   1
  -5  -4  -712028.90 581.811   1
  -5  -4  -6 2974.11 231.938   1
  -5  -4  -5 9972.03 409.285   1
  -5  -4  -423885.50 718.194   1
  -5  -4  -310054.40 451.467   1
  -5  -4  -212457.30 442.362   1
  -5  -4  -118112.90 563.711   1
  -5  -4   016484.70 522.996   1
  -5  -4   121217.20 721.011   1
  -5  -4   2 7370.67 465.438   1
  -5  -4   3 7160.78 519.776   1
  -5  -4   424738.80  973.65   1
  -5  -4   5 6932.98  571.54   1
  -5  -4   6 3184.19 353.487   1
  -5  -4   7 5458.54  442.80   1
  -5  -4   8 7252.50 593.497   1
  -5  -4   9 713.967 242.917   1
  -5  -4  10 2094.85 395.947   1
  -5  -4  11 1050.88 427.393   1
  -5  -4  12 946.775 1823.47   1
  -5  -4  13-114.562 180.463   1
  -5  -3 -12 2215.51 280.808   1
  -5  -3 -11 1212.44  226.30   1
  -5  -3 -10 5017.37  572.05   1
  -5  -3  -9 8953.51 402.282   1
  -5  -3  -8 2673.49 208.751   1
  -5  -3  -7 8812.66 379.516   1
  -5  -3  -613959.70 508.074   1
  -5  -3  -514255.60 497.397   1
  -5  -3  -410208.00 350.959   1
  -5  -3  -317791.60  506.86   1
  -5  -3  -214914.20 477.078   1
  -5  -3  -130644.50 854.981   1
  -5  -3   011389.60  433.94   1
  -5  -3   110270.80 412.871   1
  -5  -3   224288.10 886.989   1
  -5  -3   323727.20 899.296   1
  -5  -3   4 1645.23 360.524   1
  -5  -3   513485.50 642.069   1
  -5  -3   612688.50 526.773   1
  -5  -3   7 5572.38 439.208   1
  -5  -3   8 3578.85 376.794   1
  -5  -3   9 3352.00 432.951   1
  -5  -3  10 2820.36 372.563   1
  -5  -3  11 1557.49 617.639   1
  -5  -3  12 1072.62 277.517   1
  -5  -3  13 461.532  181.57   1
  -5  -3  14 484.635 207.304   1
  -5  -2 -13 1214.99 266.864   1
  -5  -2 -12 2407.81  418.05   1
  -5  -2 -11 3315.64 491.117   1
  -5  -2 -10 2820.70 290.022   1
  -5  -2  -9 3219.85 247.824   1
  -5  -2  -814973.00  517.26   1
  -5  -2  -7 5870.19 270.896   1
  -5  -2  -6 9928.23 384.954   1
  -5  -2  -516010.20 507.526   1
  -5  -2  -414548.10 445.824   1
  -5  -2  -324233.20 643.981   1
  -5  -2  -219784.60 565.208   1
  -5  -2  -1 9310.66 338.675   1
  -5  -2   031095.00 832.734   1
  -5  -2   124704.00 806.003   1
  -5  -2   2 8038.76 475.802   1
  -5  -2   314215.80 835.763   1
  -5  -2   419791.80 942.055   1
  -5  -2   5 8010.11 519.941   1
  -5  -2   6 8118.55 397.073   1
  -5  -2   7 7865.96 614.823   1
  -5  -2   8 4320.92 362.511   1
  -5  -2   9 5404.13 413.401   1
  -5  -2  10 1512.39 226.138   1
  -5  -2  11 824.102 242.803   1
  -5  -2  12 1698.92 400.407   1
  -5  -2  13  442.52 157.388   1
  -5  -2  14-77.4784 218.242   1
  -5  -1 -13 2084.75 389.225   1
  -5  -1 -12 831.024 231.068   1
  -5  -1 -11 2838.16 352.548   1
  -5  -1 -10 7661.19 426.112   1
  -5  -1  -9 5618.98 335.362   1
  -5  -1  -8 5070.38 267.353   1
  -5  -1  -710667.50 399.168   1
  -5  -1  -614887.30 492.761   1
  -5  -1  -517554.40 557.121   1
  -5  -1  -413990.00 437.204   1
  -5  -1  -313328.90 402.574   1
  -5  -1  -227284.20 735.049   1
  -5  -1  -135250.80 945.514   1
  -5  -1   0 6788.29 267.443   1
  -5  -1   120217.20  718.50   1
  -5  -1   234805.80 990.826   1
  -5  -1   310786.60 440.804   1
  -5  -1   4 8915.77 379.404   1
  -5  -1   513875.50 487.857   1
  -5  -1   6 7050.47 498.905   1
  -5  -1   7 8870.66 438.844   1
  -5  -1   8 3504.21 268.622   1
  -5  -1   9 2437.48  231.07   1
  -5  -1  10 3434.42 321.008   1
  -5  -1  11 1242.23 234.907   1
  -5  -1  12-68.9651 402.047   1
  -5  -1  13 709.542 160.979   1
  -5  -1  14 160.322 142.415   1
  -5   0 -14 286.221 300.348   1
  -5   0 -13 311.246 204.299   1
  -5   0 -12 3910.71 462.106   1
  -5   0 -11 4668.15 606.211   1
  -5   0 -10 2972.13 259.034   1
  -5   0  -9 5617.71 321.845   1
  -5   0  -8 9005.48 435.557   1
  -5   0  -711500.50 457.644   1
  -5   0  -613754.70 540.817   1
  -5   0  -5 7407.32 276.198   1
  -5   0  -425815.60 696.027   1
  -5   0  -328976.50 745.055   1
  -5   0  -2 9244.92  342.02   1
  -5   0  -112062.00 384.772   1
  -5   0   041159.10 1045.34   1
  -5   0   118851.70 582.141   1
  -5   0   2 9441.28  444.10   1
  -5   0   318801.40 642.545   1
  -5   0   414726.30 482.783   1
  -5   0   514670.50 597.769   1
  -5   0   6 6114.22 336.209   1
  -5   0   7 4491.99 267.505   1
  -5   0   8 6552.87 349.245   1
  -5   0   9 5272.30 311.924   1
  -5   0  10 324.856 139.482   1
  -5   0  11 1996.15 230.868   1
  -5   0  12 1440.54 217.473   1
  -5   0  13 214.846 163.199   1
  -5   0  14 261.268 171.658   1
  -5   1 -14 413.376 429.654   1
  -5   1 -13 2190.54 643.797   1
  -5   1 -12 1133.39 260.332   1
  -5   1 -11 3624.50 603.797   1
  -5   1 -10 4210.53 331.669   1
  -5   1  -9 6767.58 406.011   1
  -5   1  -8 7001.19  316.03   1
  -5   1  -7 7774.46 329.379   1
  -5   1  -6 8698.86 349.055   1
  -5   1  -526456.40 731.165   1
  -5   1  -4 9944.61 338.939   1
  -5   1  -3 7709.05 278.763   1
  -5   1  -236163.00 929.041   1
  -5   1  -117530.50 576.585   1
  -5   1   016194.50 501.947   1
  -5   1   116471.80 473.292   1
  -5   1   220125.90 589.942   1
  -5   1   316825.50 499.904   1
  -5   1   412862.30 437.526   1
  -5   1   5 4585.95 246.587   1
  -5   1   610598.30 450.557   1
  -5   1   7 9108.26 361.455   1
  -5   1   8 2317.71 178.568   1
  -5   1   9 1526.98 229.761   1
  -5   1  10 4510.31 304.157   1
  -5   1  11 1130.80 155.922   1
  -5   1  12 518.123 125.758   1
  -5   1  13 289.572  103.90   1
  -5   1  14 85.1253 79.6435   1
  -5   2 -14  18.924 160.693   1
  -5   2 -13 1372.19 254.206   1
  -5   2 -12 2422.16 583.469   1
  -5   2 -11 2258.68 255.943   1
  -5   2 -10 4077.43 349.698   1
  -5   2  -9 4234.93 340.924   1
  -5   2  -8 6337.25 336.337   1
  -5   2  -715532.10 642.106   1
  -5   2  -6 4143.97 210.739   1
  -5   2  -5 8914.05  412.86   1
  -5   2  -420141.20 573.999   1
  -5   2  -318622.70 587.707   1
  -5   2  -2 8175.16 320.431   1
  -5   2  -121478.10 609.522   1
  -5   2   019231.30 673.718   1
  -5   2   114298.20 511.364   1
  -5   2   216445.80 490.326   1
  -5   2   3 9823.52 337.784   1
  -5   2   4 9889.50 360.766   1
  -5   2   513844.50 430.091   1
  -5   2   6 3719.82 205.798   1
  -5   2   7 3978.74 216.286   1
  -5   2   8 5625.98 301.533   1
  -5   2   9 2658.22 229.558   1
  -5   2  10 1209.31 206.155   1
  -5   2  11 1280.96 177.437   1
  -5   2  12 506.315 193.247   1
  -5   2  13 325.158 90.6736   1
  -5   3 -14 985.255 721.973   1
  -5   3 -13 985.545 289.451   1
  -5   3 -12 1921.18 297.938   1
  -5   3 -11 1349.51 162.295   1
  -5   3 -10 3308.21 256.157   1
  -5   3  -9 7704.50 360.101   1
  -5   3  -8 4613.40 275.568   1
  -5   3  -7 1867.86 166.559   1
  -5   3  -617200.10 515.304   1
  -5   3  -512934.80 410.669   1
  -5   3  -4 4716.11 251.734   1
  -5   3  -314360.30 537.815   1
  -5   3  -220199.90 588.313   1
  -5   3  -114866.00 478.139   1
  -5   3   012563.00 445.367   1
  -5   3   111065.00  380.14   1
  -5   3   214199.30 418.234   1
  -5   3   313464.40  396.92   1
  -5   3   4 5815.84 225.302   1
  -5   3   5 3758.83 237.481   1
  -5   3   610784.50 389.709   1
  -5   3   7 2978.00  200.73   1
  -5   3   8 2065.71 167.649   1
  -5   3   9 2408.74 197.726   1
  -5   3  10 1869.88 182.295   1
  -5   3  11 857.466 165.473   1
  -5   3  12 351.347 91.4954   1
  -5   3  13 65.8037 62.6768   1
  -5   4 -14 898.851 261.447   1
  -5   4 -13 187.496 114.143   1
  -5   4 -12 641.593 150.446   1
  -5   4 -11 3683.18 344.689   1
  -5   4 -10 2235.61 228.954   1
  -5   4  -9 1376.90 172.368   1
  -5   4  -8 6234.08 291.871   1
  -5   4  -7 8991.03 439.542   1
  -5   4  -6 3325.82 192.569   1
  -5   4  -5 5832.52 385.665   1
  -5   4  -413340.30 530.703   1
  -5   4  -311815.30 418.865   1
  -5   4  -2 9377.87 325.644   1
  -5   4  -1 9600.34 337.324   1
  -5   4   0 7490.96 290.406   1
  -5   4   122586.40 723.077   1
  -5   4   2 4098.05 185.901   1
  -5   4   3 4218.97 199.865   1
  -5   4   410216.70  362.22   1
  -5   4   5 6735.60 273.983   1
  -5   4   6 1547.22 133.085   1
  -5   4   7 3605.45 195.359   1
  -5   4   8 3358.25 234.919   1
  -5   4   9 1469.01 180.997   1
  -5   4  10 901.152 175.263   1
  -5   4  11 383.865 127.798   1
  -5   4  12 389.907 91.6912   1
  -5   5 -14 596.089 179.332   1
  -5   5 -13  843.06 289.251   1
  -5   5 -12 1599.68 222.365   1
  -5   5 -11 594.661 155.562   1
  -5   5 -10 2966.19 473.562   1
  -5   5  -9 4109.56 458.647   1
  -5   5  -8 1966.47 198.513   1
  -5   5  -7 3013.97 237.385   1
  -5   5  -6 8224.24 412.463   1
  -5   5  -5 3616.96 245.165   1
  -5   5  -4 9234.28 472.755   1
  -5   5  -3 5030.56 230.214   1
  -5   5  -2 7986.21 356.037   1
  -5   5  -110719.50 449.367   1
  -5   5   0 8434.80 363.199   1
  -5   5   1 2734.48 209.371   1
  -5   5   2 7748.31 325.196   1
  -5   5   3 8318.20 301.564   1
  -5   5   4 2448.12 182.386   1
  -5   5   5 3935.40 229.322   1
  -5   5   6 3732.36 211.379   1
  -5   5   7 2509.16 180.424   1
  -5   5   8 1999.20 187.407   1
  -5   5   9 1078.04 171.222   1
  -5   5  10 562.746 156.684   1
  -5   5  11 566.597 143.491   1
  -5   5  12-42.9779 152.298   1
  -5   6 -14 314.918 184.611   1
  -5   6 -13 54.9355 177.297   1
  -5   6 -12 742.625  178.04   1
  -5   6 -11 2199.80 319.696   1
  -5   6 -10 449.365 154.145   1
  -5   6  -9 1868.19 229.719   1
  -5   6  -8 4417.68 340.307   1
  -5   6  -7 3048.48 198.188   1
  -5   6  -6 2881.47 194.893   1
  -5   6  -5 4959.64 343.302   1
  -5   6  -4 4943.37 244.329   1
  -5   6  -3 7740.42 299.396   1
  -5   6  -2 5883.30 260.869   1
  -5   6  -1 2496.50 170.688   1
  -5   6   0 8167.19 333.248   1
  -5   6   1 6007.57 333.288   1
  -5   6   2 2434.71 207.911   1
  -5   6   3 3781.98 235.397   1
  -5   6   4 4706.59  331.81   1
  -5   6   5 2402.02 223.444   1
  -5   6   6 1878.31 186.855   1
  -5   6   7 1593.39 165.697   1
  -5   6   8 964.518 139.238   1
  -5   6   9 935.157 182.261   1
  -5   6  10  741.41 163.601   1
  -5   6  11 113.632 99.4991   1
  -5   7 -13 435.394 177.171   1
  -5   7 -12 366.776 163.991   1
  -5   7 -11 233.734 144.167   1
  -5   7 -10 1964.09 252.481   1
  -5   7  -9 2154.54  418.80   1
  -5   7  -8 2173.05 337.028   1
  -5   7  -7 1930.62 208.124   1
  -5   7  -6 2671.66 200.376   1
  -5   7  -5 4860.91 318.684   1
  -5   7  -4 3331.81 279.986   1
  -5   7  -3 2093.10 154.324   1
  -5   7  -2 4992.73 300.096   1
  -5   7  -1 6901.42 413.858   1
  -5   7   0 1947.62 194.031   1
  -5   7   1 2270.86 176.438   1
  -5   7   2 5398.55 311.058   1
  -5   7   3 2681.83 236.413   1
  -5   7   4 2461.76 294.414   1
  -5   7   5 1670.24 198.521   1
  -5   7   6 1671.46 176.381   1
  -5   7   7 1677.90  181.64   1
  -5   7   8 908.446 229.344   1
  -5   7   9 288.558 137.438   1
  -5   7  10 294.321 103.127   1
  -5   8 -13 38.8307 114.609   1
  -5   8 -12 905.978 264.168   1
  -5   8 -11 813.062 254.815   1
  -5   8 -10 285.461 169.082   1
  -5   8  -9 1096.16 246.699   1
  -5   8  -8 1088.32 224.767   1
  -5   8  -7 1978.48 251.346   1
  -5   8  -6 2044.25 278.352   1
  -5   8  -5 880.569 169.629   1
  -5   8  -4 2118.02 189.857   1
  -5   8  -3 3890.86 241.303   1
  -5   8  -2 1647.16 182.172   1
  -5   8  -1 1214.19 237.979   1
  -5   8   0 3648.95 325.523   1
  -5   8   1 2229.73 215.879   1
  -5   8   2 2035.90 221.423   1
  -5   8   3 965.459 167.924   1
  -5   8   4 2304.94 248.906   1
  -5   8   5 1511.45 194.621   1
  -5   8   6 916.191 159.452   1
  -5   8   7 80.8821 183.728   1
  -5   8   8 692.704 158.716   1
  -5   8   9 463.285 494.497   1
  -5   9 -12  271.27 164.804   1
  -5   9 -11 393.309 272.314   1
  -5   9 -10 382.059 255.489   1
  -5   9  -9  604.77 347.541   1
  -5   9  -8  434.05 295.932   1
  -5   9  -7 480.522 280.224   1
  -5   9  -6 950.093 257.966   1
  -5   9  -5 1010.60 325.447   1
  -5   9  -4 531.764 141.434   1
  -5   9  -3 756.966 135.148   1
  -5   9  -2 1914.86 272.138   1
  -5   9  -1 1348.48 231.638   1
  -5   9   0 992.128 212.469   1
  -5   9   1 1434.17 221.794   1
  -5   9   2 807.609 150.172   1
  -5   9   3 1761.86 242.715   1
  -5   9   4 948.503 153.606   1
  -5   9   5 548.419 150.927   1
  -5   9   6  439.00  112.33   1
  -5   9   7 587.125 210.588   1
  -5   9   8 258.821 126.571   1
  -5  10 -11 481.395 176.718   1
  -5  10 -10  948.08 511.377   1
  -5  10  -9 258.855 234.805   1
  -5  10  -8 548.393 360.898   1
  -5  10  -7 703.228 284.588   1
  -5  10  -6 413.537 233.415   1
  -5  10  -5 52.2993 144.652   1
  -5  10  -4 1020.56 207.111   1
  -5  10  -3 891.485 183.984   1
  -5  10  -2 748.106 219.664   1
  -5  10  -1 633.041 302.283   1
  -5  10   0 1162.16 399.957   1
  -5  10   1 914.526 346.847   1
  -5  10   2 809.375 312.782   1
  -5  10   3 561.152 152.782   1
  -5  10   4 718.674 138.387   1
  -5  10   5 465.077 102.047   1
  -5  10   6 195.234 96.3529   1
  -5  11 -10  453.17 164.089   1
  -5  11  -9 199.275 199.823   1
  -5  11  -8 464.421  271.31   1
  -5  11  -7 99.3906 326.386   1
  -5  11  -6 629.072 244.829   1
  -5  11  -5 306.756 162.568   1
  -5  11  -4 76.2319 130.188   1
  -5  11  -3 623.834 232.727   1
  -5  11  -2 471.123 207.102   1
  -5  11  -1 661.642 237.148   1
  -5  11   0 190.249 178.654   1
  -5  11   1 14.8078 159.632   1
  -5  11   2 285.039 168.772   1
  -5  11   3 147.751 122.821   1
  -5  11   4  47.926 66.1553   1
  -5  12  -8 43.2997 259.993   1
  -5  12  -7 194.703 180.637   1
  -5  12  -6 172.147 100.331   1
  -5  12  -5 59.4051 158.582   1
  -5  12  -4 8.58201 155.075   1
  -5  12  -3-83.1182 164.318   1
  -5  12  -2-282.357  307.68   1
  -5  12  -1 404.024 397.718   1
  -5  12   0 615.085 375.056   1
  -5  12   1 189.524 266.045   1
  -4 -13   2 184.018 141.226   1
  -4 -13   3 314.001 166.098   1
  -4 -13   4 465.126  481.23   1
  -4 -13   5 193.358 402.984   1
  -4 -12  -2 659.456 467.029   1
  -4 -12  -1 1214.99 191.183   1
  -4 -12   0 889.597 157.345   1
  -4 -12   1 524.821 142.125   1
  -4 -12   2 2314.62 324.389   1
  -4 -12   3 1006.43 199.129   1
  -4 -12   4-34.6205 150.687   1
  -4 -12   5  788.19  171.26   1
  -4 -11  -5 829.732 204.915   1
  -4 -11  -4 904.205 212.085   1
  -4 -11  -3 2282.02 240.282   1
  -4 -11  -2 1472.40 184.516   1
  -4 -11  -1 1446.20 179.621   1
  -4 -11   0 2334.24 226.974   1
  -4 -11   1 3126.41 361.792   1
  -4 -11   2 743.041  239.24   1
  -4 -11   3 575.938 218.647   1
  -4 -11   4 2731.68 344.792   1
  -4 -11   5 624.437 230.577   1
  -4 -10  -6 2800.30 299.663   1
  -4 -10  -5 1995.05 251.943   1
  -4 -10  -4 2789.35  322.69   1
  -4 -10  -3 1918.31 231.237   1
  -4 -10  -2 3430.27 280.455   1
  -4 -10  -1 5298.86 345.978   1
  -4 -10   0 1039.94 215.597   1
  -4 -10   1 2298.08 245.749   1
  -4 -10   2 3877.99 315.745   1
  -4 -10   3 1802.52 239.776   1
  -4 -10   4 1736.49 254.644   1
  -4 -10   5 1531.04 223.223   1
  -4 -10   6 981.201 370.385   1
  -4 -10   7 1848.91 409.564   1
  -4  -9  -8 2462.57 355.661   1
  -4  -9  -7 3457.55 345.146   1
  -4  -9  -6 2165.20 225.636   1
  -4  -9  -5 2003.56 202.636   1
  -4  -9  -4 4792.08  326.75   1
  -4  -9  -3 6504.52 357.774   1
  -4  -9  -2 1886.24 216.787   1
  -4  -9  -1 3166.68  263.20   1
  -4  -9   0 7376.18 434.864   1
  -4  -9   1 4738.72 313.378   1
  -4  -9   2  843.72 161.786   1
  -4  -9   3 7327.97 541.706   1
  -4  -9   4 2853.57 261.815   1
  -4  -9   5 3903.25 343.585   1
  -4  -9   6 2427.48  469.07   1
  -4  -9   7 1080.46 403.102   1
  -4  -9   8 2144.87 438.306   1
  -4  -9   9 1575.30 948.366   1
  -4  -8  -9 1832.86 257.427   1
  -4  -8  -8 3824.98 304.484   1
  -4  -8  -7 2402.00 247.679   1
  -4  -8  -6 4924.51 367.247   1
  -4  -8  -5 8194.20 423.482   1
  -4  -8  -4 3994.68 310.186   1
  -4  -8  -3 1692.09 231.755   1
  -4  -8  -213781.30 532.409   1
  -4  -8  -1 5694.00 366.011   1
  -4  -8   0 4056.82 283.237   1
  -4  -8   1 5484.21 313.153   1
  -4  -8   2 9923.93 557.058   1
  -4  -8   3 6647.47 448.168   1
  -4  -8   4 3042.16 292.817   1
  -4  -8   5 5031.84 494.832   1
  -4  -8   6 3487.37  469.28   1
  -4  -8   7 6848.86 881.037   1
  -4  -8   8-955.021 490.275   1
  -4  -8   9 846.438 296.975   1
  -4  -8  10 2315.23 445.057   1
  -4  -7 -10 2397.05 238.476   1
  -4  -7  -9 2199.98 370.698   1
  -4  -7  -8 3214.48 316.974   1
  -4  -7  -7 7295.54 438.485   1
  -4  -7  -6 4729.18  333.26   1
  -4  -7  -5 3592.65 270.547   1
  -4  -7  -4 9958.98 445.506   1
  -4  -7  -312349.80 476.945   1
  -4  -7  -2 4656.60  280.37   1
  -4  -7  -1 8992.27 408.839   1
  -4  -7   016055.40 574.484   1
  -4  -7   1 8811.47 432.718   1
  -4  -7   212086.80 624.194   1
  -4  -7   3 3151.71 281.105   1
  -4  -7   4 9020.13 553.161   1
  -4  -7   512964.60 745.913   1
  -4  -7   6 2406.80 340.244   1
  -4  -7   7 389.971 380.474   1
  -4  -7   8 6170.03 571.057   1
  -4  -7   9 3077.67 471.095   1
  -4  -7  10 612.188 362.143   1
  -4  -7  11 2012.98 746.217   1
  -4  -6 -11 1723.56 275.714   1
  -4  -6 -10 2798.10 286.478   1
  -4  -6  -9 6433.91 411.337   1
  -4  -6  -8 3813.38 415.681   1
  -4  -6  -7 3161.17 266.058   1
  -4  -6  -613126.20 481.573   1
  -4  -6  -511248.30 451.843   1
  -4  -6  -4 4743.38 262.899   1
  -4  -6  -313722.50 494.767   1
  -4  -6  -216057.20 532.703   1
  -4  -6  -111658.50 465.867   1
  -4  -6   012360.70 468.047   1
  -4  -6   114679.80 540.139   1
  -4  -6   210198.70 444.159   1
  -4  -6   316125.20  635.39   1
  -4  -6   4 7616.61 667.842   1
  -4  -6   5 2192.88 304.104   1
  -4  -6   614060.80 789.968   1
  -4  -6   7 5278.02 738.281   1
  -4  -6   8 2036.61 345.576   1
  -4  -6   9 4262.00 653.104   1
  -4  -6  10 2531.69 595.826   1
  -4  -6  11 1982.93  428.56   1
  -4  -6  12 704.188 604.168   1
  -4  -5 -12 1145.07 348.267   1
  -4  -5 -11 4248.40 341.189   1
  -4  -5 -10 2762.37  266.94   1
  -4  -5  -9 2290.60 289.147   1
  -4  -5  -8 7887.17 480.702   1
  -4  -5  -714920.60 533.615   1
  -4  -5  -6 3787.28 214.976   1
  -4  -5  -5 8252.64 348.539   1
  -4  -5  -427519.80 771.306   1
  -4  -5  -314232.30 483.763   1
  -4  -5  -216431.80  536.65   1
  -4  -5  -118321.60 634.154   1
  -4  -5   017293.30 622.159   1
  -4  -5   131101.60 970.098   1
  -4  -5   210370.10 576.657   1
  -4  -5   3 6047.67 363.069   1
  -4  -5   428023.10 1033.14   1
  -4  -5   510918.40 648.827   1
  -4  -5   6 3562.96 548.465   1
  -4  -5   7 4693.76 481.038   1
  -4  -5   812272.40 664.384   1
  -4  -5   9 963.394 353.667   1
  -4  -5  10 3433.75 416.526   1
  -4  -5  11 1896.01 475.857   1
  -4  -5  12 445.802 341.624   1
  -4  -5  13 1671.54 1082.28   1
  -4  -5  15 -25.507 148.331   1
  -4  -4 -13 1418.66 373.244   1
  -4  -4 -12 3108.74 605.515   1
  -4  -4 -11 1281.57 214.715   1
  -4  -4 -10 5852.62 423.278   1
  -4  -4  -911595.10  501.94   1
  -4  -4  -8 4278.59 280.306   1
  -4  -4  -7 8080.19 469.711   1
  -4  -4  -616065.50 510.794   1
  -4  -4  -517953.90 555.377   1
  -4  -4  -413919.70 453.324   1
  -4  -4  -319824.20 588.143   1
  -4  -4  -217947.00 613.681   1
  -4  -4  -142186.00 1119.61   1
  -4  -4   018862.70 676.403   1
  -4  -4   110032.70 482.702   1
  -4  -4   228583.10 934.343   1
  -4  -4   340433.10 1408.36   1
  -4  -4   4 3034.91 382.546   1
  -4  -4   512389.90 701.909   1
  -4  -4   617547.00 1316.83   1
  -4  -4   7 8069.70 464.304   1
  -4  -4   8 4836.35 438.275   1
  -4  -4   9 3870.37 640.685   1
  -4  -4  10 4163.19 702.884   1
  -4  -4  11 3939.26 372.812   1
  -4  -4  12 1391.26 304.427   1
  -4  -4  13 529.277 907.201   1
  -4  -4  15 20.3406 71.3837   1
  -4  -3 -13 459.868 269.801   1
  -4  -3 -12 2560.93 495.487   1
  -4  -3 -11 5365.06 430.539   1
  -4  -3 -10 4430.91 336.039   1
  -4  -3  -9 3216.11 275.376   1
  -4  -3  -818241.50 565.212   1
  -4  -3  -7 8290.03 330.716   1
  -4  -3  -615640.20 556.048   1
  -4  -3  -517152.30 503.548   1
  -4  -3  -418032.10 599.362   1
  -4  -3  -333781.20 929.331   1
  -4  -3  -232175.50 916.741   1
  -4  -3  -1 9348.07  462.12   1
  -4  -3   037048.00 1183.89   1
  -4  -3   143978.30 1297.26   1
  -4  -3   213327.30 546.109   1
  -4  -3   312951.50 547.071   1
  -4  -3   432180.70 1000.68   1
  -4  -3   514218.30 734.191   1
  -4  -3   612204.60 626.569   1
  -4  -3   711529.20 550.389   1
  -4  -3   8 5080.87 378.442   1
  -4  -3   9 8133.02 739.365   1
  -4  -3  10 3475.39 332.174   1
  -4  -3  11 1474.25 276.244   1
  -4  -3  12 2647.35 359.304   1
  -4  -3  13 1298.84  360.51   1
  -4  -3  14 64.6304  406.94   1
  -4  -3  15 122.354 121.842   1
  -4  -2 -13 2602.67 770.123   1
  -4  -2 -12 1247.56  244.92   1
  -4  -2 -11 2723.67 403.365   1
  -4  -2 -10 9231.31 440.472   1
  -4  -2  -9 9120.85  408.72   1
  -4  -2  -8 7565.39 317.909   1
  -4  -2  -713222.90 441.237   1
  -4  -2  -620212.70 583.416   1
  -4  -2  -524505.10 663.042   1
  -4  -2  -426384.40  728.78   1
  -4  -2  -316547.70 566.878   1
  -4  -2  -232035.80 989.749   1
  -4  -2  -162392.90 1709.68   1
  -4  -2   011481.90  471.83   1
  -4  -2   125340.00 932.485   1
  -4  -2   253674.30 1543.04   1
  -4  -2   322123.10 748.923   1
  -4  -2   416120.90 1015.20   1
  -4  -2   519942.00 944.741   1
  -4  -2   611389.40 595.073   1
  -4  -2   714905.10 656.828   1
  -4  -2   8 6165.99 514.107   1
  -4  -2   9 3095.58 324.931   1
  -4  -2  10 4000.34 408.091   1
  -4  -2  11 4516.11 442.209   1
  -4  -2  12  625.24 167.961   1
  -4  -2  13 1040.12 318.204   1
  -4  -2  14 575.411 474.074   1
  -4  -2  15  295.92 120.945   1
  -4  -1 -14 439.182 186.565   1
  -4  -1 -13 586.101 149.989   1
  -4  -1 -12 4249.55 411.697   1
  -4  -1 -11 7257.75  469.70   1
  -4  -1 -10 5196.48 354.621   1
  -4  -1  -9 7651.94 316.422   1
  -4  -1  -812961.90 440.622   1
  -4  -1  -718144.90 537.874   1
  -4  -1  -625640.90 798.969   1
  -4  -1  -5 8930.68 335.354   1
  -4  -1  -433938.80 939.966   1
  -4  -1  -353554.50 1428.73   1
  -4  -1  -222761.30 685.683   1
  -4  -1  -112482.50 444.777   1
  -4  -1   068367.10 1787.91   1
  -4  -1   137633.70 1028.66   1
  -4  -1   219141.60 590.962   1
  -4  -1   327103.80 905.534   1
  -4  -1   427703.80 1077.39   1
  -4  -1   524650.40  928.36   1
  -4  -1   612661.40 747.978   1
  -4  -1   7 5958.25 448.293   1
  -4  -1   8 9766.54 427.367   1
  -4  -1   910809.60 520.257   1
  -4  -1  10 894.925  174.20   1
  -4  -1  11 2177.85 276.319   1
  -4  -1  12 2469.85 379.064   1
  -4  -1  13 1105.16 182.458   1
  -4  -1  14 80.1815 118.306   1
  -4  -1  15 364.505 119.393   1
  -4   0 -15 681.819 311.354   1
  -4   0 -14 1229.78 164.734   1
  -4   0 -13 2796.59 298.093   1
  -4   0 -12 2515.44 271.231   1
  -4   0 -11 4649.08 343.881   1
  -4   0 -10 6069.79 346.274   1
  -4   0  -910749.60 417.583   1
  -4   0  -813059.80  426.74   1
  -4   0  -711552.10 375.876   1
  -4   0  -6 9810.72 321.107   1
  -4   0  -550680.90 1260.26   1
  -4   0  -420735.50 760.681   1
  -4   0  -310426.90  396.90   1
  -4   0  -259172.10 1543.06   1
  -4   0  -139119.30 1052.39   1
  -4   0   032451.00 902.983   1
  -4   0   125001.70  737.90   1
  -4   0   238025.40 1277.81   1
  -4   0   330252.70 1064.50   1
  -4   0   427762.50 878.116   1
  -4   0   5 6040.87 366.502   1
  -4   0   616522.60 596.238   1
  -4   0   720057.50 678.793   1
  -4   0   8 4129.02 332.411   1
  -4   0   9 1613.50 206.744   1
  -4   0  10 8577.34 437.652   1
  -4   0  11 2046.86 290.508   1
  -4   0  12 1541.30 231.159   1
  -4   0  13 852.203 154.321   1
  -4   0  14 254.777 109.896   1
  -4   0  15  475.06 256.629   1
  -4   1 -15 993.627 415.974   1
  -4   1 -14 570.817 145.072   1
  -4   1 -13 1417.15 204.697   1
  -4   1 -12 5328.46 409.801   1
  -4   1 -11 3512.85 325.593   1
  -4   1 -10 8146.25  429.11   1
  -4   1  -9 6161.29 277.324   1
  -4   1  -8 7805.04  311.87   1
  -4   1  -726341.40  726.71   1
  -4   1  -611602.80 374.919   1
  -4   1  -512299.10  411.25   1
  -4   1  -431047.80 906.454   1
  -4   1  -346064.40 1434.94   1
  -4   1  -215271.10  503.16   1
  -4   1  -137007.10 994.057   1
  -4   1   036596.20 976.635   1
  -4   1   129545.20 839.845   1
  -4   1   238706.00 1128.00   1
  -4   1   317624.90 633.527   1
  -4   1   415045.90 624.846   1
  -4   1   531085.10 886.743   1
  -4   1   6 7656.81 317.745   1
  -4   1   7 4177.81 237.271   1
  -4   1   810268.80 393.462   1
  -4   1   9 5679.57 332.121   1
  -4   1  10 2300.45 218.043   1
  -4   1  11 2248.61 190.198   1
  -4   1  12 2094.15 209.686   1
  -4   1  13 1319.94 157.366   1
  -4   1  14 481.937 214.274   1
  -4   1  15 68.7551 235.313   1
  -4   2 -15 381.741  158.16   1
  -4   2 -14 1761.34 247.052   1
  -4   2 -13 2169.17  239.46   1
  -4   2 -12 3803.97 315.564   1
  -4   2 -11 2286.25 258.198   1
  -4   2 -10 5488.43 301.004   1
  -4   2  -914130.80 557.298   1
  -4   2  -811494.10 402.926   1
  -4   2  -7 1897.93 134.015   1
  -4   2  -628281.50 830.824   1
  -4   2  -530580.20 925.085   1
  -4   2  -4 9859.63 405.807   1
  -4   2  -323720.60 777.554   1
  -4   2  -240151.20 1189.65   1
  -4   2  -134232.80 981.381   1
  -4   2   029171.50 850.777   1
  -4   2   121924.70 647.956   1
  -4   2   223837.50 749.904   1
  -4   2   331325.00 994.234   1
  -4   2   414147.90 471.694   1
  -4   2   5 4801.98 220.823   1
  -4   2   620322.70 585.821   1
  -4   2   7 8766.02 378.351   1
  -4   2   8 4171.12 224.668   1
  -4   2   9 4451.15 275.487   1
  -4   2  10 3633.57 229.327   1
  -4   2  11 1614.97 228.129   1
  -4   2  12 1647.97 172.755   1
  -4   2  13 178.642 142.042   1
  -4   2  14  231.97 120.912   1
  -4   3 -15 301.464 146.546   1
  -4   3 -14 1884.45 233.928   1
  -4   3 -13 1222.83 185.888   1
  -4   3 -12 1044.79 156.252   1
  -4   3 -11 6721.79 343.485   1
  -4   3 -10 6359.80  331.64   1
  -4   3  -9 1708.79 139.996   1
  -4   3  -8 8984.34 347.985   1
  -4   3  -720070.60 581.529   1
  -4   3  -6 8500.17 293.299   1
  -4   3  -510045.90 341.627   1
  -4   3  -429027.60 853.115   1
  -4   3  -325377.80  901.74   1
  -4   3  -226541.40  957.75   1
  -4   3  -120425.10  706.94   1
  -4   3   014919.50 506.525   1
  -4   3   151420.80 1677.72   1
  -4   3   211769.70  414.11   1
  -4   3   3 7357.16 267.404   1
  -4   3   418874.90 534.317   1
  -4   3   520088.70 630.966   1
  -4   3   6 3908.47 234.874   1
  -4   3   7 5718.03 269.072   1
  -4   3   8 7022.25 296.165   1
  -4   3   9 3901.06 244.266   1
  -4   3  10 2783.73 271.982   1
  -4   3  11 1529.93 193.734   1
  -4   3  12 835.328 171.368   1
  -4   3  13  691.40  105.78   1
  -4   3  14 242.745 93.4217   1
  -4   4 -15 291.306  132.69   1
  -4   4 -14 924.109 215.086   1
  -4   4 -13 1798.37 267.689   1
  -4   4 -12 2890.94 288.255   1
  -4   4 -11 1032.74  139.59   1
  -4   4 -10 4652.28 313.409   1
  -4   4  -9 8599.12 365.802   1
  -4   4  -8 4693.77 261.947   1
  -4   4  -7 5399.49  252.03   1
  -4   4  -615487.60 463.424   1
  -4   4  -5 9087.95 327.591   1
  -4   4  -424201.20 727.148   1
  -4   4  -310306.30 375.667   1
  -4   4  -216405.70 583.295   1
  -4   4  -124647.30  752.37   1
  -4   4   026162.60  781.52   1
  -4   4   1 4595.06 210.175   1
  -4   4   217251.30 482.139   1
  -4   4   323522.70 636.715   1
  -4   4   4 5730.39 217.786   1
  -4   4   5 7115.83 328.067   1
  -4   4   6 8513.83 311.668   1
  -4   4   7 6201.81 298.706   1
  -4   4   8 4567.41 236.653   1
  -4   4   9 2323.90 238.684   1
  -4   4  10 1613.76 208.673   1
  -4   4  11 1936.87 212.838   1
  -4   4  12 404.767 102.427   1
  -4   4  13 139.829 69.8019   1
  -4   5 -15 605.292 190.998   1
  -4   5 -14 208.997 221.553   1
  -4   5 -13 571.097 204.618   1
  -4   5 -12 1340.66 202.882   1
  -4   5 -11 5572.76 465.146   1
  -4   5 -10 1417.49 174.815   1
  -4   5  -9 2712.44  182.02   1
  -4   5  -8 7354.85 389.105   1
  -4   5  -7 7782.79 380.899   1
  -4   5  -6 6917.60 340.556   1
  -4   5  -510700.40  472.87   1
  -4   5  -4 7939.45  275.70   1
  -4   5  -317858.90  498.82   1
  -4   5  -216080.40  476.05   1
  -4   5  -1 4351.07 192.074   1
  -4   5   016822.60 502.305   1
  -4   5   116778.30 496.061   1
  -4   5   2 6958.12 272.948   1
  -4   5   3 6712.70 243.191   1
  -4   5   411197.30 364.749   1
  -4   5   5 5465.91 224.876   1
  -4   5   6 5051.35 229.337   1
  -4   5   7 3678.60 201.031   1
  -4   5   8 2467.37 208.355   1
  -4   5   9 2818.50 208.107   1
  -4   5  10 1637.40 249.577   1
  -4   5  11 109.166 150.734   1
  -4   5  12  424.89 113.223   1
  -4   6 -15 239.448 180.953   1
  -4   6 -14  436.22 193.852   1
  -4   6 -13 1575.56 240.135   1
  -4   6 -12 955.563 267.298   1
  -4   6 -11 518.072 195.788   1
  -4   6 -10 4292.35 445.405   1
  -4   6  -9 4095.96 315.136   1
  -4   6  -8 5045.79 459.428   1
  -4   6  -7 3669.34 198.873   1
  -4   6  -6 5186.32 233.201   1
  -4   6  -511083.10 428.123   1
  -4   6  -410233.40 372.287   1
  -4   6  -3 3481.61 178.409   1
  -4   6  -2 9031.33 307.167   1
  -4   6  -118623.10 608.058   1
  -4   6   0 4935.47 210.618   1
  -4   6   1 4103.21  195.59   1
  -4   6   213284.90 513.991   1
  -4   6   3 5882.71 257.608   1
  -4   6   4 5358.85 268.521   1
  -4   6   5 4004.35 217.992   1
  -4   6   6 3300.79 194.908   1
  -4   6   7 3947.26 230.899   1
  -4   6   8 1497.12 194.352   1
  -4   6   9 751.632 148.653   1
  -4   6  10 799.628 139.079   1
  -4   6  11 399.224 166.804   1
  -4   6  12  15.396 186.343   1
  -4   7 -14 455.207  176.64   1
  -4   7 -13-42.3548 308.338   1
  -4   7 -12 977.577 243.221   1
  -4   7 -11 1970.23 367.859   1
  -4   7 -10 985.964 234.691   1
  -4   7  -9 2832.55 286.151   1
  -4   7  -8 2320.18 212.566   1
  -4   7  -7 5195.66 281.046   1
  -4   7  -6 6362.23 390.968   1
  -4   7  -5 1804.07 165.226   1
  -4   7  -4 3392.86 204.414   1
  -4   7  -312032.30 408.755   1
  -4   7  -2 4215.74 204.971   1
  -4   7  -1 2659.02 165.521   1
  -4   7   0 7840.44 319.477   1
  -4   7   1 6979.13  312.94   1
  -4   7   2 5902.07 299.324   1
  -4   7   3 3001.12 194.331   1
  -4   7   4 4294.57 237.245   1
  -4   7   5 3843.40 259.566   1
  -4   7   6 3835.85 226.285   1
  -4   7   7 775.026 188.109   1
  -4   7   8 1365.96 186.285   1
  -4   7   9 1300.76 193.858   1
  -4   7  10 351.041 136.199   1
  -4   7  11 -12.252 137.878   1
  -4   8 -14 182.574 165.393   1
  -4   8 -13 317.813 164.833   1
  -4   8 -12 393.187 184.301   1
  -4   8 -11 796.789 357.143   1
  -4   8 -10 1198.36 495.176   1
  -4   8  -9 1246.61 228.584   1
  -4   8  -8 2269.30  288.95   1
  -4   8  -7 1426.57 245.445   1
  -4   8  -6 1504.72 188.432   1
  -4   8  -5 5337.46 371.772   1
  -4   8  -4 2535.10 225.525   1
  -4   8  -3 1745.46 167.468   1
  -4   8  -2 3827.75 253.447   1
  -4   8  -1 5664.40 364.107   1
  -4   8   0 2911.19 227.728   1
  -4   8   1 4475.55 291.057   1
  -4   8   2 1532.35 251.447   1
  -4   8   3 3853.40 304.301   1
  -4   8   4 2721.58 232.107   1
  -4   8   5 1415.05 176.151   1
  -4   8   6 1138.59 158.961   1
  -4   8   7 1762.14 227.583   1
  -4   8   8 760.191 332.124   1
  -4   8   9 411.036 160.236   1
  -4   8  10 482.062 186.972   1
  -4   9 -13  192.96 119.772   1
  -4   9 -12  432.55 170.656   1
  -4   9 -11 218.213 197.262   1
  -4   9 -10 1015.26 321.838   1
  -4   9  -9 367.809 254.214   1
  -4   9  -8 1514.56 607.656   1
  -4   9  -7 2717.43 497.687   1
  -4   9  -6 1600.16 273.962   1
  -4   9  -5 618.246 262.824   1
  -4   9  -4 3202.83 296.233   1
  -4   9  -3 2508.88 244.411   1
  -4   9  -2 1443.23  168.01   1
  -4   9  -1 2054.09  223.97   1
  -4   9   0 2778.39 270.393   1
  -4   9   1 1807.96 244.744   1
  -4   9   2 2391.81  247.55   1
  -4   9   3 1380.88 277.658   1
  -4   9   4 1484.52 216.505   1
  -4   9   5 1767.78 202.687   1
  -4   9   6 891.377 145.368   1
  -4   9   7 511.509 165.053   1
  -4   9   8 450.126 184.011   1
  -4   9   9 314.411 116.076   1
  -4  10 -12 226.123 152.039   1
  -4  10 -11 86.8909 191.387   1
  -4  10 -10 385.293 262.025   1
  -4  10  -9 1000.25 287.325   1
  -4  10  -8 1604.96 736.058   1
  -4  10  -7  2.4718 164.937   1
  -4  10  -6 805.846 244.379   1
  -4  10  -5 2256.20 350.079   1
  -4  10  -4 519.295 168.352   1
  -4  10  -3 751.664 165.895   1
  -4  10  -2 1747.58 389.636   1
  -4  10  -1 1991.84 360.271   1
  -4  10   0 1375.87 396.665   1
  -4  10   1 1203.59 219.723   1
  -4  10   2 1298.97 239.652   1
  -4  10   3 2099.31 258.883   1
  -4  10   4 608.597 244.479   1
  -4  10   5 470.162 175.025   1
  -4  10   6 596.957 200.718   1
  -4  10   7 585.109 164.125   1
  -4  11 -11 205.317 150.715   1
  -4  11 -10 468.795 199.747   1
  -4  11  -9-50.9046 347.988   1
  -4  11  -8 660.197 236.192   1
  -4  11  -7 411.468  254.18   1
  -4  11  -6 281.562 177.656   1
  -4  11  -5 138.768 175.119   1
  -4  11  -4 682.651 238.896   1
  -4  11  -3 661.822 194.431   1
  -4  11  -2 1453.72 253.032   1
  -4  11  -1 382.683 296.527   1
  -4  11   0 394.026 145.432   1
  -4  11   1 938.308 175.618   1
  -4  11   2 640.842 159.988   1
  -4  11   3 75.5361 183.294   1
  -4  11   4  471.57 153.292   1
  -4  11   5 477.116 156.708   1
  -4  12 -10 31.6903 143.262   1
  -4  12  -9 302.306 240.142   1
  -4  12  -8-235.363 328.618   1
  -4  12  -7 422.548 182.907   1
  -4  12  -6 151.204 233.529   1
  -4  12  -5 99.4317 161.157   1
  -4  12  -4 320.498  199.66   1
  -4  12  -3 46.6008 198.249   1
  -4  12  -2-194.172 797.484   1
  -4  12  -1 257.655 400.293   1
  -4  12   0 42.1386 392.974   1
  -4  12   1 155.227 139.358   1
  -4  12   2-1.62671 287.964   1
  -4  12   3 317.113 104.803   1
  -4  13  -7 43.6627 165.301   1
  -4  13  -6 157.488 141.777   1
  -4  13  -5 158.512 269.406   1
  -4  13  -4 -58.402 194.268   1
  -4  13  -3  298.23 314.801   1
  -4  13  -2-285.474 255.482   1
  -4  13  -1-42.2212 249.254   1
  -4  13   0 213.983 251.153   1
  -3 -13  -1 314.543 167.979   1
  -3 -13   0 258.856 88.0155   1
  -3 -13   1 183.039 119.799   1
  -3 -13   2 1256.61 200.623   1
  -3 -13   3 706.184 222.025   1
  -3 -13   4 496.188 272.165   1
  -3 -13   5 197.216 114.249   1
  -3 -13   6 679.215 187.629   1
  -3 -12  -3 1502.78 613.487   1
  -3 -12  -2 972.288 164.165   1
  -3 -12  -1 829.252 157.208   1
  -3 -12   0 1488.19  211.79   1
  -3 -12   1 3541.63 384.349   1
  -3 -12   2 211.115 154.627   1
  -3 -12   3 428.842 182.137   1
  -3 -12   4 2037.19 386.245   1
  -3 -12   5 589.764 453.342   1
  -3 -12   6 595.391 202.523   1
  -3 -12   7 445.272 424.976   1
  -3 -11  -6 1780.06 521.302   1
  -3 -11  -5 822.676 184.183   1
  -3 -11  -4 2345.49 261.187   1
  -3 -11  -3 1191.86 162.497   1
  -3 -11  -2 1963.09 195.013   1
  -3 -11  -1 4240.91 351.632   1
  -3 -11   0 1340.97  238.10   1
  -3 -11   1 1901.87 277.382   1
  -3 -11   2 2906.56 295.571   1
  -3 -11   3 1726.54 350.992   1
  -3 -11   4 1823.06 291.965   1
  -3 -11   5 2174.81 441.823   1
  -3 -11   6 375.091 538.828   1
  -3 -11   7 613.091 1184.21   1
  -3 -10  -7 1957.55 344.867   1
  -3 -10  -6 1810.38 237.989   1
  -3 -10  -5 1609.20 232.354   1
  -3 -10  -4 2785.09 249.936   1
  -3 -10  -3 5141.65 300.928   1
  -3 -10  -2 2062.50 213.114   1
  -3 -10  -1 1872.63 205.705   1
  -3 -10   0 5167.28 376.481   1
  -3 -10   1 4217.92 339.508   1
  -3 -10   2 877.042 187.133   1
  -3 -10   3 4607.11 453.857   1
  -3 -10   4 1842.66  464.29   1
  -3 -10   5 3571.19 548.058   1
  -3 -10   6 1017.12 322.478   1
  -3 -10   7 335.382  482.69   1
  -3 -10   8 335.376 298.746   1
  -3 -10   9 731.754 601.469   1
  -3  -9  -9 2063.99 508.363   1
  -3  -9  -8 3240.25 283.233   1
  -3  -9  -7 2132.08  245.66   1
  -3  -9  -6 2696.28 413.212   1
  -3  -9  -5 5826.31 445.957   1
  -3  -9  -4 4081.46 272.316   1
  -3  -9  -3 1056.59 174.595   1
  -3  -9  -210131.70 447.622   1
  -3  -9  -1 5669.62 333.749   1
  -3  -9   0 4303.80 284.922   1
  -3  -9   1 2758.20  277.69   1
  -3  -9   2 7614.69 545.097   1
  -3  -9   3 4609.87 486.971   1
  -3  -9   4 3952.27 515.226   1
  -3  -9   5 3408.10 533.501   1
  -3  -9   6 2028.05 303.978   1
  -3  -9   7 6248.58 674.644   1
  -3  -9   8 241.784 218.352   1
  -3  -9   9 5.00508 320.352   1
  -3  -8 -10 2002.55 322.292   1
  -3  -8  -9 2245.66 213.745   1
  -3  -8  -8 2196.60 240.001   1
  -3  -8  -7 6186.60 410.925   1
  -3  -8  -6 4534.59  332.57   1
  -3  -8  -5 2458.65  195.67   1
  -3  -8  -4 6817.82 315.113   1
  -3  -8  -311797.90 470.818   1
  -3  -8  -2 4343.92 280.858   1
  -3  -8  -1 6709.63 347.941   1
  -3  -8   012153.00 486.152   1
  -3  -8   1 7858.36 514.508   1
  -3  -8   210812.10  697.16   1
  -3  -8   3 1898.74 266.222   1
  -3  -8   4 6208.47 911.248   1
  -3  -8   512700.50 711.699   1
  -3  -8   6 3096.21 385.297   1
  -3  -8   7 263.791 273.914   1
  -3  -8   8 5296.24 1278.80   1
  -3  -8   9 2918.70 1189.44   1
  -3  -7 -11 1510.13 241.365   1
  -3  -7 -10 1922.73 247.414   1
  -3  -7  -9 5816.43 397.165   1
  -3  -7  -8 4677.92 390.182   1
  -3  -7  -7 2520.41 245.019   1
  -3  -7  -6 9805.06 455.131   1
  -3  -7  -511750.10 430.943   1
  -3  -7  -4 5740.23 273.913   1
  -3  -7  -3 8931.23 366.307   1
  -3  -7  -214108.30 532.517   1
  -3  -7  -111611.10 459.891   1
  -3  -7   013157.40 519.973   1
  -3  -7   112272.30 621.823   1
  -3  -7   2 6689.38 418.572   1
  -3  -7   317030.40 1070.00   1
  -3  -7   4 8112.40 512.884   1
  -3  -7   5 1013.23 225.335   1
  -3  -7   612272.80 692.726   1
  -3  -7   7 8804.25  710.68   1
  -3  -7   8 2065.34 588.825   1
  -3  -7   9 3442.01 706.589   1
  -3  -7  10 2783.34 421.956   1
  -3  -7  11 1595.50 642.866   1
  -3  -6 -12 1320.66 262.096   1
  -3  -6 -11 4046.12 531.609   1
  -3  -6 -10 3553.51 450.846   1
  -3  -6  -9 2333.71 270.757   1
  -3  -6  -8 6467.22  416.99   1
  -3  -6  -716219.50  681.98   1
  -3  -6  -6 4009.03 238.371   1
  -3  -6  -5 7922.67 333.811   1
  -3  -6  -423940.70 775.719   1
  -3  -6  -313651.50 460.932   1
  -3  -6  -217991.30 662.129   1
  -3  -6  -114767.30 642.766   1
  -3  -6   014507.80 529.089   1
  -3  -6   130656.80 1010.85   1
  -3  -6   212677.70 815.633   1
  -3  -6   3 4470.38 331.837   1
  -3  -6   421565.10 812.756   1
  -3  -6   515825.70 681.043   1
  -3  -6   6 4484.42 543.905   1
  -3  -6   7 4443.04 476.509   1
  -3  -6   814876.10 1017.99   1
  -3  -6   9 2341.98 440.972   1
  -3  -6  10 4511.46 534.379   1
  -3  -6  11 1129.35 291.345   1
  -3  -6  12 1818.28 470.425   1
  -3  -5 -13 1535.28 378.565   1
  -3  -5 -12 3199.74 685.539   1
  -3  -5 -11 1391.87 198.422   1
  -3  -5 -10 4640.08 312.092   1
  -3  -5  -911570.90 497.651   1
  -3  -5  -8 5622.46 336.917   1
  -3  -5  -7 6804.60 332.484   1
  -3  -5  -614731.20  519.37   1
  -3  -5  -521364.70 646.436   1
  -3  -5  -416231.60 494.638   1
  -3  -5  -319111.50 569.195   1
  -3  -5  -217625.50 636.507   1
  -3  -5  -146215.80 1357.53   1
  -3  -5   027878.00 1108.02   1
  -3  -5   1 7128.20 450.716   1
  -3  -5   223494.70 895.833   1
  -3  -5   352692.20 1481.73   1
  -3  -5   4 5219.78 338.905   1
  -3  -5   512280.30 635.723   1
  -3  -5   620287.30 956.055   1
  -3  -5   711690.90 2312.26   1
  -3  -5   8 5916.97 418.865   1
  -3  -5   9 4917.59 507.457   1
  -3  -5  10 4727.31 413.783   1
  -3  -5  11 6118.56 600.787   1
  -3  -5  12 1591.54 427.627   1
  -3  -5  13 423.464 333.869   1
  -3  -4 -13 1166.47 562.112   1
  -3  -4 -12 1912.63 485.381   1
  -3  -4 -11 6244.38 372.618   1
  -3  -4 -10 5804.94 356.723   1
  -3  -4  -9 2972.55  256.09   1
  -3  -4  -817126.30 621.809   1
  -3  -4  -7 9824.11 383.832   1
  -3  -4  -619908.10  593.12   1
  -3  -4  -517157.90 519.354   1
  -3  -4  -419475.50 557.917   1
  -3  -4  -336541.80 952.657   1
  -3  -4  -244186.80 1289.53   1
  -3  -4  -1 9419.05 428.168   1
  -3  -4   033559.40 1020.97   1
  -3  -4   160918.30 1765.18   1
  -3  -4   222429.60 796.418   1
  -3  -4   312036.70 547.516   1
  -3  -4   438950.20 1191.41   1
  -3  -4   521723.90 812.575   1
  -3  -4   617311.90 1107.66   1
  -3  -4   711404.90 617.213   1
  -3  -4   8 4789.41 405.335   1
  -3  -4   912642.10 651.988   1
  -3  -4  10 6037.96 489.213   1
  -3  -4  11 1668.45 372.868   1
  -3  -4  12 3474.23  418.82   1
  -3  -4  13 2902.56 462.953   1
  -3  -4  15 -247.92 167.576   1
  -3  -3 -14 761.068 314.626   1
  -3  -3 -13 4164.32 396.726   1
  -3  -3 -12 1715.77 237.717   1
  -3  -3 -11 2894.70  259.25   1
  -3  -3 -10 9085.81 436.816   1
  -3  -3  -912214.80 461.513   1
  -3  -3  -8 9313.76 378.948   1
  -3  -3  -713481.60 447.054   1
  -3  -3  -621446.80 602.707   1
  -3  -3  -525571.80 747.922   1
  -3  -3  -441461.40 1074.21   1
  -3  -3  -318168.20 630.472   1
  -3  -3  -230722.40 906.265   1
  -3  -3  -186591.60 2302.59   1
  -3  -3   022137.80  761.47   1
  -3  -3   130187.10 946.812   1
  -3  -3   266893.50 1707.39   1
  -3  -3   335624.50 1078.55   1
  -3  -3   423534.30 763.506   1
  -3  -3   523911.40 874.247   1
  -3  -3   615189.10 637.214   1
  -3  -3   719699.70 854.734   1
  -3  -3   811691.80 612.085   1
  -3  -3   9 3699.66 412.315   1
  -3  -3  10 3577.87 420.654   1
  -3  -3  11 8677.27 636.445   1
  -3  -3  12 815.891 284.706   1
  -3  -3  13 1901.06 443.209   1
  -3  -3  14 1241.33 281.356   1
  -3  -3  15 202.565 93.0234   1
  -3  -2 -14 1193.18 554.596   1
  -3  -2 -13  887.73 181.811   1
  -3  -2 -12 5077.75 406.494   1
  -3  -2 -11 8170.58 468.157   1
  -3  -2 -10 6553.20 427.552   1
  -3  -2  -9 9063.36 356.374   1
  -3  -2  -814304.70 480.277   1
  -3  -2  -721394.10 648.051   1
  -3  -2  -637911.90 1008.36   1
  -3  -2  -510013.00 407.332   1
  -3  -2  -433171.20  990.70   1
  -3  -2  -373628.00 1874.54   1
  -3  -2  -244305.10 1232.70   1
  -3  -2  -111167.00  477.05   1
  -3  -2   090151.00 2365.26   1
  -3  -2   170280.30 1968.59   1
  -3  -2   236735.60 1065.40   1
  -3  -2   338961.10 1573.40   1
  -3  -2   439597.40 1566.43   1
  -3  -2   535786.60 1168.46   1
  -3  -2   625820.60 965.654   1
  -3  -2   7 5813.67  327.14   1
  -3  -2   811630.50 609.548   1
  -3  -2   917126.90 740.548   1
  -3  -2  10 1452.38 384.031   1
  -3  -2  11 2100.23 399.673   1
  -3  -2  12 3327.15 273.018   1
  -3  -2  13 2048.21 390.957   1
  -3  -2  14 435.293  207.34   1
  -3  -2  15 362.749 259.266   1
  -3  -2  16 193.837 116.768   1
  -3  -1 -15 360.875 266.686   1
  -3  -1 -14 1453.01  371.77   1
  -3  -1 -13 3912.70 325.488   1
  -3  -1 -12 3290.38 282.195   1
  -3  -1 -11 6113.97 406.435   1
  -3  -1 -10 7111.47 324.422   1
  -3  -1  -912863.10 480.375   1
  -3  -1  -820339.70 588.424   1
  -3  -1  -716382.20 474.871   1
  -3  -1  -6 8333.85 296.147   1
  -3  -1  -574690.20 1974.84   1
  -3  -1  -436371.40 1043.79   1
  -3  -1  -316669.80 502.127   1
  -3  -1  -276048.80 1971.40   1
  -3  -1  -176407.30 2042.56   1
  -3  -1   062060.40 1717.31   1
  -3  -1   137160.00 1043.04   1
  -3  -1   258134.00 1867.19   1
  -3  -1   350296.90 1502.52   1
  -3  -1   453785.20 1547.55   1
  -3  -1   5 9829.54 473.111   1
  -3  -1   616573.40 647.316   1
  -3  -1   733547.70 1088.53   1
  -3  -1   8 9096.88  485.59   1
  -3  -1   9 1910.58 211.353   1
  -3  -1  1011723.30 529.166   1
  -3  -1  11 3994.06 307.757   1
  -3  -1  12 1966.57 204.941   1
  -3  -1  13 1136.92 296.409   1
  -3  -1  14  712.51 160.493   1
  -3  -1  15 387.676 326.745   1
  -3  -1  16 27.5951 104.575   1
  -3   0 -15 1530.97 479.238   1
  -3   0 -14 1182.66 218.584   1
  -3   0 -13 2249.97 243.563   1
  -3   0 -12 5575.51 371.279   1
  -3   0 -11 3293.19 375.086   1
  -3   0 -1013400.90  534.27   1
  -3   0  -9 7676.92 323.819   1
  -3   0  -8 8484.13 298.017   1
  -3   0  -735840.30 900.523   1
  -3   0  -626635.90 756.195   1
  -3   0  -514613.80 509.356   1
  -3   0  -438018.70 1052.69   1
  -3   0  -387375.80 2234.01   1
  -3   0  -228004.30 780.285   1
  -3   0  -165715.50 1776.08   1
  -3   0   059878.20 1544.76   1
  -3   0   151396.40 1358.30   1
  -3   0   282950.40 2376.59   1
  -3   0   329017.60 912.176   1
  -3   0   419421.80 672.885   1
  -3   0   555859.70 1597.82   1
  -3   0   617133.80 722.625   1
  -3   0   7 5576.96 382.498   1
  -3   0   814042.90 584.674   1
  -3   0   912070.50 479.159   1
  -3   0  10 4152.83 270.446   1
  -3   0  11 2746.60 234.223   1
  -3   0  12 2770.22 243.412   1
  -3   0  13 2160.08 257.995   1
  -3   0  14 1271.81 334.906   1
  -3   0  15 121.548 86.5665   1
  -3   1 -15 746.247 831.698   1
  -3   1 -14 2147.24 271.323   1
  -3   1 -13 3187.52 329.875   1
  -3   1 -12 5398.72 367.424   1
  -3   1 -11 4023.48 271.542   1
  -3   1 -10 5435.46  286.15   1
  -3   1  -918414.70 621.749   1
  -3   1  -822193.10 709.518   1
  -3   1  -7 2374.15 131.064   1
  -3   1  -635190.60 1034.04   1
  -3   1  -553539.00 1438.69   1
  -3   1  -423761.80 782.702   1
  -3   1  -338902.90 1052.10   1
  -3   1  -267288.90 1671.34   1
  -3   1  -162149.20 1579.90   1
  -3   1   061133.40 1560.19   1
  -3   1   143150.80 1144.98   1
  -3   1   234833.10 959.375   1
  -3   1   363582.30 1733.07   1
  -3   1   435321.30 1109.34   1
  -3   1   5 6087.45 318.356   1
  -3   1   631382.90 937.983   1
  -3   1   718421.80 615.048   1
  -3   1   8 8073.67 375.975   1
  -3   1   9 6019.28 306.236   1
  -3   1  10 6262.06 320.375   1
  -3   1  11 2817.05 209.826   1
  -3   1  12 3224.42 218.666   1
  -3   1  13 827.433 142.559   1
  -3   1  14 735.673 221.092   1
  -3   1  15 277.048 144.664   1
  -3   2 -16 643.073 342.159   1
  -3   2 -15 1916.73 357.905   1
  -3   2 -14 2024.47 423.381   1
  -3   2 -13 1878.31 255.968   1
  -3   2 -12 1140.93 209.927   1
  -3   2 -11 8472.23 423.977   1
  -3   2 -1012635.80 492.172   1
  -3   2  -9 2252.26 165.327   1
  -3   2  -8 9842.09 342.633   1
  -3   2  -737587.30 1041.66   1
  -3   2  -618914.60 778.158   1
  -3   2  -516124.50 622.797   1
  -3   2  -450574.10 1468.70   1
  -3   2  -343479.30 1220.23   1
  -3   2  -264764.60 1763.68   1
  -3   2  -141156.20 1133.25   1
  -3   2   023297.70 665.204   1
  -3   2   1106021.0 2612.32   1
  -3   2   233617.50  925.72   1
  -3   2   313363.00 449.817   1
  -3   2   428300.80 822.149   1
  -3   2   543806.00 1215.67   1
  -3   2   6 7396.84 336.231   1
  -3   2   7 9651.97 366.213   1
  -3   2   812865.70 626.896   1
  -3   2   9 7071.81  309.66   1
  -3   2  10 5103.84 292.037   1
  -3   2  11 2780.81 204.002   1
  -3   2  12 1421.15 173.673   1
  -3   2  13 2167.92 309.253   1
  -3   2  14  418.97 121.946   1
  -3   2  15 56.6116  136.50   1
  -3   3 -16 649.725 170.803   1
  -3   3 -15 1272.44 321.284   1
  -3   3 -14 548.188 189.595   1
  -3   3 -13 2138.89 288.463   1
  -3   3 -12 7072.43 476.691   1
  -3   3 -11 1353.20 167.666   1
  -3   3 -10 4935.00 271.314   1
  -3   3  -915926.30 534.691   1
  -3   3  -810280.20  375.40   1
  -3   3  -710400.90 368.161   1
  -3   3  -626253.20 751.549   1
  -3   3  -519642.80 824.119   1
  -3   3  -448024.40 1408.88   1
  -3   3  -321129.40 679.384   1
  -3   3  -230975.00 948.674   1
  -3   3  -144185.50 1364.31   1
  -3   3   072337.40 1812.38   1
  -3   3   1 7324.10 264.141   1
  -3   3   228842.90 826.451   1
  -3   3   352878.70 1357.98   1
  -3   3   414071.30  522.99   1
  -3   3   513091.40 449.294   1
  -3   3   616281.70 502.362   1
  -3   3   711623.40 394.592   1
  -3   3   810279.30 375.678   1
  -3   3   9 4008.69 230.355   1
  -3   3  10 1805.59 172.761   1
  -3   3  11 4670.37 256.754   1
  -3   3  12 1553.54 179.183   1
  -3   3  13 255.102 111.212   1
  -3   3  14 469.857 100.272   1
  -3   4 -16 323.611 406.351   1
  -3   4 -15 1573.38 264.299   1
  -3   4 -14 1534.72 260.558   1
  -3   4 -13 1095.42 235.777   1
  -3   4 -12 1391.09 166.389   1
  -3   4 -11 8916.56 730.205   1
  -3   4 -10 3791.20 225.133   1
  -3   4  -9 4046.82 250.922   1
  -3   4  -810619.30  379.49   1
  -3   4  -715849.70 507.558   1
  -3   4  -615698.00 515.532   1
  -3   4  -524254.20 817.721   1
  -3   4  -412625.50 522.455   1
  -3   4  -336408.90 1629.29   1
  -3   4  -241179.50 1417.05   1
  -3   4  -1 9469.47 400.607   1
  -3   4   026661.60 837.198   1
  -3   4   140340.30 1089.00   1
  -3   4   219273.50 605.162   1
  -3   4   313572.70 485.915   1
  -3   4   422987.20 629.146   1
  -3   4   512203.40 422.375   1
  -3   4   611586.90 405.762   1
  -3   4   7 8179.11 410.429   1
  -3   4   8 3725.39 247.258   1
  -3   4   9 6253.95 334.551   1
  -3   4  10 3953.59 238.296   1
  -3   4  11 909.589 124.036   1
  -3   4  12  700.85 128.364   1
  -3   4  13 849.034 171.747   1
  -3   4  14 334.362 94.4571   1
  -3   5 -16 595.271 571.141   1
  -3   5 -15 203.036 356.698   1
  -3   5 -14 397.002 188.508   1
  -3   5 -13 3475.19 440.469   1
  -3   5 -12 1906.91 211.946   1
  -3   5 -11 1539.32 186.028   1
  -3   5 -10 6063.32 350.955   1
  -3   5  -9 7580.63 327.495   1
  -3   5  -8 9716.39  473.48   1
  -3   5  -7 7280.22 309.312   1
  -3   5  -6 8626.41 350.953   1
  -3   5  -518746.40 833.158   1
  -3   5  -429492.30 1061.48   1
  -3   5  -3 8162.25 422.125   1
  -3   5  -213097.70 564.815   1
  -3   5  -143198.80 1299.77   1
  -3   5   013879.60 531.245   1
  -3   5   1 7615.04 320.619   1
  -3   5   225597.30 971.696   1
  -3   5   313352.30  410.26   1
  -3   5   414254.10 429.347   1
  -3   5   5 7853.76 290.977   1
  -3   5   6 6129.18  258.89   1
  -3   5   7 7767.64 310.168   1
  -3   5   8 4792.44 299.294   1
  -3   5   9 1645.90 177.162   1
  -3   5  10 1844.91 192.075   1
  -3   5  11 2318.55 318.348   1
  -3   5  12 216.473 106.281   1
  -3   5  13 463.859 157.969   1
  -3   6 -15 300.146 180.159   1
  -3   6 -14 718.366 219.436   1
  -3   6 -13 595.835 201.739   1
  -3   6 -12 859.821 326.422   1
  -3   6 -11 3899.22 326.145   1
  -3   6 -10 2933.56 228.921   1
  -3   6  -9 6001.60  389.52   1
  -3   6  -8 4286.61 307.813   1
  -3   6  -7 8548.63 364.493   1
  -3   6  -616424.10 685.004   1
  -3   6  -5 3991.09 272.785   1
  -3   6  -4 4801.98 210.501   1
  -3   6  -328023.40 786.148   1
  -3   6  -213404.00 393.268   1
  -3   6  -1 6233.29 319.652   1
  -3   6   014266.20 414.293   1
  -3   6   118271.90  558.03   1
  -3   6   212804.90 403.477   1
  -3   6   3 7257.33 276.189   1
  -3   6   4 7861.06 294.273   1
  -3   6   5 7726.39 330.376   1
  -3   6   6 9964.10 359.785   1
  -3   6   7 1028.76 124.207   1
  -3   6   8 3726.93 244.181   1
  -3   6   9 3499.07 265.143   1
  -3   6  10 1318.53 174.613   1
  -3   6  11 122.691 100.159   1
  -3   6  12 689.462 169.748   1
  -3   7 -15 235.847 260.606   1
  -3   7 -14 467.911  172.09   1
  -3   7 -13 630.272 352.986   1
  -3   7 -12 736.053 436.617   1
  -3   7 -11 1369.66 218.748   1
  -3   7 -10 2123.97 317.078   1
  -3   7  -9 2211.87  214.54   1
  -3   7  -8 6458.74 482.531   1
  -3   7  -7 3273.31 310.449   1
  -3   7  -6 2060.14 166.414   1
  -3   7  -511382.20  473.80   1
  -3   7  -4 8846.69  383.54   1
  -3   7  -3 4109.73 197.584   1
  -3   7  -2 8458.97 324.174   1
  -3   7  -113094.10 451.923   1
  -3   7   0 8344.54 361.183   1
  -3   7   110061.40 361.268   1
  -3   7   2 3547.43  210.95   1
  -3   7   3 9103.71 342.812   1
  -3   7   4 7624.97 382.264   1
  -3   7   5 3214.00 186.698   1
  -3   7   6 1666.86 140.489   1
  -3   7   7 5618.08 296.258   1
  -3   7   8 2318.90 209.048   1
  -3   7   9 972.583 175.307   1
  -3   7  10 1083.17 176.569   1
  -3   7  11 765.136 146.064   1
  -3   8 -15 57.5741 229.645   1
  -3   8 -14 29.2427 161.617   1
  -3   8 -13 414.006 208.697   1
  -3   8 -12 848.031 215.732   1
  -3   8 -11 385.854 258.525   1
  -3   8 -10 4368.52 458.151   1
  -3   8  -9 948.712 255.382   1
  -3   8  -8 1693.35 313.695   1
  -3   8  -7 4753.25 312.054   1
  -3   8  -6 4982.18 337.446   1
  -3   8  -5 1147.96 175.601   1
  -3   8  -4 5942.42 318.738   1
  -3   8  -3 5886.39 501.793   1
  -3   8  -2 4560.31 251.644   1
  -3   8  -1 4675.96 329.038   1
  -3   8   0 6443.84 318.718   1
  -3   8   1 3936.00 247.027   1
  -3   8   2 6936.99 334.087   1
  -3   8   3 3273.31 226.419   1
  -3   8   4 2151.77 190.774   1
  -3   8   5 4447.05 254.385   1
  -3   8   6 1929.85 171.356   1
  -3   8   7 1038.51 162.366   1
  -3   8   8 1489.78 199.665   1
  -3   8   9  982.32  154.64   1
  -3   8  10 438.917 113.513   1
  -3   9 -14 472.744 251.333   1
  -3   9 -13 499.464 243.651   1
  -3   9 -12 642.624 196.726   1
  -3   9 -11 694.054 225.564   1
  -3   9 -10 224.526 224.111   1
  -3   9  -9 2186.71 457.506   1
  -3   9  -8 3257.39 520.322   1
  -3   9  -7 504.353 198.025   1
  -3   9  -6 1867.42 252.043   1
  -3   9  -5 4978.23 563.241   1
  -3   9  -4 2522.10 245.389   1
  -3   9  -3 2672.77  234.32   1
  -3   9  -2 2823.68 255.056   1
  -3   9  -1 3946.98 253.146   1
  -3   9   0 4906.51 327.759   1
  -3   9   1 2141.39 240.658   1
  -3   9   2 1818.21 237.993   1
  -3   9   3 5088.57  329.93   1
  -3   9   4 1966.18 197.117   1
  -3   9   5 794.905 161.797   1
  -3   9   6 1660.57 281.355   1
  -3   9   7 1975.27 197.091   1
  -3   9   8 521.198 110.276   1
  -3   9   9 734.419 160.225   1
  -3  10 -13-230.825 265.603   1
  -3  10 -12-2.61371 282.736   1
  -3  10 -11  489.96 212.538   1
  -3  10 -10 1325.92  273.37   1
  -3  10  -9 290.312 222.799   1
  -3  10  -8 496.601 288.889   1
  -3  10  -7 1587.32 389.908   1
  -3  10  -6 1360.03  272.77   1
  -3  10  -5 1650.71 280.809   1
  -3  10  -4 1934.42 269.521   1
  -3  10  -3 1766.99 204.955   1
  -3  10  -2 3890.00 451.241   1
  -3  10  -1 1291.58 207.306   1
  -3  10   0 992.609 166.145   1
  -3  10   1 2437.00  295.15   1
  -3  10   2 2596.44 490.867   1
  -3  10   3 482.847 150.952   1
  -3  10   4 1118.76 182.206   1
  -3  10   5 1613.62 346.935   1
  -3  10   6 1526.18 298.437   1
  -3  10   7 297.234 130.405   1
  -3  10   8 439.161 146.327   1
  -3  11 -12  31.596  110.82   1
  -3  11 -11 113.094 133.965   1
  -3  11 -10-98.6156 338.954   1
  -3  11  -9 813.729 268.873   1
  -3  11  -8 223.016 216.261   1
  -3  11  -7 913.829 363.546   1
  -3  11  -6 599.749 248.296   1
  -3  11  -5 1276.19 237.191   1
  -3  11  -4 571.094 264.605   1
  -3  11  -3 1082.58 266.088   1
  -3  11  -2 -78.272 344.809   1
  -3  11  -1 1112.23 241.001   1
  -3  11   0 1907.68 427.926   1
  -3  11   1 517.538 345.876   1
  -3  11   2 863.884 296.002   1
  -3  11   3 1278.07 268.043   1
  -3  11   4 620.243 291.152   1
  -3  11   5 576.864 498.659   1
  -3  11   6 567.966 163.336   1
  -3  12 -11 203.913 270.193   1
  -3  12 -10 379.401 192.546   1
  -3  12  -9 136.998 391.313   1
  -3  12  -8-154.561  314.13   1
  -3  12  -7 69.5231 173.615   1
  -3  12  -6-128.487 338.068   1
  -3  12  -5 588.076 232.268   1
  -3  12  -4-8.83538  284.82   1
  -3  12  -3 625.549  333.34   1
  -3  12  -2 610.396 284.541   1
  -3  12  -1 87.8944 153.678   1
  -3  12   0 286.864 171.485   1
  -3  12   1 86.2686 341.091   1
  -3  12   2 74.4027 155.372   1
  -3  12   3 338.392 278.097   1
  -3  12   4 170.531 515.348   1
  -3  13  -9-59.5208 166.896   1
  -3  13  -8 933.105 426.525   1
  -3  13  -7 542.278 219.604   1
  -3  13  -6  153.43 311.194   1
  -3  13  -5 31.5526  133.47   1
  -3  13  -4 292.716 125.659   1
  -3  13  -3 216.036 192.033   1
  -3  13  -2 701.196 418.715   1
  -3  13  -1 178.841 295.623   1
  -3  13   0-441.466 356.895   1
  -3  13   1-50.3509 241.202   1
  -2 -14   3 202.592 120.401   1
  -2 -14   4 154.788 159.364   1
  -2 -13  -2 602.133 269.364   1
  -2 -13  -1 577.824 133.811   1
  -2 -13   0 325.258 168.285   1
  -2 -13   1 1632.98 269.246   1
  -2 -13   2 268.214  208.49   1
  -2 -13   3-107.432 265.374   1
  -2 -13   4 1122.70 301.681   1
  -2 -13   5 780.832 235.692   1
  -2 -13   6 350.448  299.35   1
  -2 -12  -4 861.059 247.248   1
  -2 -12  -3 597.929 143.533   1
  -2 -12  -2 793.521 250.779   1
  -2 -12  -1 2185.19  259.15   1
  -2 -12   0 1283.01 274.095   1
  -2 -12   1  369.91 176.836   1
  -2 -12   2 1276.47 256.026   1
  -2 -12   3 1653.02 276.067   1
  -2 -12   4 330.132 305.901   1
  -2 -12   5 1126.07 630.696   1
  -2 -12   6 -11.794  668.31   1
  -2 -11  -6 993.031 254.685   1
  -2 -11  -5 1161.17 237.982   1
  -2 -11  -4 1459.67 259.299   1
  -2 -11  -3 2936.34 255.507   1
  -2 -11  -2 1928.23 227.283   1
  -2 -11  -1 1021.10 221.814   1
  -2 -11   0 3695.94 308.498   1
  -2 -11   1 3753.83  429.25   1
  -2 -11   2 668.609  218.66   1
  -2 -11   3 3259.27 394.174   1
  -2 -11   4 1306.01 261.377   1
  -2 -11   5 1778.68 345.834   1
  -2 -11   6 1382.29 524.436   1
  -2 -11   7 223.838 190.815   1
  -2 -11   8 630.117 1147.84   1
  -2 -11   9 408.955 570.954   1
  -2 -10  -8 2321.58 321.585   1
  -2 -10  -7 1116.90 202.164   1
  -2 -10  -6 1259.84 187.866   1
  -2 -10  -5 4415.36 359.385   1
  -2 -10  -4 3613.96 366.148   1
  -2 -10  -3  721.41 142.399   1
  -2 -10  -2 5758.23 543.578   1
  -2 -10  -1 4945.41 324.777   1
  -2 -10   0 4047.61 304.662   1
  -2 -10   1 1891.73  300.22   1
  -2 -10   2 6367.26 675.508   1
  -2 -10   3 3155.16 310.535   1
  -2 -10   4 4432.36 434.659   1
  -2 -10   5 2367.96 344.293   1
  -2 -10   6 1482.65 728.505   1
  -2 -10   7 4236.22 644.087   1
  -2 -10   8 857.518 1129.06   1
  -2 -10   9 1026.97 1216.27   1
  -2  -9  -9 1465.18 231.598   1
  -2  -9  -8 1479.07 208.533   1
  -2  -9  -7 4320.74 313.935   1
  -2  -9  -6 3897.01 308.994   1
  -2  -9  -5 1552.54 230.601   1
  -2  -9  -4 3980.89 273.907   1
  -2  -9  -310509.60 484.477   1
  -2  -9  -2 3499.01 285.098   1
  -2  -9  -1 5908.91 340.013   1
  -2  -9   0 8304.94 520.632   1
  -2  -9   1 6142.90 393.696   1
  -2  -9   210154.20 633.691   1
  -2  -9   3 1526.24 379.987   1
  -2  -9   4 4550.67 429.083   1
  -2  -9   5 8057.71 574.719   1
  -2  -9   6 4150.57 506.115   1
  -2  -9   7 467.784 272.569   1
  -2  -9   8 2900.46 407.016   1
  -2  -8 -10 1079.00 275.488   1
  -2  -8  -9 2988.36 302.297   1
  -2  -8  -8 4239.19 334.489   1
  -2  -8  -7 1782.92 258.218   1
  -2  -8  -6 5778.08 329.676   1
  -2  -8  -5 8851.36 394.526   1
  -2  -8  -4 5645.56 284.151   1
  -2  -8  -3 6372.42 349.862   1
  -2  -8  -2 9167.82 447.826   1
  -2  -8  -1 9819.45 427.146   1
  -2  -8   012976.40 631.994   1
  -2  -8   1 9603.77 463.026   1
  -2  -8   2 3353.18 346.154   1
  -2  -8   314261.40 712.517   1
  -2  -8   410517.80 1309.84   1
  -2  -8   5 138.475 168.516   1
  -2  -8   6 8001.76 713.929   1
  -2  -8   7 7028.63 738.095   1
  -2  -8   8 3059.91 444.735   1
  -2  -7 -11 1869.36 283.531   1
  -2  -7 -10 3224.20 248.141   1
  -2  -7  -9 1670.68 358.977   1
  -2  -7  -8 3483.58 286.703   1
  -2  -7  -712739.30 685.633   1
  -2  -7  -6 4054.79 290.059   1
  -2  -7  -5 7163.45 337.332   1
  -2  -7  -417120.30 761.909   1
  -2  -7  -311192.70 451.306   1
  -2  -7  -216448.10 556.381   1
  -2  -7  -110489.00  538.52   1
  -2  -7   0 9449.89 437.737   1
  -2  -7   124122.30 962.137   1
  -2  -7   215461.50  932.33   1
  -2  -7   3 2698.68 295.712   1
  -2  -7   412958.30 718.193   1
  -2  -7   516132.10 845.531   1
  -2  -7   6 4722.46 463.873   1
  -2  -7   7 2598.37 980.859   1
  -2  -7   811649.40 836.157   1
  -2  -7   9 1890.43 625.697   1
  -2  -6 -12 3018.95 588.915   1
  -2  -6 -11  955.43 201.912   1
  -2  -6 -10 3575.22 272.729   1
  -2  -6  -9 8680.84 470.966   1
  -2  -6  -8 7364.65 546.334   1
  -2  -6  -7 4774.72 330.596   1
  -2  -6  -611176.80 450.042   1
  -2  -6  -518429.40  564.97   1
  -2  -6  -415735.70 564.201   1
  -2  -6  -316637.30  575.08   1
  -2  -6  -213871.80  447.28   1
  -2  -6  -135692.90 1635.56   1
  -2  -6   032697.60 1049.28   1
  -2  -6   1 5683.45 500.442   1
  -2  -6   214634.20 1010.94   1
  -2  -6   349842.00 1581.71   1
  -2  -6   4 6727.26 440.548   1
  -2  -6   5 8811.49 1338.47   1
  -2  -6   616774.60 2066.85   1
  -2  -6   712811.90 2109.83   1
  -2  -6   8 8392.94 1441.64   1
  -2  -6   9 4646.12 1338.17   1
  -2  -6  10 5109.56 1311.16   1
  -2  -6  12 2627.16 1059.42   1
  -2  -6  13-956.173 814.641   1
  -2  -6  14 1192.73 284.751   1
  -2  -5 -13 1478.61 297.182   1
  -2  -5 -12 1748.19 280.797   1
  -2  -5 -11 5063.15 322.117   1
  -2  -5 -10 6470.75 376.915   1
  -2  -5  -9 2867.10 208.135   1
  -2  -5  -813010.30 452.332   1
  -2  -5  -7 9289.47  424.92   1
  -2  -5  -620014.40 583.866   1
  -2  -5  -515161.50 450.544   1
  -2  -5  -416055.20 480.289   1
  -2  -5  -327366.20 785.057   1
  -2  -5  -250936.40 1604.76   1
  -2  -5  -110018.80 439.823   1
  -2  -5   022075.10 772.383   1
  -2  -5   160510.50 1807.86   1
  -2  -5   230811.40 1125.46   1
  -2  -5   311482.70 976.597   1
  -2  -5   434639.70 1290.69   1
  -2  -5   525999.70 2545.65   1
  -2  -5   620793.20 2055.78   1
  -2  -5   710635.60 1898.19   1
  -2  -5   8 4035.37 432.699   1
  -2  -5   914868.60  681.69   1
  -2  -5  10 9186.50 848.995   1
  -2  -5  11 1809.70 326.271   1
  -2  -5  12 2299.69 470.541   1
  -2  -5  13 4252.76 1383.92   1
  -2  -5  14 1065.81 228.147   1
  -2  -5  16 333.053 220.008   1
  -2  -4 -14 548.721 394.212   1
  -2  -4 -13 4737.01 844.148   1
  -2  -4 -12 2359.33 300.807   1
  -2  -4 -11 2709.88 393.507   1
  -2  -4 -10 5978.40 285.453   1
  -2  -4  -912915.30 440.501   1
  -2  -4  -8 8543.68 321.939   1
  -2  -4  -714588.90 523.377   1
  -2  -4  -617968.00 597.936   1
  -2  -4  -521360.80 641.751   1
  -2  -4  -451005.40 1277.72   1
  -2  -4  -318988.70 612.214   1
  -2  -4  -222129.80 697.439   1
  -2  -4  -191796.60 2357.03   1
  -2  -4   032701.60 1013.71   1
  -2  -4   131995.30 987.758   1
  -2  -4   257341.30 1661.20   1
  -2  -4   345388.10 1960.54   1
  -2  -4   432974.60 2704.90   1
  -2  -4   529467.40 1253.51   1
  -2  -4   617835.50 811.605   1
  -2  -4   720436.40 1027.26   1
  -2  -4   818463.00 905.785   1
  -2  -4   9 3532.47 401.594   1
  -2  -4  10 3066.57 382.612   1
  -2  -4  1111812.30 710.399   1
  -2  -4  12 1239.29 364.434   1
  -2  -4  13 1039.16 717.673   1
  -2  -4  14 1379.09 322.247   1
  -2  -4  16 -88.016  232.99   1
  -2  -3 -14 2079.40 865.688   1
  -2  -3 -13 680.804 241.247   1
  -2  -3 -12 3586.27 312.019   1
  -2  -3 -11 9112.52 421.542   1
  -2  -3 -10 6921.23 309.329   1
  -2  -3  -9 9783.71 351.299   1
  -2  -3  -811819.90 385.708   1
  -2  -3  -719586.10 592.727   1
  -2  -3  -643156.50 1107.60   1
  -2  -3  -512031.20 485.836   1
  -2  -3  -423992.70 689.431   1
  -2  -3  -377172.00 1978.62   1
  -2  -3  -266475.50 1716.56   1
  -2  -3  -110001.40 387.702   1
  -2  -3   092251.20 2537.43   1
  -2  -3   190446.30 2427.38   1
  -2  -3   253000.50 1393.74   1
  -2  -3   345348.30 1559.73   1
  -2  -3   445319.10 1635.90   1
  -2  -3   535186.60 1409.96   1
  -2  -3   642904.90 1637.01   1
  -2  -3   7 5870.19 445.521   1
  -2  -3   810075.50 524.425   1
  -2  -3   922722.20 1406.07   1
  -2  -3  10 4146.10 322.403   1
  -2  -3  11 2263.14 326.063   1
  -2  -3  12 3592.53 490.485   1
  -2  -3  13 3508.74 964.645   1
  -2  -3  14 667.458 217.181   1
  -2  -3  15 1066.88 174.691   1
  -2  -3  16-57.3629 211.972   1
  -2  -2 -15 534.319 526.305   1
  -2  -2 -14 1231.12 285.778   1
  -2  -2 -13 5038.90 584.766   1
  -2  -2 -12 3561.26 304.168   1
  -2  -2 -11 7484.15 379.353   1
  -2  -2 -10 6253.82 304.731   1
  -2  -2  -911297.20 372.265   1
  -2  -2  -824351.80 722.245   1
  -2  -2  -720715.80 670.924   1
  -2  -2  -6 5138.01 297.362   1
  -2  -2  -580064.20 2121.45   1
  -2  -2  -454074.40 1396.36   1
  -2  -2  -325921.40 757.996   1
  -2  -2  -270164.50 1803.22   1
  -2  -2  -1107844.0 2774.21   1
  -2  -2   090801.00 3039.81   1
  -2  -2   152270.40 1588.71   1
  -2  -2   274386.80 2288.22   1
  -2  -2   360932.50 2082.74   1
  -2  -2   487644.20 3660.35   1
  -2  -2   515568.70 575.683   1
  -2  -2   614665.10  570.11   1
  -2  -2   744645.00 1237.85   1
  -2  -2   817591.60 685.044   1
  -2  -2   9 2197.22 224.665   1
  -2  -2  1015032.00 815.756   1
  -2  -2  11 5536.33 432.656   1
  -2  -2  12 3686.08 387.671   1
  -2  -2  13 998.441 202.629   1
  -2  -2  14 1438.30 183.165   1
  -2  -2  15 725.952  287.46   1
  -2  -2  16 500.896 239.773   1
  -2  -1 -15 1705.65 480.119   1
  -2  -1 -14 1463.11 351.673   1
  -2  -1 -13 2156.93  281.60   1
  -2  -1 -12 6374.63 405.811   1
  -2  -1 -11 4216.28 414.041   1
  -2  -1 -1016864.50  632.25   1
  -2  -1  -9 9357.84 349.796   1
  -2  -1  -8 8071.32 294.711   1
  -2  -1  -735230.30 940.955   1
  -2  -1  -645918.80 1239.13   1
  -2  -1  -518161.50 589.387   1
  -2  -1  -440350.80 1076.47   1
  -2  -1  -3123912.0 3166.96   1
  -2  -1  -242841.70 1189.27   1
  -2  -1  -1111776.0 3700.94   1
  -2  -1   079681.80 2284.42   1
  -2  -1   171417.40 2373.89   1
  -2  -1   2140347.0 9013.29   1
  -2  -1   344939.90 1649.67   1
  -2  -1   419866.20 616.654   1
  -2  -1   576934.50 2051.28   1
  -2  -1   636425.40 1127.92   1
  -2  -1   7 6503.72 387.668   1
  -2  -1   815542.00 694.266   1
  -2  -1   919067.50 695.879   1
  -2  -1  10 6346.01 455.198   1
  -2  -1  11 4826.47 335.328   1
  -2  -1  12 3748.12 290.517   1
  -2  -1  13 2808.68 303.766   1
  -2  -1  14 2619.22 269.587   1
  -2  -1  15 198.627 250.831   1
  -2  -1  16-104.673 162.137   1
  -2   0 -16 542.617 286.257   1
  -2   0 -15 1502.27  503.79   1
  -2   0 -14 2682.46  698.33   1
  -2   0 -13 3543.21  282.26   1
  -2   0 -12 7011.89 435.426   1
  -2   0 -11 6362.32 295.553   1
  -2   0 -10 5076.44 259.875   1
  -2   0  -919779.20 583.442   1
  -2   0  -834968.40 1033.03   1
  -2   0  -7 4518.87 242.996   1
  -2   0  -637968.70 1085.45   1
  -2   0  -570441.50 2029.54   1
  -2   0  -443922.50 1246.86   1
  -2   0  -357903.10 1583.34   1
  -2   0  -293601.90 3170.26   1
  -2   0  -194712.00 2533.28   1
  -2   0   0104962.0 3585.82   1
  -2   0   189536.10 2237.22   1
  -2   0   245314.40 1337.46   1
  -2   0   399400.50 2907.96   1
  -2   0   477044.10 2553.48   1
  -2   0   5 8697.72 442.143   1
  -2   0   637711.30 1100.50   1
  -2   0   732537.40 994.962   1
  -2   0   812784.00 501.858   1
  -2   0   9 9571.97 392.049   1
  -2   0  10 7573.54 369.876   1
  -2   0  11 3827.16 259.065   1
  -2   0  12 5975.87 329.326   1
  -2   0  13 1176.07 191.984   1
  -2   0  14 998.326 160.951   1
  -2   0  15 999.252 437.161   1
  -2   0  16 335.813 118.297   1
  -2   1 -16 926.235 192.769   1
  -2   1 -15 1760.84 550.306   1
  -2   1 -14 3763.90 824.339   1
  -2   1 -13 3320.30 277.312   1
  -2   1 -12 968.421 152.324   1
  -2   1 -11 8932.97 393.625   1
  -2   1 -1019094.00 598.062   1
  -2   1  -9 4545.77 217.349   1
  -2   1  -8 9058.06 398.602   1
  -2   1  -753723.70 1469.65   1
  -2   1  -632631.60 983.008   1
  -2   1  -529744.50 863.032   1
  -2   1  -473475.80 1882.86   1
  -2   1  -364229.40 1673.33   1
  -2   1  -2131966.0 3546.10   1
  -2   1  -176755.40 1939.51   1
  -2   1   033263.90 943.072   1
  -2   1   1173481.0 4955.33   1
  -2   1   279327.30 2250.31   1
  -2   1   328774.40 931.915   1
  -2   1   433049.10 1017.99   1
  -2   1   576482.00 2009.54   1
  -2   1   615292.30  569.54   1
  -2   1   716948.80 630.807   1
  -2   1   817249.30 599.172   1
  -2   1   9 9223.75  401.28   1
  -2   1  10 9640.74 376.205   1
  -2   1  11 3940.57 237.064   1
  -2   1  12 1537.51 156.199   1
  -2   1  13 3468.44 259.481   1
  -2   1  14 1518.46 211.553   1
  -2   1  15 101.901 131.305   1
  -2   2 -16 503.225 169.085   1
  -2   2 -15 2522.36 933.942   1
  -2   2 -14 476.819 795.208   1
  -2   2 -13 1592.56 289.859   1
  -2   2 -12 9096.44 553.739   1
  -2   2 -11 2252.41 214.236   1
  -2   2 -10 4313.75 295.449   1
  -2   2  -922771.20 737.034   1
  -2   2  -818865.90 567.818   1
  -2   2  -717519.50 710.622   1
  -2   2  -633383.50 1065.60   1
  -2   2  -534745.20 1002.40   1
  -2   2  -482721.90 2174.05   1
  -2   2  -349258.40 1326.74   1
  -2   2  -251868.80 1369.09   1
  -2   2  -160633.20 1622.02   1
  -2   2   0181632.0 5535.30   1
  -2   2   113363.50 437.365   1
  -2   2   245461.10 1168.66   1
  -2   2   398856.50 2469.36   1
  -2   2   434080.10 1212.13   1
  -2   2   525762.40 831.707   1
  -2   2   623961.20 781.691   1
  -2   2   718503.40 586.197   1
  -2   2   818975.30 587.557   1
  -2   2   9 6441.55 281.807   1
  -2   2  10 2744.24 206.817   1
  -2   2  11 7008.29 307.725   1
  -2   2  12 3786.23 307.898   1
  -2   2  13 720.445  141.30   1
  -2   2  14 862.939 206.982   1
  -2   2  15 928.338 143.609   1
  -2   3 -16 132.112 180.555   1
  -2   3 -15 1191.16 317.727   1
  -2   3 -14 3342.60 519.416   1
  -2   3 -13 2200.42 285.361   1
  -2   3 -12 1058.16 175.028   1
  -2   3 -1113019.40 580.546   1
  -2   3 -10 6889.01 349.083   1
  -2   3  -9 7136.06 269.857   1
  -2   3  -814416.50 543.229   1
  -2   3  -726597.70 785.244   1
  -2   3  -626241.50 1380.86   1
  -2   3  -549095.50 1525.80   1
  -2   3  -416896.20 728.286   1
  -2   3  -359413.90 1550.16   1
  -2   3  -287135.00 2417.33   1
  -2   3  -128197.50 795.436   1
  -2   3   038112.70 994.083   1
  -2   3   174717.10 1875.00   1
  -2   3   252931.60 1348.89   1
  -2   3   326864.90 744.765   1
  -2   3   437149.90 1077.01   1
  -2   3   522118.40 732.156   1
  -2   3   623866.10 656.786   1
  -2   3   716099.40 556.604   1
  -2   3   8 4785.17  246.53   1
  -2   3   910128.10  372.25   1
  -2   3  10 8280.62 332.185   1
  -2   3  11 1873.72 154.716   1
  -2   3  12 1307.65 161.048   1
  -2   3  13 2584.33 394.382   1
  -2   3  14 396.847 105.576   1
  -2   3  15 398.672 211.671   1
  -2   4 -16 1458.06  246.60   1
  -2   4 -15 309.724 214.864   1
  -2   4 -14 -71.396 353.949   1
  -2   4 -13 4936.17  737.01   1
  -2   4 -12 5669.94 643.643   1
  -2   4 -11 3380.21  258.35   1
  -2   4 -10 6721.96 292.212   1
  -2   4  -912196.60 713.628   1
  -2   4  -814616.50 542.574   1
  -2   4  -715787.70 726.266   1
  -2   4  -613600.90 711.662   1
  -2   4  -526295.00  898.56   1
  -2   4  -461977.90 2353.16   1
  -2   4  -321073.30 648.565   1
  -2   4  -216598.80 536.391   1
  -2   4  -183041.90 2109.92   1
  -2   4   034182.10 1039.48   1
  -2   4   118129.20 545.213   1
  -2   4   244612.80 1227.26   1
  -2   4   327851.80 825.885   1
  -2   4   430896.50 958.474   1
  -2   4   515993.80 475.148   1
  -2   4   6 9988.60 347.626   1
  -2   4   711178.90 433.233   1
  -2   4   811761.30 419.182   1
  -2   4   9 2984.62 212.181   1
  -2   4  10 2365.26 177.407   1
  -2   4  11 4976.40 407.644   1
  -2   4  12 1234.65 199.937   1
  -2   4  13 951.774 133.258   1
  -2   4  14 510.446 170.081   1
  -2   5 -16  76.247 131.321   1
  -2   5 -15 759.608 223.683   1
  -2   5 -14 2630.00 587.456   1
  -2   5 -13 1420.32 269.286   1
  -2   5 -12 1635.90 437.791   1
  -2   5 -11 5655.88 436.832   1
  -2   5 -10 5031.19 270.842   1
  -2   5  -913031.10  442.85   1
  -2   5  -8 6737.99 288.194   1
  -2   5  -711670.20 438.507   1
  -2   5  -637311.30 1423.89   1
  -2   5  -512451.50 904.216   1
  -2   5  -4 5780.60 412.378   1
  -2   5  -351642.90 1465.02   1
  -2   5  -237526.50 1133.40   1
  -2   5  -114859.40 552.543   1
  -2   5   021900.60 636.244   1
  -2   5   140431.60 1214.03   1
  -2   5   224734.90 857.005   1
  -2   5   318600.40 676.286   1
  -2   5   412903.90 403.115   1
  -2   5   512888.40 446.905   1
  -2   5   621172.00 620.608   1
  -2   5   7 2155.92 165.593   1
  -2   5   8 4547.91 236.116   1
  -2   5   9 6304.54 307.705   1
  -2   5  10 3156.25 248.063   1
  -2   5  11 922.229 180.199   1
  -2   5  12 1575.37 186.681   1
  -2   5  13  787.73 143.826   1
  -2   6 -16 588.149 191.953   1
  -2   6 -15 -190.04 285.201   1
  -2   6 -14 830.433 227.572   1
  -2   6 -13 1499.15 272.962   1
  -2   6 -12 2263.06 253.551   1
  -2   6 -11 2865.87 278.669   1
  -2   6 -10 3251.79 341.372   1
  -2   6  -9 2583.05 246.845   1
  -2   6  -814955.00 493.826   1
  -2   6  -7 8565.72 349.334   1
  -2   6  -6 2288.70 214.353   1
  -2   6  -522782.60 730.529   1
  -2   6  -425479.60 1234.28   1
  -2   6  -310386.80 479.899   1
  -2   6  -214363.90 544.584   1
  -2   6  -126369.30 1037.30   1
  -2   6   018104.60 737.372   1
  -2   6   123529.60 661.581   1
  -2   6   2 6271.29 245.521   1
  -2   6   316460.50 533.203   1
  -2   6   418324.20 550.615   1
  -2   6   5 7861.91 299.112   1
  -2   6   6 1810.50 137.755   1
  -2   6   710124.70 405.815   1
  -2   6   8 5439.33 381.591   1
  -2   6   9 1875.90 188.369   1
  -2   6  10 1954.29 197.677   1
  -2   6  11 1816.41 187.253   1
  -2   6  12 1200.67 194.091   1
  -2   6  13 753.055 144.733   1
  -2   7 -15  991.20 483.193   1
  -2   7 -14 110.697 448.708   1
  -2   7 -13 924.049 246.478   1
  -2   7 -12 1892.73 314.763   1
  -2   7 -11 1004.66 222.562   1
  -2   7 -10 5207.78 434.463   1
  -2   7  -9 2828.48 232.506   1
  -2   7  -8 1707.28 177.894   1
  -2   7  -7 7643.52 538.223   1
  -2   7  -613332.30 646.495   1
  -2   7  -5 2863.16 177.371   1
  -2   7  -4 9021.65 457.989   1
  -2   7  -314556.10 557.281   1
  -2   7  -211600.30 412.841   1
  -2   7  -112693.00 421.417   1
  -2   7   013215.30 485.842   1
  -2   7   1 6592.43  280.22   1
  -2   7   218332.80 730.589   1
  -2   7   3 6891.25 262.203   1
  -2   7   4 3354.01  180.99   1
  -2   7   5 9060.51 327.771   1
  -2   7   6 5763.66 268.464   1
  -2   7   7 2609.61  311.31   1
  -2   7   8 2855.05 271.084   1
  -2   7   9 2247.44 345.299   1
  -2   7  10 1461.18 172.969   1
  -2   7  11 717.877 126.746   1
  -2   7  12 550.651 163.884   1
  -2   8 -15 180.128 366.802   1
  -2   8 -14-114.429 244.103   1
  -2   8 -13 674.027 225.473   1
  -2   8 -12 1579.79 281.101   1
  -2   8 -11 1738.64 256.761   1
  -2   8 -10 340.007 347.637   1
  -2   8  -9 3777.01 400.202   1
  -2   8  -8 6866.11 420.152   1
  -2   8  -7 879.924 160.594   1
  -2   8  -6 3642.10 282.331   1
  -2   8  -512122.50 530.131   1
  -2   8  -4 6346.18 531.878   1
  -2   8  -3 6753.04 341.076   1
  -2   8  -2 5618.92  281.92   1
  -2   8  -1 6983.09 291.039   1
  -2   8   011555.20 463.856   1
  -2   8   1 6404.64 315.772   1
  -2   8   2 3234.06 223.946   1
  -2   8   3 9045.04 331.901   1
  -2   8   4 6499.25 287.603   1
  -2   8   5 2160.49 196.859   1
  -2   8   6 2977.80 221.882   1
  -2   8   7 4583.68 291.762   1
  -2   8   8 1667.63 216.369   1
  -2   8   9 1886.80 212.161   1
  -2   8  10 1024.67 153.687   1
  -2   8  11 801.212 157.947   1
  -2   9 -14 118.132 168.306   1
  -2   9 -13 728.695 287.174   1
  -2   9 -12 23.5095  189.95   1
  -2   9 -11  965.50 284.069   1
  -2   9 -10 2391.97 402.832   1
  -2   9  -9 1166.12 247.856   1
  -2   9  -8 1433.43 396.178   1
  -2   9  -7 3851.11 320.856   1
  -2   9  -6 4161.81 364.433   1
  -2   9  -5 3675.31 319.138   1
  -2   9  -4 3031.59 253.201   1
  -2   9  -3 3192.81 349.331   1
  -2   9  -210028.60 489.106   1
  -2   9  -1 3843.65 271.548   1
  -2   9   0 1316.33 139.931   1
  -2   9   1 5598.31 324.402   1
  -2   9   2 8576.78 375.374   1
  -2   9   3 1295.35 150.838   1
  -2   9   4 2611.58 273.122   1
  -2   9   5 3566.91  296.08   1
  -2   9   6 2694.46 237.858   1
  -2   9   7 1617.16 223.607   1
  -2   9   8 1112.02 165.517   1
  -2   9   9 1147.37 231.729   1
  -2   9  10 1112.16 345.776   1
  -2  10 -14 68.6181 252.341   1
  -2  10 -13-106.893 167.942   1
  -2  10 -12 592.787 211.281   1
  -2  10 -11  179.17 180.251   1
  -2  10 -10 101.101 208.133   1
  -2  10  -9 1902.13 409.182   1
  -2  10  -8 349.984 211.652   1
  -2  10  -7 2525.11 509.168   1
  -2  10  -6 1359.15  299.16   1
  -2  10  -5 1997.47 306.054   1
  -2  10  -4 2583.46 297.925   1
  -2  10  -3 3002.02 329.491   1
  -2  10  -2 990.011 157.729   1
  -2  10  -1 2786.94 249.791   1
  -2  10   0 3832.73 314.741   1
  -2  10   1 2236.23 235.148   1
  -2  10   2 1298.64 182.242   1
  -2  10   3 2488.98 247.457   1
  -2  10   4 2286.62 349.365   1
  -2  10   5 1502.26 277.122   1
  -2  10   6 991.255 172.996   1
  -2  10   7 575.822 129.815   1
  -2  10   8  561.50 292.323   1
  -2  11 -12  100.84  119.72   1
  -2  11 -11-132.057 292.261   1
  -2  11 -10 735.229 269.726   1
  -2  11  -9 91.9975 244.172   1
  -2  11  -8  173.75 317.586   1
  -2  11  -7 711.073 256.728   1
  -2  11  -6 996.289 253.688   1
  -2  11  -5 1488.41 416.879   1
  -2  11  -4 596.313  262.07   1
  -2  11  -3 1079.69 385.098   1
  -2  11  -2 1855.34 267.923   1
  -2  11  -1 803.017 212.377   1
  -2  11   0 1145.53 250.499   1
  -2  11   1 1545.44 386.725   1
  -2  11   2 1587.86 298.399   1
  -2  11   3 1527.85 301.444   1
  -2  11   4 1644.57 441.031   1
  -2  11   5 1314.84 248.654   1
  -2  11   6  537.60  293.24   1
  -2  11   7 197.191 123.352   1
  -2  12 -11 11.9521  145.24   1
  -2  12 -10 331.324 307.033   1
  -2  12  -9 224.862 750.598   1
  -2  12  -8 745.763  312.08   1
  -2  12  -7 464.257 203.139   1
  -2  12  -6 309.918  164.71   1
  -2  12  -5 163.192  257.88   1
  -2  12  -4 1442.76 445.634   1
  -2  12  -3 673.736 337.425   1
  -2  12  -2 80.4061 90.2461   1
  -2  12  -1 1100.18 251.683   1
  -2  12   0  545.43 299.618   1
  -2  12   1 538.943 187.765   1
  -2  12   2 652.584 292.451   1
  -2  12   3 732.029 232.581   1
  -2  12   4 841.266 205.471   1
  -2  12   5 286.572 192.987   1
  -2  13 -10  107.15 193.121   1
  -2  13  -9 365.875 339.307   1
  -2  13  -8-6.84971 298.536   1
  -2  13  -7 22.0389 306.752   1
  -2  13  -6 172.966 132.122   1
  -2  13  -5 172.089 162.593   1
  -2  13  -4-87.1649 249.564   1
  -2  13  -3 307.158 195.217   1
  -2  13  -2 165.888 135.038   1
  -2  13  -1 227.681 144.117   1
  -2  13   0-72.8873  213.72   1
  -2  13   1 218.357 199.898   1
  -2  13   2 186.758 133.563   1
  -2  14  -6-55.0662 184.755   1
  -2  14  -5 196.308 119.772   1
  -2  14  -4 -49.958 191.478   1
  -2  14  -3  70.767  158.36   1
  -2  14  -2 86.1468 196.661   1
  -2  14  -1 12.3877 141.088   1
  -1 -14   1 50.7745 122.529   1
  -1 -14   2 380.565 140.041   1
  -1 -14   3 224.414  134.37   1
  -1 -14   4 81.4725 138.541   1
  -1 -14   5 108.318 137.038   1
  -1 -14   6 186.343 218.093   1
  -1 -13  -3 662.938 321.312   1
  -1 -13  -2 483.074 164.209   1
  -1 -13  -1 983.683 242.124   1
  -1 -13   0 965.901 230.463   1
  -1 -13   1 587.047 195.917   1
  -1 -13   2 811.386 205.728   1
  -1 -13   3 1071.40 204.546   1
  -1 -13   4 622.081 209.788   1
  -1 -13   5 429.117  221.91   1
  -1 -13   6  118.09 185.387   1
  -1 -13   7 441.282 211.005   1
  -1 -12  -5 320.047 261.667   1
  -1 -12  -4 378.614 170.696   1
  -1 -12  -3 1675.25 190.112   1
  -1 -12  -2 1666.13 195.821   1
  -1 -12  -1 492.409 177.708   1
  -1 -12   0 1255.68 209.986   1
  -1 -12   1 2535.90 312.208   1
  -1 -12   2 1281.11 307.578   1
  -1 -12   3 1719.98 325.337   1
  -1 -12   4 741.854 295.951   1
  -1 -12   5 914.755 474.943   1
  -1 -12   6 1333.98 534.843   1
  -1 -12   7 485.759 446.069   1
  -1 -11  -7 675.934 261.032   1
  -1 -11  -6 458.251  122.42   1
  -1 -11  -5 2819.08 353.049   1
  -1 -11  -4 2136.00 219.942   1
  -1 -11  -3 349.873 135.307   1
  -1 -11  -2 3181.37 323.664   1
  -1 -11  -1 3461.00 277.534   1
  -1 -11   0 2706.44 268.491   1
  -1 -11   1 915.254 239.958   1
  -1 -11   2 3875.21 445.888   1
  -1 -11   3 1422.53 340.297   1
  -1 -11   4 4157.25 468.602   1
  -1 -11   5  727.80 287.553   1
  -1 -11   6 821.994  321.39   1
  -1 -11   7 2771.33 730.683   1
  -1 -11   8 670.236 453.544   1
  -1 -11   9-856.201 649.784   1
  -1 -10  -8 255.676 165.261   1
  -1 -10  -7 2121.92 568.111   1
  -1 -10  -6 3069.96 321.083   1
  -1 -10  -5 1335.34 243.996   1
  -1 -10  -4 1724.49 197.572   1
  -1 -10  -3 7089.29 420.776   1
  -1 -10  -2 3155.12 280.782   1
  -1 -10  -1 3188.72 388.174   1
  -1 -10   0 4049.85 318.283   1
  -1 -10   1 3954.74  361.97   1
  -1 -10   2 7430.45 481.581   1
  -1 -10   3 1451.52 265.062   1
  -1 -10   4 2493.28 459.678   1
  -1 -10   5 5240.47 525.565   1
  -1 -10   6 3695.48 482.105   1
  -1 -10   7 261.967 266.392   1
  -1 -10   8 1609.96 546.194   1
  -1 -10   9 1442.52 368.459   1
  -1  -9 -10 795.864 234.918   1
  -1  -9  -9 1971.16 279.611   1
  -1  -9  -8 2998.29 756.727   1
  -1  -9  -7 993.698 331.723   1
  -1  -9  -6 2392.50  253.63   1
  -1  -9  -5 5493.53 331.956   1
  -1  -9  -4 4634.84 330.803   1
  -1  -9  -3 3850.62 270.447   1
  -1  -9  -2 5426.70 328.209   1
  -1  -9  -1 6509.04 366.027   1
  -1  -9   010826.80 508.389   1
  -1  -9   1 7238.61 429.702   1
  -1  -9   2 1910.58 260.793   1
  -1  -9   310303.50 1046.64   1
  -1  -9   410192.40 673.513   1
  -1  -9   5 664.131 316.458   1
  -1  -9   6 3957.74 467.258   1
  -1  -9   7 6129.19 689.035   1
  -1  -9   8 2949.18 732.415   1
  -1  -9   9 918.042 1117.01   1
  -1  -8 -11 877.068 435.763   1
  -1  -8 -10 2935.02 427.884   1
  -1  -8  -9 1175.17 267.974   1
  -1  -8  -8 1660.89 269.776   1
  -1  -8  -7 8336.75 584.721   1
  -1  -8  -6 3910.25 381.963   1
  -1  -8  -5 5256.86 293.659   1
  -1  -8  -4 8897.05 384.234   1
  -1  -8  -3 8430.17  372.87   1
  -1  -8  -212021.30 525.988   1
  -1  -8  -1 7847.87 390.787   1
  -1  -8   0 5668.33 360.959   1
  -1  -8   115605.80 780.033   1
  -1  -8   215139.30 791.081   1
  -1  -8   3 3553.92  344.54   1
  -1  -8   4 6166.39 407.001   1
  -1  -8   515463.40 742.301   1
  -1  -8   6 4815.07 481.931   1
  -1  -8   7 1939.36 473.335   1
  -1  -8   8 6845.36 1132.55   1
  -1  -8   9 1572.53 2313.53   1
  -1  -8  10 3334.92 1213.15   1
  -1  -7 -12 1632.57 500.388   1
  -1  -7 -11 1386.62 252.653   1
  -1  -7 -10 1524.26 290.621   1
  -1  -7  -9 5155.23 451.115   1
  -1  -7  -8 5936.50 429.479   1
  -1  -7  -7 3433.80 226.261   1
  -1  -7  -6 6372.13 294.356   1
  -1  -7  -512864.50 429.222   1
  -1  -7  -413009.70 437.549   1
  -1  -7  -313740.30 452.491   1
  -1  -7  -2 8119.56  356.24   1
  -1  -7  -122428.20 714.336   1
  -1  -7   028310.60 885.935   1
  -1  -7   1 4491.02 328.915   1
  -1  -7   2 7668.65 416.627   1
  -1  -7   342237.40 1420.66   1
  -1  -7   4 7822.81 450.292   1
  -1  -7   5 7572.77 873.019   1
  -1  -7   6 9943.95 883.033   1
  -1  -7   713088.00 2075.45   1
  -1  -7   8 8162.47 1697.55   1
  -1  -7   9 4938.92 649.088   1
  -1  -7  10 1364.61 610.219   1
  -1  -7  11 2023.01 1002.81   1
  -1  -7  12 2425.46  927.94   1
  -1  -7  13 416.739 698.606   1
  -1  -7  14 475.638 251.613   1
  -1  -6 -13 1257.65 554.904   1
  -1  -6 -12 733.654  188.01   1
  -1  -6 -11 3157.37 436.975   1
  -1  -6 -10 4990.06 331.493   1
  -1  -6  -9 2825.73 203.299   1
  -1  -6  -8 8827.30  363.80   1
  -1  -6  -7 7762.71 305.876   1
  -1  -6  -615516.90 481.241   1
  -1  -6  -513258.40 567.361   1
  -1  -6  -411010.80 375.023   1
  -1  -6  -316058.80 488.743   1
  -1  -6  -247070.90 1242.81   1
  -1  -6  -111029.70 477.652   1
  -1  -6   010551.20 495.082   1
  -1  -6   145437.20 1340.35   1
  -1  -6   233118.00 1518.74   1
  -1  -6   312080.60 701.707   1
  -1  -6   425658.60 2098.83   1
  -1  -6   522896.50 1021.07   1
  -1  -6   622704.70 2392.62   1
  -1  -6   712143.80 1634.50   1
  -1  -6   8 3137.08 468.202   1
  -1  -6   910670.50 727.847   1
  -1  -6  1012053.90 1000.83   1
  -1  -6  11 892.365 704.907   1
  -1  -6  12 1042.20 528.435   1
  -1  -6  13 3628.87 388.441   1
  -1  -6  14 1101.06 730.285   1
  -1  -6  15 46.2724 128.625   1
  -1  -5 -13 2230.47 295.597   1
  -1  -5 -12 2469.34 280.095   1
  -1  -5 -11 2593.09 269.683   1
  -1  -5 -10 4002.50 302.081   1
  -1  -5  -911092.20 428.062   1
  -1  -5  -8 6909.71 289.177   1
  -1  -5  -714103.10 444.624   1
  -1  -5  -612006.80 384.127   1
  -1  -5  -514092.60 428.473   1
  -1  -5  -444702.60 1258.22   1
  -1  -5  -317909.30 792.108   1
  -1  -5  -213060.90  520.18   1
  -1  -5  -167056.10 1911.66   1
  -1  -5   037991.70 1168.39   1
  -1  -5   128257.70 975.399   1
  -1  -5   235690.30 1301.31   1
  -1  -5   341457.00 1566.23   1
  -1  -5   430582.80 1329.76   1
  -1  -5   532219.20 2060.61   1
  -1  -5   615139.30 1561.16   1
  -1  -5   716932.30 1911.11   1
  -1  -5   821948.70 4764.94   1
  -1  -5   9 4179.00 470.002   1
  -1  -5  10 1470.53 385.766   1
  -1  -5  1112587.90 1067.06   1
  -1  -5  12 1443.23  779.55   1
  -1  -5  13 1598.48 253.401   1
  -1  -5  14 1149.44  656.97   1
  -1  -5  15 1195.88 386.053   1
  -1  -5  16-71.0594 145.338   1
  -1  -4 -14 2436.86 352.038   1
  -1  -4 -13 810.205  223.54   1
  -1  -4 -12 2965.33 283.763   1
  -1  -4 -11 7516.57  412.15   1
  -1  -4 -10 6330.04 314.286   1
  -1  -4  -910115.10 377.513   1
  -1  -4  -8 8797.80 315.377   1
  -1  -4  -715468.30 480.182   1
  -1  -4  -638210.40 965.745   1
  -1  -4  -516048.80  524.30   1
  -1  -4  -413615.00  596.98   1
  -1  -4  -360810.80 1702.60   1
  -1  -4  -277552.30 2092.70   1
  -1  -4  -1 9691.93 478.729   1
  -1  -4   072947.80 2005.78   1
  -1  -4   178140.10 2558.61   1
  -1  -4   250154.70 1630.48   1
  -1  -4   353112.20 1882.20   1
  -1  -4   439347.60 1978.46   1
  -1  -4   528976.60 1893.37   1
  -1  -4   653074.00 2880.12   1
  -1  -4   7 6554.40 489.577   1
  -1  -4   8 7455.19 456.942   1
  -1  -4   921767.40 830.029   1
  -1  -4  10 7550.32 542.734   1
  -1  -4  11 2244.65 481.492   1
  -1  -4  12 2120.24 1005.59   1
  -1  -4  13 3762.03 499.235   1
  -1  -4  14 1070.98 382.577   1
  -1  -4  15 1482.45 232.969   1
  -1  -4  16 185.894 133.463   1
  -1  -3 -15 533.734 232.032   1
  -1  -3 -14 950.802 269.409   1
  -1  -3 -13 3257.14 406.354   1
  -1  -3 -12 3453.21 318.694   1
  -1  -3 -11 7500.47 380.083   1
  -1  -3 -10 5462.32  274.60   1
  -1  -3  -9 8377.15 335.145   1
  -1  -3  -824800.90 674.446   1
  -1  -3  -725120.30 671.764   1
  -1  -3  -6 2398.60 160.285   1
  -1  -3  -565928.40 1767.49   1
  -1  -3  -461808.00 1643.93   1
  -1  -3  -333545.90 961.094   1
  -1  -3  -248106.10 1352.32   1
  -1  -3  -1115073.0 2967.98   1
  -1  -3   092931.10 3146.03   1
  -1  -3   162425.10 1680.17   1
  -1  -3   268455.80 2176.41   1
  -1  -3   359668.90 2336.14   1
  -1  -3   4105931.0 4268.89   1
  -1  -3   525958.60 1791.33   1
  -1  -3   6 9481.41 832.024   1
  -1  -3   747400.60 1429.22   1
  -1  -3   824172.10 827.838   1
  -1  -3   9 3599.98 266.171   1
  -1  -3  1012464.00  664.08   1
  -1  -3  11 6751.45 511.758   1
  -1  -3  12 3572.78 412.999   1
  -1  -3  13 1698.04 218.768   1
  -1  -3  14 2139.79 348.964   1
  -1  -3  15 1114.05 429.447   1
  -1  -3  16 1032.36  228.85   1
  -1  -2 -15 874.669 1239.13   1
  -1  -2 -14 2135.02 435.226   1
  -1  -2 -13 2999.63 410.082   1
  -1  -2 -12 4517.67 384.764   1
  -1  -2 -11 2821.80 230.578   1
  -1  -2 -1016619.40 775.441   1
  -1  -2  -912027.20 407.609   1
  -1  -2  -8 7692.09 293.282   1
  -1  -2  -723809.60 670.545   1
  -1  -2  -657503.60 1490.79   1
  -1  -2  -521216.00 698.747   1
  -1  -2  -435015.10 993.173   1
  -1  -2  -3128345.0 3246.90   1
  -1  -2  -253658.80 1481.68   1
  -1  -2  -1145624.0 4094.58   1
  -1  -2   078276.30 2223.76   1
  -1  -2   176787.60 3470.37   1
  -1  -2   2183324.0 4502.10   1
  -1  -2   368054.50 2860.13   1
  -1  -2   419137.80 1363.87   1
  -1  -2   581617.70 2730.81   1
  -1  -2   655853.60 1446.43   1
  -1  -2   7 9347.10 467.413   1
  -1  -2   812485.90 500.213   1
  -1  -2   927773.70 905.551   1
  -1  -2  10 8012.49  434.68   1
  -1  -2  11 7555.40 545.753   1
  -1  -2  12 4371.08 318.711   1
  -1  -2  13 2162.00  245.35   1
  -1  -2  14 3479.24 332.741   1
  -1  -2  15 572.175 171.872   1
  -1  -2  16 202.288 260.042   1
  -1  -1 -16 278.888 243.392   1
  -1  -1 -15 1465.28 520.045   1
  -1  -1 -14 1976.26 357.036   1
  -1  -1 -13 2738.09 435.055   1
  -1  -1 -12 6766.60  450.94   1
  -1  -1 -11 7396.72 461.901   1
  -1  -1 -10 3886.80 224.611   1
  -1  -1  -916505.00 567.012   1
  -1  -1  -842135.60 1034.23   1
  -1  -1  -7 8328.80 351.394   1
  -1  -1  -631477.20 856.989   1
  -1  -1  -571529.30 1814.80   1
  -1  -1  -464418.70 1709.26   1
  -1  -1  -375645.50 1975.84   1
  -1  -1  -2110657.0 2820.51   1
  -1  -1  -1106292.0 3742.53   1
  -1  -1   0147109.0 4139.72   1
  -1  -1   1181992.0 4395.53   1
  -1  -1   241961.20 1844.59   1
  -1  -1   3110733.0 3603.83   1
  -1  -1   4120583.0 7822.05   1
  -1  -1   514915.00 591.654   1
  -1  -1   639296.40 1170.54   1
  -1  -1   742818.00 1225.78   1
  -1  -1   818236.80 754.857   1
  -1  -1   913004.60 601.633   1
  -1  -1  10 9445.34 430.977   1
  -1  -1  11 4200.58 271.961   1
  -1  -1  12 8581.40  404.94   1
  -1  -1  13 1533.64 213.613   1
  -1  -1  14 392.315 137.297   1
  -1  -1  15 1400.60 192.716   1
  -1  -1  16 830.818 239.157   1
  -1   0 -16 474.172 171.779   1
  -1   0 -15 1603.13 536.147   1
  -1   0 -14 3945.70 721.067   1
  -1   0 -13 5352.95 563.796   1
  -1   0 -12 1494.94 226.312   1
  -1   0 -11 7013.24 284.088   1
  -1   0 -1023303.30 630.523   1
  -1   0  -9 7991.56  293.19   1
  -1   0  -8 7642.42 262.703   1
  -1   0  -758712.70 1511.19   1
  -1   0  -645488.80 1202.30   1
  -1   0  -542510.10 1130.36   1
  -1   0  -485166.00 2785.65   1
  -1   0  -375873.90 2231.89   1
  -1   0  -2182022.0 4334.55   1
  -1   0  -1123120.0 6537.13   1
  -1   0   042455.60 1391.59   1
  -1   0   1225326.022381.90   1
  -1   0   2145779.0 7576.00   1
  -1   0   356400.00 1696.15   1
  -1   0   431520.70 1026.08   1
  -1   0   5108805.0 2930.11   1
  -1   0   623766.00 766.724   1
  -1   0   727375.00 867.112   1
  -1   0   818948.60  809.49   1
  -1   0   912491.40  628.14   1
  -1   0  1014171.40 508.338   1
  -1   0  11 6733.43 329.107   1
  -1   0  12 1251.39  148.95   1
  -1   0  13 4861.66 317.276   1
  -1   0  14 2401.16 205.276   1
  -1   0  15 95.9816 121.675   1
  -1   0  16  497.16 107.712   1
  -1   1 -16 904.742 322.924   1
  -1   1 -15 3376.84 755.281   1
  -1   1 -14 1051.59 255.951   1
  -1   1 -13 1808.09  440.00   1
  -1   1 -1211171.80 643.658   1
  -1   1 -11 5040.24 295.413   1
  -1   1 -10 4209.44 207.195   1
  -1   1  -923606.50 690.118   1
  -1   1  -825975.50 708.972   1
  -1   1  -727166.80 840.986   1
  -1   1  -634687.10 970.374   1
  -1   1  -550583.60 1348.66   1
  -1   1  -4107167.0 3227.39   1
  -1   1  -392067.30 2593.27   1
  -1   1  -276278.50 2499.83   1
  -1   1  -157828.40 2668.64   1
  -1   1   0355439.013236.10   1
  -1   1   123092.20  776.86   1
  -1   1   266347.50 1976.94   1
  -1   1   3138535.0 3523.50   1
  -1   1   467052.90 1827.90   1
  -1   1   544766.00 1327.60   1
  -1   1   629123.50 932.823   1
  -1   1   725264.60  809.39   1
  -1   1   829192.80 968.826   1
  -1   1   911160.20 396.899   1
  -1   1  10 2611.29 256.529   1
  -1   1  11 8442.30 345.611   1
  -1   1  12 7782.45 374.096   1
  -1   1  13 762.104 139.428   1
  -1   1  14 948.818 152.604   1
  -1   1  15 1767.18  339.16   1
  -1   1  16 494.549 136.811   1
  -1   2 -16  436.03 182.607   1
  -1   2 -15 908.918 444.399   1
  -1   2 -14 2985.64 891.403   1
  -1   2 -13 1999.15 378.966   1
  -1   2 -12 1059.11  159.40   1
  -1   2 -1111856.70 431.143   1
  -1   2 -1011515.80 480.906   1
  -1   2  -910964.30 415.255   1
  -1   2  -818436.10  892.83   1
  -1   2  -735224.90 1131.25   1
  -1   2  -635016.20 1158.50   1
  -1   2  -587583.70 2300.79   1
  -1   2  -419161.30 592.373   1
  -1   2  -381512.20 2528.49   1
  -1   2  -2147031.0 3863.31   1
  -1   2  -179962.30 2330.27   1
  -1   2   047308.60 1224.36   1
  -1   2   1117828.0 3599.31   1
  -1   2   2115855.0 3158.86   1
  -1   2   349776.50 1350.27   1
  -1   2   455743.10 1507.19   1
  -1   2   534245.60 975.238   1
  -1   2   638038.70 1104.29   1
  -1   2   731430.80 875.266   1
  -1   2   8 5250.14 274.527   1
  -1   2   912193.10 418.071   1
  -1   2  1014478.10  516.20   1
  -1   2  11 2934.67 196.169   1
  -1   2  12 2123.53 191.421   1
  -1   2  13 3656.54 345.249   1
  -1   2  14 1303.42 261.965   1
  -1   2  15 571.105 138.076   1
  -1   3 -16 3146.11 413.638   1
  -1   3 -15 535.092 368.955   1
  -1   3 -14  139.13 189.087   1
  -1   3 -13 3958.59 1171.18   1
  -1   3 -12 7692.49 1192.98   1
  -1   3 -11 3998.28 219.602   1
  -1   3 -10 7673.90 310.356   1
  -1   3  -914302.30 454.741   1
  -1   3  -820243.50 597.489   1
  -1   3  -730687.10 1414.98   1
  -1   3  -623394.80 928.994   1
  -1   3  -527508.80  916.22   1
  -1   3  -4111202.0 3295.64   1
  -1   3  -350579.70 1346.46   1
  -1   3  -225123.80 878.558   1
  -1   3  -1142567.0 3556.75   1
  -1   3   072373.10 2254.37   1
  -1   3   143308.50 1120.33   1
  -1   3   267405.20 1864.42   1
  -1   3   347973.30 1317.22   1
  -1   3   450667.40 1404.81   1
  -1   3   530060.00 898.292   1
  -1   3   615349.10 530.554   1
  -1   3   712514.40 406.134   1
  -1   3   824040.90 665.756   1
  -1   3   9 5748.25 261.985   1
  -1   3  10 2715.71 166.788   1
  -1   3  11 7107.39 341.864   1
  -1   3  12 1883.41 241.205   1
  -1   3  13 1917.27 194.453   1
  -1   3  14  975.59 158.954   1
  -1   3  15  509.40 119.206   1
  -1   4 -16 65.5933 122.921   1
  -1   4 -15 765.567 233.118   1
  -1   4 -14 3796.18 486.905   1
  -1   4 -13 1925.02 392.701   1
  -1   4 -12 3264.91 342.496   1
  -1   4 -11 7531.07 723.104   1
  -1   4 -10 6869.08 377.085   1
  -1   4  -922587.40 935.769   1
  -1   4  -8 7965.74 297.607   1
  -1   4  -712841.60 611.663   1
  -1   4  -660691.20 1978.72   1
  -1   4  -531113.20 1330.02   1
  -1   4  -4 7712.48 347.856   1
  -1   4  -368555.30 1765.22   1
  -1   4  -281370.80 2028.97   1
  -1   4  -133193.90 932.876   1
  -1   4   034000.50 967.088   1
  -1   4   178042.50 2003.44   1
  -1   4   238858.50 1061.72   1
  -1   4   347962.50 1316.17   1
  -1   4   418433.40 622.748   1
  -1   4   518262.20  524.89   1
  -1   4   638900.80 989.209   1
  -1   4   7 5008.20 226.448   1
  -1   4   8 6182.89 244.702   1
  -1   4   9 9963.93 347.641   1
  -1   4  10 6839.48 302.862   1
  -1   4  11 1648.39  208.29   1
  -1   4  12 2833.84 279.858   1
  -1   4  13 1496.86 201.418   1
  -1   4  14  660.60 137.316   1
  -1   5 -16 1094.27 213.744   1
  -1   5 -15 527.589 197.781   1
  -1   5 -14 1533.74 288.889   1
  -1   5 -13 1988.98 300.689   1
  -1   5 -12 2944.61 305.666   1
  -1   5 -11 4512.69 299.829   1
  -1   5 -10 5563.35  370.53   1
  -1   5  -9 3003.05 193.795   1
  -1   5  -822911.70 762.365   1
  -1   5  -721028.00 900.443   1
  -1   5  -6 2865.68 344.474   1
  -1   5  -529255.00 1064.20   1
  -1   5  -452310.40 1488.25   1
  -1   5  -321433.10 732.227   1
  -1   5  -227530.80  815.69   1
  -1   5  -145127.60 1196.19   1
  -1   5   036070.50 1032.31   1
  -1   5   148596.40 1300.56   1
  -1   5   211663.50 561.175   1
  -1   5   323112.90 744.557   1
  -1   5   435743.40 979.595   1
  -1   5   519035.60 663.396   1
  -1   5   6 1873.67 194.473   1
  -1   5   717179.40 568.234   1
  -1   5   810305.70 393.724   1
  -1   5   9 3591.30 231.927   1
  -1   5  10 3315.44 215.525   1
  -1   5  11 2843.94 253.363   1
  -1   5  12 2477.63 209.211   1
  -1   5  13 1086.59 203.072   1
  -1   5  14 492.696 259.939   1
  -1   6 -16 267.514  319.30   1
  -1   6 -15 910.722 288.724   1
  -1   6 -14 673.433 257.306   1
  -1   6 -13 2323.05 458.374   1
  -1   6 -12 2004.71 292.072   1
  -1   6 -11 1410.55 225.002   1
  -1   6 -10 8573.63  388.44   1
  -1   6  -9 6171.63 337.494   1
  -1   6  -8 2501.08 215.306   1
  -1   6  -710179.50 534.374   1
  -1   6  -629180.20 1013.39   1
  -1   6  -5 7564.33 303.297   1
  -1   6  -416724.10  807.91   1
  -1   6  -323868.60 979.946   1
  -1   6  -221062.60 643.508   1
  -1   6  -130846.20 853.164   1
  -1   6   024907.60 758.321   1
  -1   6   1 7833.72 344.395   1
  -1   6   237557.90 1221.14   1
  -1   6   316811.40 524.979   1
  -1   6   4 4743.93 198.826   1
  -1   6   513710.10 430.849   1
  -1   6   613240.30 456.032   1
  -1   6   7 5210.61  314.68   1
  -1   6   8 3770.31 282.083   1
  -1   6   9 4335.42 283.146   1
  -1   6  10 3495.78 387.725   1
  -1   6  11 1615.07  274.72   1
  -1   6  12 863.267 162.586   1
  -1   6  13  429.19 123.443   1
  -1   7 -15  688.18 242.309   1
  -1   7 -14 58.6076 180.137   1
  -1   7 -13 965.845 244.665   1
  -1   7 -12 2220.70 340.955   1
  -1   7 -11 4637.01 375.534   1
  -1   7 -10 147.122 105.519   1
  -1   7  -9 4657.38 344.666   1
  -1   7  -812832.90 799.509   1
  -1   7  -7 3406.40 252.494   1
  -1   7  -6 5644.17  424.54   1
  -1   7  -520701.00 1372.83   1
  -1   7  -413018.80 640.339   1
  -1   7  -315561.20 669.214   1
  -1   7  -210133.10 450.079   1
  -1   7  -112525.10 385.176   1
  -1   7   022314.30 609.531   1
  -1   7   115983.60 574.373   1
  -1   7   2 4412.09 204.454   1
  -1   7   314124.00 438.333   1
  -1   7   415205.40 465.403   1
  -1   7   5 4142.79 219.633   1
  -1   7   6 4610.07 249.386   1
  -1   7   7 7473.06 339.634   1
  -1   7   8 2314.40 198.379   1
  -1   7   9 3662.82 336.174   1
  -1   7  10 1680.23 232.948   1
  -1   7  11 1732.74 260.074   1
  -1   7  12 982.564 232.988   1
  -1   8 -15 151.885 358.472   1
  -1   8 -13 741.809 217.768   1
  -1   8 -12 337.906 138.956   1
  -1   8 -11 939.367 334.739   1
  -1   8 -10 4584.46 344.516   1
  -1   8  -9 2486.11 267.554   1
  -1   8  -8 1498.93 211.864   1
  -1   8  -7 6512.33 519.617   1
  -1   8  -6 8667.06 622.485   1
  -1   8  -5 8323.08 448.065   1
  -1   8  -4 6446.30 325.803   1
  -1   8  -3 5927.41 298.098   1
  -1   8  -218622.30 599.898   1
  -1   8  -110911.90 461.167   1
  -1   8   0 2308.58 162.943   1
  -1   8   1 8171.76 300.335   1
  -1   8   219073.70 871.118   1
  -1   8   3 3605.90 224.471   1
  -1   8   4 4291.31  221.16   1
  -1   8   5 6711.44 365.611   1
  -1   8   6 6031.52 328.764   1
  -1   8   7 2610.20 259.991   1
  -1   8   8 2459.51  259.43   1
  -1   8   9 1782.46 188.827   1
  -1   8  10 2123.19  211.04   1
  -1   8  11 1268.27 194.585   1
  -1   9 -15  383.86 364.471   1
  -1   9 -14 18.8739 376.502   1
  -1   9 -13 158.983 255.462   1
  -1   9 -12 283.016 186.749   1
  -1   9 -11 1097.62 254.648   1
  -1   9 -10 668.286  265.26   1
  -1   9  -9 3388.59 358.255   1
  -1   9  -8 1773.38 235.707   1
  -1   9  -7 4951.61  362.68   1
  -1   9  -6 2117.60 232.829   1
  -1   9  -5 3622.99 321.312   1
  -1   9  -4 4373.24 385.859   1
  -1   9  -3 9984.19 518.836   1
  -1   9  -2 1447.31 153.512   1
  -1   9  -1 3953.86 427.993   1
  -1   9   011335.70 533.994   1
  -1   9   1 4553.65 242.712   1
  -1   9   2 3017.27 180.604   1
  -1   9   3 5798.51 280.007   1
  -1   9   4 4638.86 273.722   1
  -1   9   5 4345.45 282.492   1
  -1   9   6 2360.60 235.841   1
  -1   9   7 1336.30 185.066   1
  -1   9   8 2877.03 252.949   1
  -1   9   9 1231.06 162.702   1
  -1   9  10 600.816 156.846   1
  -1  10 -14 497.825 321.635   1
  -1  10 -13-263.314 829.691   1
  -1  10 -12 179.398 229.504   1
  -1  10 -11 179.507  162.82   1
  -1  10 -10 1270.64 271.004   1
  -1  10  -9 407.823 213.583   1
  -1  10  -8 1349.68 334.464   1
  -1  10  -7 1537.88 409.082   1
  -1  10  -6 2306.82 299.535   1
  -1  10  -5 3456.82 344.946   1
  -1  10  -4 661.533 223.412   1
  -1  10  -3 2314.15 235.493   1
  -1  10  -2 4856.80 467.192   1
  -1  10  -1 2521.35 280.969   1
  -1  10   0 1737.23  256.48   1
  -1  10   1 3890.25 323.787   1
  -1  10   2 2904.21 233.785   1
  -1  10   3 2658.22 208.732   1
  -1  10   4 2312.52 226.824   1
  -1  10   5 1734.57 218.585   1
  -1  10   6 1950.03 215.303   1
  -1  10   7 1867.07 193.562   1
  -1  10   8 418.676 119.552   1
  -1  11 -11 375.653 196.206   1
  -1  11 -10  415.70 218.271   1
  -1  11  -9 199.665 400.942   1
  -1  11  -8 1415.40 352.096   1
  -1  11  -7 1449.10 345.996   1
  -1  11  -6 349.266 211.992   1
  -1  11  -5 1092.17 401.074   1
  -1  11  -4 3083.59 740.648   1
  -1  11  -3 1741.82 484.071   1
  -1  11  -2 475.244 185.287   1
  -1  11  -1 2856.17 342.267   1
  -1  11   0 2907.97 315.991   1
  -1  11   1 1596.79 476.106   1
  -1  11   2 1356.00 410.049   1
  -1  11   3 1290.80 456.263   1
  -1  11   4 1464.05 313.128   1
  -1  11   5 1122.15 161.041   1
  -1  11   6 259.585 101.406   1
  -1  11   7 480.591 180.521   1
  -1  12 -11-326.587 245.646   1
  -1  12 -10-73.8982 178.891   1
  -1  12  -9 -171.01 382.636   1
  -1  12  -8-125.122 362.485   1
  -1  12  -7  107.28  208.22   1
  -1  12  -6 1471.79  337.93   1
  -1  12  -5 443.169 392.407   1
  -1  12  -4 433.308 256.601   1
  -1  12  -3 63.0039 185.318   1
  -1  12  -2  715.05 245.507   1
  -1  12  -1 1036.57  205.49   1
  -1  12   0 568.851  156.38   1
  -1  12   1 962.852 197.255   1
  -1  12   2 795.892 238.533   1
  -1  12   3 1273.97 837.452   1
  -1  12   4 386.642 184.808   1
  -1  12   5 253.393  166.24   1
  -1  13 -10 455.589  289.11   1
  -1  13  -9-148.946 301.175   1
  -1  13  -8 22.1069 320.566   1
  -1  13  -7 119.394 113.371   1
  -1  13  -6 183.925 196.183   1
  -1  13  -5-105.854 317.513   1
  -1  13  -4 313.352 232.216   1
  -1  13  -3 282.491  176.40   1
  -1  13  -2 542.052 179.594   1
  -1  13  -1 121.819 117.047   1
  -1  13   0 256.906 198.469   1
  -1  13   1 332.964 138.847   1
  -1  13   2 110.975 114.548   1
  -1  13   3 164.249 137.632   1
  -1  14  -7 130.455 227.902   1
  -1  14  -6 147.671 164.446   1
  -1  14  -5-41.0105 277.599   1
  -1  14  -4 -56.906 173.708   1
  -1  14  -3  184.52 105.915   1
  -1  14  -2 48.7749 110.057   1
  -1  14  -1-39.5774 230.011   1
   0 -14   0 26.8086 222.126   1
   0 -14   1-15.5336 168.064   1
   0 -14   2 516.469 210.874   1
   0 -14   3 377.479 129.284   1
   0 -14   4 479.301 133.951   1
   0 -14   5-150.001  270.49   1
   0 -14   6 187.684 146.826   1
   0 -13  -3 371.384 209.094   1
   0 -13  -2 357.116 114.805   1
   0 -13  -1 231.105 98.8094   1
   0 -13   0 487.328 261.897   1
   0 -13   1 732.115 164.198   1
   0 -13   2 563.684 290.395   1
   0 -13   3 988.078 261.749   1
   0 -13   4 530.308 594.581   1
   0 -13   5 1027.53 490.921   1
   0 -13   6 927.492  361.57   1
   0 -13   7 283.649 205.479   1
   0 -13   8 249.352 208.417   1
   0 -12  -5 981.732 193.223   1
   0 -12  -4 1517.70 267.408   1
   0 -12  -3  283.83 107.151   1
   0 -12  -2 1362.77 236.569   1
   0 -12  -1 1581.63  453.72   1
   0 -12   0 1877.77  249.84   1
   0 -12   1 760.897  208.80   1
   0 -12   2 1534.81 300.173   1
   0 -12   3  668.76 412.232   1
   0 -12   4 1740.99  601.97   1
   0 -12   5 757.323 481.593   1
   0 -12   6 1249.78 968.921   1
   0 -12   7 2095.46 642.643   1
   0 -11  -7 1139.44 287.294   1
   0 -11  -6 1892.18 286.805   1
   0 -11  -5 897.425 251.961   1
   0 -11  -4 1095.56 182.715   1
   0 -11  -3 3613.15 336.009   1
   0 -11  -2 2044.68 236.066   1
   0 -11  -1 2611.84  251.55   1
   0 -11   0 1630.00 240.324   1
   0 -11   1 2622.80 342.433   1
   0 -11   2 4310.13 419.273   1
   0 -11   3 2311.21 453.193   1
   0 -11   4 683.844  259.12   1
   0 -11   5 2896.58 370.011   1
   0 -11   6 2205.06 392.117   1
   0 -11   7 263.695 362.654   1
   0 -11   8 156.833 327.184   1
   0 -11   9 2125.65 1090.90   1
   0 -10  -9 745.807 230.383   1
   0 -10  -8 987.827 499.776   1
   0 -10  -7 1164.56 250.919   1
   0 -10  -6 1939.31 342.107   1
   0 -10  -5 2675.71 224.584   1
   0 -10  -4 3395.74 268.025   1
   0 -10  -3 2162.68  228.92   1
   0 -10  -2 2585.41 206.961   1
   0 -10  -1 3591.21  307.13   1
   0 -10   0 6414.08 382.167   1
   0 -10   1 4748.52  337.69   1
   0 -10   2 727.374 202.816   1
   0 -10   3 4365.37 294.058   1
   0 -10   4 7195.47 395.228   1
   0 -10   5 1183.55 258.513   1
   0 -10   6 1918.64 407.138   1
   0 -10   7 3814.02 539.374   1
   0 -10   8 1646.92 352.421   1
   0 -10   9 1108.98 340.859   1
   0 -10  10 1387.79 713.819   1
   0 -10  11 640.399 286.574   1
   0  -9 -10 1554.68 500.299   1
   0  -9  -9 475.658 411.013   1
   0  -9  -8 634.143 165.224   1
   0  -9  -7 4016.10 487.342   1
   0  -9  -6 2716.20 215.182   1
   0  -9  -5 3907.49 265.761   1
   0  -9  -4 4661.29 272.465   1
   0  -9  -3 4158.81 237.429   1
   0  -9  -2 6227.21 292.063   1
   0  -9  -1 7229.35 382.714   1
   0  -9   0 3373.64 248.355   1
   0  -9   1 7683.84 444.956   1
   0  -9   210932.20 477.586   1
   0  -9   3 3632.55 308.585   1
   0  -9   4 2406.67  471.80   1
   0  -9   5 8943.63 695.008   1
   0  -9   6 4343.31 415.081   1
   0  -9   7 2113.39 655.651   1
   0  -9   8 3451.09 631.642   1
   0  -9   9 907.396 363.143   1
   0  -9  10 2408.33 1358.09   1
   0  -9  11 1558.80 1124.48   1
   0  -8 -11 665.383 226.634   1
   0  -8 -10  714.10 194.567   1
   0  -8  -9 2337.67 461.341   1
   0  -8  -8 5025.15 351.557   1
   0  -8  -7 2310.04 246.174   1
   0  -8  -6 3736.08  246.25   1
   0  -8  -5 7235.33 417.747   1
   0  -8  -4 7803.82 331.494   1
   0  -8  -310159.90 415.392   1
   0  -8  -2 4186.88 317.965   1
   0  -8  -110624.40 472.323   1
   0  -8   020706.20 695.244   1
   0  -8   1 4549.11 258.276   1
   0  -8   2 3681.25 280.851   1
   0  -8   323782.50 985.842   1
   0  -8   4 7579.92 576.922   1
   0  -8   5 6371.99 625.225   1
   0  -8   6 5858.59  758.38   1
   0  -8   710677.50 1015.32   1
   0  -8   8 5889.83 811.062   1
   0  -8   9 4027.74 477.827   1
   0  -8  10 981.192 366.008   1
   0  -8  11 1955.04 552.447   1
   0  -8  12 1551.21 590.117   1
   0  -8  13 -15.407 1080.83   1
   0  -8  14 50.5365  149.40   1
   0  -7 -12 561.983 119.853   1
   0  -7 -11 2147.33 241.113   1
   0  -7 -10 3267.77 332.214   1
   0  -7  -9 2641.78 261.313   1
   0  -7  -8 4891.77  313.69   1
   0  -7  -7 4588.57 306.188   1
   0  -7  -610607.90 452.911   1
   0  -7  -510132.30 420.488   1
   0  -7  -4 6262.06 263.117   1
   0  -7  -3 7291.89 293.155   1
   0  -7  -231739.10 898.611   1
   0  -7  -110070.30 388.922   1
   0  -7   0 4503.25 336.699   1
   0  -7   125590.00 873.589   1
   0  -7   229509.10 1091.82   1
   0  -7   310728.60 688.216   1
   0  -7   416729.70 4053.58   1
   0  -7   515226.00 3116.56   1
   0  -7   615344.60  977.82   1
   0  -7   7 9056.84 767.401   1
   0  -7   8 2445.85 414.918   1
   0  -7   9 6270.83 703.895   1
   0  -7  10 9248.24 977.543   1
   0  -7  11 925.329 350.512   1
   0  -7  12  333.14 291.412   1
   0  -7  13 1394.64 1432.55   1
   0  -7  14 299.281 235.578   1
   0  -6 -13 993.949 256.643   1
   0  -6 -12 1707.18 196.121   1
   0  -6 -11 2074.86 246.666   1
   0  -6 -10 2783.82 268.833   1
   0  -6  -9 6730.41 365.948   1
   0  -6  -8 4581.01 277.572   1
   0  -6  -711768.00 427.372   1
   0  -6  -6 7938.19 312.178   1
   0  -6  -5 7804.36 328.592   1
   0  -6  -428712.00 863.067   1
   0  -6  -317264.50 543.502   1
   0  -6  -2 7173.55 340.273   1
   0  -6  -134798.90 1098.78   1
   0  -6   032039.60 998.282   1
   0  -6   119997.90  805.77   1
   0  -6   219781.10  754.95   1
   0  -6   328375.70 1059.39   1
   0  -6   420863.80 1240.40   1
   0  -6   530458.50 1792.47   1
   0  -6   6 6929.11 619.938   1
   0  -6   7 8162.37 1466.39   1
   0  -6   821245.90 1314.39   1
   0  -6   9 5565.05 1241.16   1
   0  -6  10 574.803 260.271   1
   0  -6  11 9040.43 776.416   1
   0  -6  12 1184.62 507.876   1
   0  -6  13 1617.75 224.635   1
   0  -6  14 1369.02 410.547   1
   0  -6  15 493.491 244.178   1
   0  -6  16 465.592 324.756   1
   0  -5 -13 778.554  150.96   1
   0  -5 -12 1651.13 198.768   1
   0  -5 -11 4512.92 340.431   1
   0  -5 -10 4895.99 357.717   1
   0  -5  -9 8509.49 406.396   1
   0  -5  -8 5271.82  375.25   1
   0  -5  -7 9218.57 397.658   1
   0  -5  -624959.50 718.107   1
   0  -5  -516847.30 504.998   1
   0  -5  -4 7485.27 299.099   1
   0  -5  -332851.90 996.552   1
   0  -5  -258798.50 1770.39   1
   0  -5  -1 9844.58 446.586   1
   0  -5   044423.40 1270.25   1
   0  -5   153973.40 1958.91   1
   0  -5   238931.90 1687.21   1
   0  -5   341149.10 1292.80   1
   0  -5   424965.90 1031.63   1
   0  -5   515024.50 871.225   1
   0  -5   648860.50 3959.37   1
   0  -5   710413.00 918.197   1
   0  -5   8 4808.29 548.236   1
   0  -5   914886.20 863.825   1
   0  -5  10 8334.45 1009.04   1
   0  -5  11 2703.74 307.592   1
   0  -5  12 2647.84 316.307   1
   0  -5  13 3377.88  594.24   1
   0  -5  14 701.234 141.343   1
   0  -5  15 1599.17 426.015   1
   0  -4 -14 813.996 197.462   1
   0  -4 -13 2296.99  234.76   1
   0  -4 -12 2986.97 274.322   1
   0  -4 -11 5826.20 404.892   1
   0  -4 -10 4539.79 319.559   1
   0  -4  -9 5433.31 400.303   1
   0  -4  -818194.40 587.253   1
   0  -4  -724749.50 835.385   1
   0  -4  -6 1412.09 130.179   1
   0  -4  -541085.90 1165.36   1
   0  -4  -452310.90 1404.64   1
   0  -4  -332886.40 981.992   1
   0  -4  -223254.90 755.138   1
   0  -4  -182156.00 2125.71   1
   0  -4   063074.70 1803.02   1
   0  -4   161629.10 1910.74   1
   0  -4   245670.20 1442.42   1
   0  -4   337476.70 1412.30   1
   0  -4   486910.20 2962.23   1
   0  -4   532637.60 1366.92   1
   0  -4   6 5423.16 2086.61   1
   0  -4   737241.10 1386.56   1
   0  -4   828146.70 1097.28   1
   0  -4   9 4056.86 404.167   1
   0  -4  10 9168.03 876.982   1
   0  -4  11 5797.04 554.852   1
   0  -4  12 3682.30 345.847   1
   0  -4  13 2154.23 734.082   1
   0  -4  14 1971.70 272.565   1
   0  -4  15 880.558 142.381   1
   0  -4  16 786.381 225.351   1
   0  -4  17-1.21204 129.185   1
   0  -3 -15  247.66 182.785   1
   0  -3 -14 2024.76 359.253   1
   0  -3 -13 2221.56  240.93   1
   0  -3 -12 4504.93 322.165   1
   0  -3 -11 2226.11 229.976   1
   0  -3 -1012339.30 511.406   1
   0  -3  -912237.70 488.836   1
   0  -3  -8 6602.34 293.471   1
   0  -3  -712238.30 393.597   1
   0  -3  -656439.10 1493.59   1
   0  -3  -521129.60  694.33   1
   0  -3  -429148.60 828.278   1
   0  -3  -389491.80 2340.16   1
   0  -3  -252135.70 1448.61   1
   0  -3  -1129837.0 4265.54   1
   0  -3   050571.10 1473.53   1
   0  -3   155191.20 1603.13   1
   0  -3   2149592.010767.00   1
   0  -3   381184.70 3422.04   1
   0  -3   413028.80 1135.69   1
   0  -3   559999.00 2218.39   1
   0  -3   669481.40 2258.29   1
   0  -3   711968.20 489.438   1
   0  -3   810393.90 433.516   1
   0  -3   928131.90 1004.59   1
   0  -3  10 8813.59 518.868   1
   0  -3  11 8558.19 1034.01   1
   0  -3  12 3932.07  367.83   1
   0  -3  13 973.622 385.608   1
   0  -3  14 4324.68 351.649   1
   0  -3  15 1116.85 157.382   1
   0  -3  16-147.655 592.853   1
   0  -3  17 633.936 183.523   1
   0  -2 -15 864.799 604.267   1
   0  -2 -14 1790.22 437.195   1
   0  -2 -13 2863.52 290.626   1
   0  -2 -12 4476.28 336.643   1
   0  -2 -1110008.30 481.481   1
   0  -2 -10 3093.80 247.701   1
   0  -2  -910191.10 401.936   1
   0  -2  -835511.70 906.736   1
   0  -2  -711343.80 375.279   1
   0  -2  -622771.00 708.926   1
   0  -2  -554115.60 1479.15   1
   0  -2  -466745.20 1878.05   1
   0  -2  -370293.60 1882.77   1
   0  -2  -298382.30 3350.76   1
   0  -2  -182370.00 2756.12   1
   0  -2   0110428.010448.40   1
   0  -2   1196652.016335.00   1
   0  -2   230981.80 1461.36   1
   0  -2   397251.20 3690.73   1
   0  -2   4137358.0 8518.34   1
   0  -2   525001.20 939.713   1
   0  -2   634282.60 1365.93   1
   0  -2   742072.70 1175.67   1
   0  -2   821559.70 714.445   1
   0  -2   916776.60 733.165   1
   0  -2  10 8820.20 544.696   1
   0  -2  11 4274.93 323.496   1
   0  -2  1210354.10 824.256   1
   0  -2  13 3310.09 345.302   1
   0  -2  14  786.49 166.732   1
   0  -2  15 1460.59 173.969   1
   0  -2  16 1043.95 303.668   1
   0  -1 -16  289.30  220.73   1
   0  -1 -15 955.009 346.284   1
   0  -1 -14 3178.30 401.084   1
   0  -1 -13 5123.73 398.735   1
   0  -1 -12 1725.16 178.835   1
   0  -1 -11 4588.42 250.037   1
   0  -1 -1022053.00 669.846   1
   0  -1  -910945.80 437.934   1
   0  -1  -8 7510.57 268.081   1
   0  -1  -747232.50 1246.04   1
   0  -1  -647198.30 1232.03   1
   0  -1  -547290.30 1251.12   1
   0  -1  -476865.30 2069.03   1
   0  -1  -367475.30 2010.92   1
   0  -1  -2215978.0 5006.45   1
   0  -1  -1154832.0 3602.42   1
   0  -1   040001.40 1237.59   1
   0  -1   1172745.0 3691.63   1
   0  -1   2184815.0 4595.16   1
   0  -1   384808.50 2510.15   1
   0  -1   425563.50 770.142   1
   0  -1   5118848.0 3118.29   1
   0  -1   633604.10 938.288   1
   0  -1   738676.90 1093.84   1
   0  -1   820739.80 683.439   1
   0  -1   912770.80 511.906   1
   0  -1  1014413.30 562.361   1
   0  -1  11 9721.35  404.29   1
   0  -1  12 1451.56 167.663   1
   0  -1  13 4942.33 312.344   1
   0  -1  14 3412.79 299.476   1
   0  -1  15 704.377 126.148   1
   0  -1  16  561.30 124.675   1
   0   0 -16  835.35 317.859   1
   0   0 -15 2048.14 1715.16   1
   0   0 -14 950.942 219.211   1
   0   0 -13 1465.57 387.249   1
   0   0 -1210443.70 450.093   1
   0   0 -11 7640.98 352.089   1
   0   0 -10 4325.76 230.912   1
   0   0  -917864.90 662.989   1
   0   0  -830279.50  797.80   1
   0   0  -731171.90 952.864   1
   0   0  -634791.20 932.217   1
   0   0  -552668.00 1338.86   1
   0   0  -4104660.0 2619.73   1
   0   0  -3148423.0 5701.00   1
   0   0  -280314.00 2002.50   1
   0   0  -142143.60 1718.48   1
   0   0   138129.20 1355.51   1
   0   0   284751.50 2301.19   1
   0   0   3134412.0 6400.17   1
   0   0   4105515.0 2820.93   1
   0   0   558819.20 1563.39   1
   0   0   634070.20 970.614   1
   0   0   727558.70 845.778   1
   0   0   831723.00 956.072   1
   0   0   919138.50 611.739   1
   0   0  10 3290.12 186.352   1
   0   0  11 7605.06 356.099   1
   0   0  1210296.90 668.307   1
   0   0  13 881.736 174.992   1
   0   0  14  990.28 169.219   1
   0   0  15 2596.51 366.946   1
   0   0  16 635.597 118.882   1
   0   1 -16 410.046 268.862   1
   0   1 -15 306.709 162.334   1
   0   1 -14 3145.08  732.43   1
   0   1 -13 5034.42 537.197   1
   0   1 -12 1023.97 186.777   1
   0   1 -1110831.80 445.991   1
   0   1 -1014238.70 521.292   1
   0   1  -913884.40 482.363   1
   0   1  -821305.10 641.693   1
   0   1  -733821.80 1061.25   1
   0   1  -634635.00  966.39   1
   0   1  -5116681.0 2958.91   1
   0   1  -424358.10 976.795   1
   0   1  -382808.60 2318.08   1
   0   1  -2206317.0 4650.67   1
   0   1  -1181450.0 5817.21   1
   0   1   051224.00 1310.98   1
   0   1   1126478.0 7483.51   1
   0   1   2179308.017607.90   1
   0   1   376611.20 2094.98   1
   0   1   476651.80 2006.89   1
   0   1   542515.40 1164.89   1
   0   1   649876.90 1484.68   1
   0   1   748795.70 1324.58   1
   0   1   8 5494.25 240.442   1
   0   1   910712.60 434.417   1
   0   1  1021373.90 687.978   1
   0   1  11 5320.92 338.252   1
   0   1  12 1779.77 164.737   1
   0   1  13 4583.67  286.71   1
   0   1  14 2596.53 272.344   1
   0   1  15 925.848  122.50   1
   0   1  16 674.573 171.731   1
   0   2 -16 2605.11 559.716   1
   0   2 -15 1367.12 253.034   1
   0   2 -14 706.504 245.986   1
   0   2 -13 3238.02 335.741   1
   0   2 -12 9321.12 760.035   1
   0   2 -11 4870.47 352.426   1
   0   2 -10 9450.23 463.257   1
   0   2  -915173.70 474.898   1
   0   2  -821687.60 802.451   1
   0   2  -742832.20 1299.23   1
   0   2  -633346.50 1131.63   1
   0   2  -523122.90 750.976   1
   0   2  -4144381.0 3658.58   1
   0   2  -388740.60 3357.88   1
   0   2  -236572.30 1068.16   1
   0   2  -1172932.0 3985.93   1
   0   2   0126495.0 3189.92   1
   0   2   183840.10 2271.95   1
   0   2   297433.10 3097.31   1
   0   2   365631.00 1729.31   1
   0   2   467096.80 1731.15   1
   0   2   552347.70 1384.14   1
   0   2   622311.00 667.264   1
   0   2   711071.40 364.368   1
   0   2   836173.90 929.988   1
   0   2   9 9776.41 357.864   1
   0   2  10 3601.86  204.09   1
   0   2  11 8956.87 349.539   1
   0   2  12 4454.30  263.98   1
   0   2  13 2659.12 193.083   1
   0   2  14 1263.75 147.763   1
   0   2  15 669.523 191.526   1
   0   3 -16 72.3901  403.75   1
   0   3 -15 828.518 227.109   1
   0   3 -14 4831.07 532.925   1
   0   3 -13 2261.40 346.791   1
   0   3 -12 4152.80 495.447   1
   0   3 -11 8011.15 454.147   1
   0   3 -10 7256.73 405.962   1
   0   3  -930307.60 886.026   1
   0   3  -8 9864.53 416.445   1
   0   3  -711932.90 550.113   1
   0   3  -666699.70 1917.54   1
   0   3  -561923.20 1901.01   1
   0   3  -410585.00  467.49   1
   0   3  -374543.60 2157.64   1
   0   3  -2142575.0 3479.85   1
   0   3  -161399.40 1579.11   1
   0   3   053616.00 1982.73   1
   0   3   1125675.0 3156.52   1
   0   3   252940.50 1446.06   1
   0   3   393600.50 2422.21   1
   0   3   424876.90 687.567   1
   0   3   520869.30 629.838   1
   0   3   655126.60 1378.89   1
   0   3   711890.50 364.236   1
   0   3   8 6745.47 252.805   1
   0   3   911839.30  435.02   1
   0   3  1012124.10 423.347   1
   0   3  11 2710.69 192.842   1
   0   3  12 4097.90 243.877   1
   0   3  13 2121.07 188.324   1
   0   3  14 1644.01 243.551   1
   0   3  15 1057.29 222.656   1
   0   4 -16 1013.02 271.678   1
   0   4 -15 774.474 181.083   1
   0   4 -14 2082.67 536.288   1
   0   4 -13 2228.36 329.067   1
   0   4 -12 4265.44 364.036   1
   0   4 -11 7685.37 447.601   1
   0   4 -10 9581.52 449.681   1
   0   4  -9 2840.14 238.208   1
   0   4  -830859.90 1050.79   1
   0   4  -736590.90 1361.58   1
   0   4  -6 5655.51 448.502   1
   0   4  -529165.10 928.361   1
   0   4  -484396.60 2990.04   1
   0   4  -339289.70 1109.20   1
   0   4  -247529.30 1974.10   1
   0   4  -157234.30 2080.90   1
   0   4   063490.80 1823.50   1
   0   4   185248.00 2225.93   1
   0   4   223816.70 703.362   1
   0   4   328930.00 834.883   1
   0   4   452152.00 1347.72   1
   0   4   540893.50 1040.59   1
   0   4   6 2170.15 129.217   1
   0   4   722413.70 609.627   1
   0   4   817423.50 515.213   1
   0   4   9 5939.14 260.018   1
   0   4  10 4502.13 248.162   1
   0   4  11 4977.27  273.47   1
   0   4  12 3458.57 245.379   1
   0   4  13 2559.75 217.742   1
   0   4  14 578.499 147.259   1
   0   5 -16-3.56763 163.018   1
   0   5 -15 1504.03 362.518   1
   0   5 -14  873.55 291.865   1
   0   5 -13 3767.18 356.141   1
   0   5 -12 2808.79 346.821   1
   0   5 -11 1618.76 211.279   1
   0   5 -10 8787.36 408.423   1
   0   5  -914143.30 621.146   1
   0   5  -8 4031.85 209.854   1
   0   5  -7 9604.70 371.122   1
   0   5  -643142.80 2754.90   1
   0   5  -515190.30 595.382   1
   0   5  -425916.40 998.961   1
   0   5  -337249.30 1761.08   1
   0   5  -235927.80 1628.43   1
   0   5  -158001.60 1488.26   1
   0   5   044358.40 1244.93   1
   0   5   1 9146.85  482.38   1
   0   5   259262.90 2182.75   1
   0   5   336372.10 1079.07   1
   0   5   4 8708.86 338.591   1
   0   5   516918.20 554.338   1
   0   5   624021.80 674.233   1
   0   5   7 9685.17 346.613   1
   0   5   8 6349.10 311.324   1
   0   5   9 6867.71 319.118   1
   0   5  10 4657.04 291.549   1
   0   5  11 4240.73 307.172   1
   0   5  12 1197.68 172.369   1
   0   5  13 685.635 148.901   1
   0   5  14 2016.31 424.871   1
   0   6 -16 254.745 225.975   1
   0   6 -15 1243.45 433.514   1
   0   6 -14 474.281 183.488   1
   0   6 -13 963.799 199.386   1
   0   6 -12 2718.79 314.438   1
   0   6 -11 7872.25 504.407   1
   0   6 -10 505.629 173.982   1
   0   6  -9 4114.13 227.995   1
   0   6  -820430.10 772.508   1
   0   6  -7 7896.13  367.32   1
   0   6  -6 9959.44 548.701   1
   0   6  -525284.50 1268.50   1
   0   6  -418739.40 758.634   1
   0   6  -327122.20 1057.29   1
   0   6  -218696.20 682.395   1
   0   6  -118205.70 584.432   1
   0   6   034039.60 1010.15   1
   0   6   136942.20 1325.30   1
   0   6   2 6936.38 323.621   1
   0   6   317711.60 511.996   1
   0   6   428897.20 952.911   1
   0   6   5 9007.31 361.689   1
   0   6   6 8161.52 342.371   1
   0   6   711057.80 402.014   1
   0   6   8 3901.15 251.211   1
   0   6   9 7559.78 359.192   1
   0   6  10 1942.29 244.452   1
   0   6  11 1926.92 400.931   1
   0   6  12 2190.80 285.605   1
   0   6  13 1858.18 333.671   1
   0   7 -15 544.181 297.273   1
   0   7 -14 276.566 178.524   1
   0   7 -13 2064.10 357.838   1
   0   7 -12 742.369 269.894   1
   0   7 -11 450.611  155.94   1
   0   7 -10 6343.83 451.698   1
   0   7  -9 4943.18 448.168   1
   0   7  -8 2322.94 204.667   1
   0   7  -7 7440.85 406.972   1
   0   7  -614044.10 803.305   1
   0   7  -516666.20 706.012   1
   0   7  -414263.50 527.745   1
   0   7  -3 7908.41 487.701   1
   0   7  -229537.20 956.225   1
   0   7  -126354.30 872.306   1
   0   7   0 5304.69 282.417   1
   0   7   1 9948.18 313.571   1
   0   7   232918.70 960.928   1
   0   7   3 8078.54 320.936   1
   0   7   4 7426.41 298.677   1
   0   7   5 9848.11 433.836   1
   0   7   610367.30 429.637   1
   0   7   7 6319.14 314.925   1
   0   7   8 4906.62 307.979   1
   0   7   9 2549.20 238.794   1
   0   7  10 3764.07 368.249   1
   0   7  11 2135.12 372.427   1
   0   7  12 407.508 112.401   1
   0   8 -15 8.43639 260.638   1
   0   8 -13 60.8392 343.193   1
   0   8 -12 1754.20 330.288   1
   0   8 -11 1264.90 204.587   1
   0   8 -10 527.414  213.56   1
   0   8  -9 3560.92 335.388   1
   0   8  -8 3693.70 494.759   1
   0   8  -7 8341.41 394.359   1
   0   8  -6 4496.25 265.951   1
   0   8  -5 5786.48 321.603   1
   0   8  -4 5923.47 297.657   1
   0   8  -322393.50 902.325   1
   0   8  -2 3247.65 209.635   1
   0   8  -1 4755.06  203.41   1
   0   8   020958.30 613.286   1
   0   8   111177.10 375.269   1
   0   8   2 5291.27 237.617   1
   0   8   310169.40 423.222   1
   0   8   4 7933.02 423.349   1
   0   8   5 8969.33 388.129   1
   0   8   6 4221.24 258.549   1
   0   8   7 2130.79  217.13   1
   0   8   8 5299.25  330.74   1
   0   8   9 3393.15 249.246   1
   0   8  10 801.378 177.245   1
   0   8  11 990.935 204.402   1
   0   9 -14 336.717 350.881   1
   0   9 -13-55.4961 270.514   1
   0   9 -12 87.2411 593.893   1
   0   9 -11-68.7826 240.057   1
   0   9 -10 3137.41 442.649   1
   0   9  -9 1223.81  223.82   1
   0   9  -8 3785.83 358.629   1
   0   9  -7 2349.69 218.495   1
   0   9  -6 3905.63 336.736   1
   0   9  -5 8857.05 618.511   1
   0   9  -4 2300.51  211.19   1
   0   9  -3 2821.01 235.413   1
   0   9  -2 9342.03 479.557   1
   0   9  -1 6797.77 458.634   1
   0   9   0 3829.15 195.846   1
   0   9   1 7129.82 289.417   1
   0   9   2 6298.37 273.512   1
   0   9   3 4687.62  307.10   1
   0   9   4 4949.08 281.695   1
   0   9   5 3239.59 239.857   1
   0   9   6 3423.91 265.673   1
   0   9   7 5079.08 370.003   1
   0   9   8 1079.10 186.897   1
   0   9   9  984.10 160.233   1
   0   9  10 1669.28  226.30   1
   0  10 -13 38.2025 259.603   1
   0  10 -12 91.6367  369.15   1
   0  10 -11  60.868 109.296   1
   0  10 -10 511.822 227.791   1
   0  10  -9 421.311 235.837   1
   0  10  -8 1862.99 257.034   1
   0  10  -7 3376.48  364.32   1
   0  10  -6 1701.99 277.686   1
   0  10  -5 550.332 232.683   1
   0  10  -4 6125.88 438.982   1
   0  10  -3 4669.81 357.344   1
   0  10  -2 745.302 223.211   1
   0  10  -1 3999.67 435.667   1
   0  10   0 5250.62 359.602   1
   0  10   1 4271.35 293.066   1
   0  10   2 3105.32 231.059   1
   0  10   3 2245.57 184.586   1
   0  10   4 3176.54 248.518   1
   0  10   5 3123.25 266.662   1
   0  10   6 1692.41 321.773   1
   0  10   7 1144.67 195.248   1
   0  10   8 1548.61 208.418   1
   0  10   9 390.706 202.281   1
   0  11 -10  352.50 360.207   1
   0  11  -9  704.21 487.833   1
   0  11  -8 660.682 269.913   1
   0  11  -7 185.302 257.631   1
   0  11  -6 2434.90 460.959   1
   0  11  -5 2921.01  304.97   1
   0  11  -4 800.235 234.953   1
   0  11  -3 1006.54 412.707   1
   0  11  -2 3720.19 534.496   1
   0  11  -1 2639.50 290.877   1
   0  11   0 1702.70 311.904   1
   0  11   1 1897.33 327.731   1
   0  11   2 1320.84 209.525   1
   0  11   3 3776.19 282.031   1
   0  11   4 921.531 182.929   1
   0  11   5 1108.76 175.006   1
   0  11   6 1481.21 174.194   1
   0  11   7 713.929 118.482   1
   0  12 -11 237.063 188.015   1
   0  12  -9-353.813 650.131   1
   0  12  -8  332.26 205.285   1
   0  12  -7 492.932 517.459   1
   0  12  -6 65.2405 211.067   1
   0  12  -5 432.457  230.37   1
   0  12  -4 1536.95  353.71   1
   0  12  -3 719.756 240.309   1
   0  12  -2 1631.41 227.846   1
   0  12  -1 352.654 151.241   1
   0  12   0 1434.40 195.023   1
   0  12   1 1466.57 236.678   1
   0  12   2 790.057 350.148   1
   0  12   3 98.4846 137.822   1
   0  12   4 1347.52 230.648   1
   0  12   5 719.548 194.313   1
   0  13 -10 71.8749 146.208   1
   0  13  -9 370.131 278.926   1
   0  13  -8 -28.211 272.017   1
   0  13  -7 303.892 208.216   1
   0  13  -6 162.745 226.454   1
   0  13  -5 633.122 312.506   1
   0  13  -4 377.581 178.663   1
   0  13  -3 774.931 178.959   1
   0  13  -2 315.539 152.144   1
   0  13  -1 768.492 167.092   1
   0  13   0 132.381 181.656   1
   0  13   1 394.844  203.40   1
   0  13   2 209.081 148.825   1
   0  13   3 29.0902 127.388   1
   0  14  -7 196.669 144.143   1
   0  14  -6 183.872 136.999   1
   0  14  -5 137.699 99.0832   1
   0  14  -4 165.324 143.035   1
   0  14  -3 348.673 137.901   1
   0  14  -2 22.5499 104.781   1
   0  14  -1-19.5199  157.18   1
   1 -14   0 135.637 123.328   1
   1 -14   1 297.509 278.339   1
   1 -14   2 166.395 82.3196   1
   1 -14   3 159.128 95.2255   1
   1 -14   4 183.712 482.935   1
   1 -14   5-1.79999 302.587   1
   1 -14   6 263.099 134.402   1
   1 -14   7  364.16 181.242   1
   1 -13  -3  106.11  120.73   1
   1 -13  -2 429.277 205.524   1
   1 -13  -1 373.671 125.799   1
   1 -13   0 747.353 204.098   1
   1 -13   1 503.249  141.86   1
   1 -13   2 881.258 280.411   1
   1 -13   3 283.533 581.472   1
   1 -13   4 894.834 850.566   1
   1 -13   5 185.302 158.428   1
   1 -13   6 92.1186 212.935   1
   1 -12  -5 280.993 214.129   1
   1 -12  -4 289.194 202.667   1
   1 -12  -3 1194.93 178.975   1
   1 -12  -2 1142.32 168.074   1
   1 -12  -1 1374.08 221.345   1
   1 -12   0 937.836 174.418   1
   1 -12   1 1192.35 255.036   1
   1 -12   2 2095.99 279.799   1
   1 -12   3 375.258 172.491   1
   1 -12   4 471.538 274.317   1
   1 -12   5 1367.85 284.542   1
   1 -12   6 1197.04 288.924   1
   1 -12   7 87.8575 106.132   1
   1 -12   8 179.137 87.2283   1
   1 -12   9 233.242 107.293   1
   1 -11  -7 685.681 250.404   1
   1 -11  -6 457.618 141.038   1
   1 -11  -5 1190.76 266.966   1
   1 -11  -4 1633.19 216.043   1
   1 -11  -3 1375.77 229.745   1
   1 -11  -2 1481.15 182.617   1
   1 -11  -1 1700.04 213.311   1
   1 -11   0 3027.37 280.748   1
   1 -11   1 3060.42 281.652   1
   1 -11   2 557.432  172.51   1
   1 -11   3 1659.72 224.865   1
   1 -11   4 4125.58 366.018   1
   1 -11   5 525.231 242.249   1
   1 -11   6 874.376 268.427   1
   1 -11   7 1944.02  364.03   1
   1 -11   8 1765.94 360.203   1
   1 -11   9 1311.72  632.45   1
   1 -11  10 918.908 1384.27   1
   1 -10  -9 519.123 282.928   1
   1 -10  -8 699.342 144.674   1
   1 -10  -7 1489.20 221.154   1
   1 -10  -6 2072.44 232.074   1
   1 -10  -5 2392.04 254.747   1
   1 -10  -4 2101.48 240.343   1
   1 -10  -3 2286.92 230.733   1
   1 -10  -2 2650.32 197.798   1
   1 -10  -1 4921.52 385.879   1
   1 -10   0 1830.18 242.141   1
   1 -10   1 3042.23 261.941   1
   1 -10   2 6698.42 382.821   1
   1 -10   3 2282.26 266.454   1
   1 -10   4 1519.32 287.083   1
   1 -10   5 4623.93 545.767   1
   1 -10   6 2871.90 448.489   1
   1 -10   7 1472.63 357.443   1
   1 -10   8 2569.96  467.00   1
   1 -10   9 535.337 394.789   1
   1 -10  10 1076.15 1833.64   1
   1 -10  11 778.539  329.46   1
   1 -10  12 74.9966 245.154   1
   1  -9 -10 580.557 191.668   1
   1  -9  -9 1205.49 261.078   1
   1  -9  -8 3127.15 287.977   1
   1  -9  -7 1662.33 234.234   1
   1  -9  -6 2670.94 315.483   1
   1  -9  -5 3641.72 315.322   1
   1  -9  -4 4956.18 383.511   1
   1  -9  -3 5916.97 339.623   1
   1  -9  -2 1766.36 208.372   1
   1  -9  -1 4479.54 287.179   1
   1  -9   011175.20 462.984   1
   1  -9   1 4088.80  289.15   1
   1  -9   2 1410.24  178.69   1
   1  -9   310494.70 785.234   1
   1  -9   4 5605.27 553.123   1
   1  -9   5 3908.95 577.683   1
   1  -9   6 3292.33 434.197   1
   1  -9   7 5864.65 677.642   1
   1  -9   8 2286.32  630.19   1
   1  -9   9 2009.61 549.188   1
   1  -9  10 1329.12 527.571   1
   1  -9  11 793.049 362.036   1
   1  -8 -11 760.208  171.44   1
   1  -8 -10 1625.18 239.189   1
   1  -8  -9 1677.48 307.052   1
   1  -8  -8 2566.89 261.927   1
   1  -8  -7 2519.83 254.012   1
   1  -8  -6 5400.20 348.804   1
   1  -8  -5 7012.94 400.315   1
   1  -8  -4 3859.00 243.598   1
   1  -8  -3 3068.87 214.161   1
   1  -8  -217823.60 580.705   1
   1  -8  -1 8550.15 395.737   1
   1  -8   0 2328.29 206.197   1
   1  -8   110861.00 470.671   1
   1  -8   219472.90 1238.31   1
   1  -8   3 6035.19 560.844   1
   1  -8   4 7320.12 605.022   1
   1  -8   5 8051.54 1256.92   1
   1  -8   6 8555.38 1258.18   1
   1  -8   7 7629.80 543.715   1
   1  -8   8 2000.90 592.114   1
   1  -8   9 2768.03 363.381   1
   1  -8  10 5715.04 461.836   1
   1  -8  11 1187.41 362.045   1
   1  -8  12 882.661  700.39   1
   1  -8  13 509.873 344.652   1
   1  -8  14 429.621 220.227   1
   1  -7 -12 957.293 137.419   1
   1  -7 -11  796.66 293.868   1
   1  -7 -10 1563.10 197.408   1
   1  -7  -9 4257.10 317.684   1
   1  -7  -8 2272.13 242.967   1
   1  -7  -7 8518.46 504.497   1
   1  -7  -6 4537.83 290.693   1
   1  -7  -5 3628.47 269.728   1
   1  -7  -415569.80 499.723   1
   1  -7  -312814.60 491.476   1
   1  -7  -2 4951.95 270.222   1
   1  -7  -115141.00  535.04   1
   1  -7   023116.90 883.268   1
   1  -7   112927.60 704.505   1
   1  -7   2 9605.88 650.463   1
   1  -7   314849.20 986.023   1
   1  -7   412227.90 605.362   1
   1  -7   522918.80 1623.93   1
   1  -7   6 4883.85 361.149   1
   1  -7   7 3016.12 333.669   1
   1  -7   814580.30  695.71   1
   1  -7   9 5588.98 717.235   1
   1  -7  10 535.493 489.814   1
   1  -7  11 3765.54 718.218   1
   1  -7  12 1963.95 371.983   1
   1  -7  13 1421.91 332.861   1
   1  -7  14 334.326 116.001   1
   1  -7  15 552.892 269.762   1
   1  -6 -13 411.486 116.176   1
   1  -6 -12 1171.43 167.287   1
   1  -6 -11 2027.05 313.964   1
   1  -6 -10 3221.68 289.469   1
   1  -6  -9 5982.97 372.159   1
   1  -6  -8 4082.93 320.896   1
   1  -6  -7 4875.13 290.113   1
   1  -6  -613605.60  535.17   1
   1  -6  -513844.10 592.079   1
   1  -6  -4 4565.13 210.994   1
   1  -6  -315952.80 632.854   1
   1  -6  -236482.00 1042.68   1
   1  -6  -1 7976.39 383.161   1
   1  -6   026864.60 952.607   1
   1  -6   126862.30 1235.72   1
   1  -6   223108.90 772.248   1
   1  -6   326017.40  887.63   1
   1  -6   415250.00 728.691   1
   1  -6   5 6608.18 409.234   1
   1  -6   630001.50 1455.92   1
   1  -6   710583.00 901.945   1
   1  -6   8 2908.04  412.26   1
   1  -6   9 7758.47 629.408   1
   1  -6  10 9372.81 1016.80   1
   1  -6  11 1718.18 395.976   1
   1  -6  12 3176.19 480.237   1
   1  -6  13 2360.89 383.095   1
   1  -6  14 1275.95 398.503   1
   1  -6  15 1216.01 192.764   1
   1  -6  16-32.5911 216.977   1
   1  -5 -14 -78.221 101.996   1
   1  -5 -13 1390.20 234.958   1
   1  -5 -12 2131.23 313.895   1
   1  -5 -11 3917.10 330.435   1
   1  -5 -10 3522.15 304.725   1
   1  -5  -9 2826.00 263.973   1
   1  -5  -811329.90 569.344   1
   1  -5  -717359.50 723.655   1
   1  -5  -6 1829.66 150.034   1
   1  -5  -518639.00  573.89   1
   1  -5  -432942.10 873.801   1
   1  -5  -324462.70 811.937   1
   1  -5  -211704.90 457.138   1
   1  -5  -145724.10 1238.57   1
   1  -5   035093.00 1040.72   1
   1  -5   148662.80 1928.19   1
   1  -5   225827.90 878.886   1
   1  -5   319982.20 977.775   1
   1  -5   454939.40 1681.26   1
   1  -5   529507.80 1337.51   1
   1  -5   6 2634.53 341.416   1
   1  -5   719559.80 677.878   1
   1  -5   822940.00 790.103   1
   1  -5   9 4240.77 318.803   1
   1  -5  10 5173.63 377.013   1
   1  -5  11 4907.03 354.893   1
   1  -5  12 3851.83 314.692   1
   1  -5  13 2751.68 310.665   1
   1  -5  14 1283.48 209.623   1
   1  -5  15 573.603 309.176   1
   1  -5  16 725.015  193.19   1
   1  -4 -14 937.331 243.301   1
   1  -4 -13 1315.66 209.576   1
   1  -4 -12 3186.28 286.557   1
   1  -4 -11 1325.24 223.231   1
   1  -4 -10 6727.36 394.363   1
   1  -4  -910236.20  450.91   1
   1  -4  -8 6281.76 348.813   1
   1  -4  -7 5233.50 308.684   1
   1  -4  -639602.90 1078.03   1
   1  -4  -517754.00 643.563   1
   1  -4  -421863.80  772.74   1
   1  -4  -345275.10 1235.58   1
   1  -4  -237232.70 1026.16   1
   1  -4  -181057.90 2138.07   1
   1  -4   034210.80 1147.19   1
   1  -4   129101.70 937.524   1
   1  -4   276388.50 2314.16   1
   1  -4   370533.10 2228.89   1
   1  -4   4 9192.77 506.978   1
   1  -4   528723.20 1455.11   1
   1  -4   656303.80 1918.18   1
   1  -4   713147.80 574.647   1
   1  -4   8 9371.84 502.876   1
   1  -4   921138.10 767.306   1
   1  -4  10 7084.51 414.247   1
   1  -4  11 8291.12 678.482   1
   1  -4  12 2559.77 288.622   1
   1  -4  13 1434.34 195.832   1
   1  -4  14 4159.25 335.698   1
   1  -4  15 929.664 135.965   1
   1  -4  16-19.4914 159.267   1
   1  -3 -14 1323.32 195.842   1
   1  -3 -13 1623.84  202.76   1
   1  -3 -12 3006.41 259.276   1
   1  -3 -11 7932.27 441.009   1
   1  -3 -10 2726.21 302.694   1
   1  -3  -9 6117.71 308.279   1
   1  -3  -822904.20 692.199   1
   1  -3  -713152.90 486.685   1
   1  -3  -616163.50 643.739   1
   1  -3  -530815.50 936.512   1
   1  -3  -448855.40 1337.09   1
   1  -3  -350194.40 1430.34   1
   1  -3  -268388.50 1819.22   1
   1  -3  -139573.60 1208.47   1
   1  -3   069725.30 2143.22   1
   1  -3   1133106.0 4409.65   1
   1  -3   221143.20 756.981   1
   1  -3   351981.90 1553.22   1
   1  -3   4107599.0 3421.14   1
   1  -3   531139.20 1342.74   1
   1  -3   625181.50 901.967   1
   1  -3   729447.80 1099.34   1
   1  -3   818900.50 770.101   1
   1  -3   917634.90 735.834   1
   1  -3  10 8042.76 453.685   1
   1  -3  11 3539.97 440.688   1
   1  -3  12 7805.36 658.165   1
   1  -3  13 5013.35 332.965   1
   1  -3  14 485.095 155.255   1
   1  -3  15 887.959 143.962   1
   1  -3  16 2098.47 231.921   1
   1  -2 -15 3.00308 140.038   1
   1  -2 -14 2038.67 285.586   1
   1  -2 -13 3741.82 320.827   1
   1  -2 -12 1773.11 196.125   1
   1  -2 -11 2538.58  222.61   1
   1  -2 -1016391.00 574.992   1
   1  -2  -911589.70 419.543   1
   1  -2  -8 7132.69  297.75   1
   1  -2  -728622.60 949.114   1
   1  -2  -636568.90 1194.84   1
   1  -2  -538487.60 1115.90   1
   1  -2  -454749.50 1505.98   1
   1  -2  -343607.90 1229.24   1
   1  -2  -2123573.0 3354.62   1
   1  -2  -1120885.0 4834.48   1
   1  -2   046438.10 1454.02   1
   1  -2   174442.60 6102.19   1
   1  -2   2141616.0 3853.36   1
   1  -2   376656.50 2754.97   1
   1  -2   422079.60 746.801   1
   1  -2   591824.90 2708.76   1
   1  -2   632155.70 866.926   1
   1  -2   738959.90 1112.95   1
   1  -2   818247.40 606.164   1
   1  -2   910381.00 493.266   1
   1  -2  1012088.60 556.879   1
   1  -2  1112107.20  547.12   1
   1  -2  12 635.761 156.828   1
   1  -2  13 3587.30  377.54   1
   1  -2  14 3553.63 288.328   1
   1  -2  15  886.58 213.695   1
   1  -2  16 302.413 150.143   1
   1  -1 -16 144.019 128.311   1
   1  -1 -15 1783.28 489.854   1
   1  -1 -14 614.216 226.614   1
   1  -1 -13 1010.82 140.372   1
   1  -1 -12 7249.96 341.203   1
   1  -1 -11 9046.59 378.499   1
   1  -1 -10 3979.50  243.73   1
   1  -1  -910399.80 671.403   1
   1  -1  -826144.80 732.344   1
   1  -1  -726113.10 1158.31   1
   1  -1  -633771.60 1026.51   1
   1  -1  -539547.70 1052.47   1
   1  -1  -465321.10 1705.44   1
   1  -1  -3143042.0 3694.59   1
   1  -1  -264430.10 1837.79   1
   1  -1  -121057.80 911.758   1
   1  -1   0284743.0 6391.44   1
   1  -1   156414.30 1899.59   1
   1  -1   278347.80 2128.14   1
   1  -1   390914.80 3220.96   1
   1  -1   4107848.0 4896.80   1
   1  -1   556864.10 1436.94   1
   1  -1   635526.60 930.365   1
   1  -1   724004.60 665.715   1
   1  -1   827201.20 856.822   1
   1  -1   924576.90 771.657   1
   1  -1  10 3257.94 252.135   1
   1  -1  11 5134.14 428.546   1
   1  -1  1212374.40  519.09   1
   1  -1  13 1446.11 188.724   1
   1  -1  14 1230.34 172.848   1
   1  -1  15 2888.43 235.422   1
   1  -1  16 699.408 225.669   1
   1   0 -16 312.049 202.325   1
   1   0 -15 109.599 157.519   1
   1   0 -14 2521.12 381.812   1
   1   0 -13 4923.84 386.095   1
   1   0 -12 1460.89 172.776   1
   1   0 -11 7079.43 319.519   1
   1   0 -1012616.30 438.115   1
   1   0  -913061.50  446.48   1
   1   0  -822548.70 726.559   1
   1   0  -724116.70 1173.78   1
   1   0  -625971.30 797.884   1
   1   0  -5113032.0 3140.22   1
   1   0  -432455.40 1006.01   1
   1   0  -354143.50 1556.63   1
   1   0  -2145325.0 3754.25   1
   1   0  -1253501.0 5909.56   1
   1   0   048017.80 1355.14   1
   1   0   1118358.0 2754.03   1
   1   0   2206298.0 5196.28   1
   1   0   382352.90 3022.35   1
   1   0   488444.50 2252.63   1
   1   0   537064.70 974.087   1
   1   0   645508.80 1170.58   1
   1   0   757444.30 1449.82   1
   1   0   8 5852.31 254.729   1
   1   0   9 7411.24 298.891   1
   1   0  1022711.60 701.476   1
   1   0  11 8033.04 390.739   1
   1   0  12 1326.43 171.206   1
   1   0  13 4463.43 333.668   1
   1   0  14 2887.96 240.699   1
   1   0  15 1264.86 186.846   1
   1   0  16 671.911 164.137   1
   1   1 -16 970.375 1056.31   1
   1   1 -15 1444.89 483.635   1
   1   1 -14 1624.63 351.608   1
   1   1 -13 2095.15 317.528   1
   1   1 -12 8985.63 511.916   1
   1   1 -11 4396.44 248.171   1
   1   1 -10 9787.23 403.597   1
   1   1  -912335.20 401.956   1
   1   1  -817393.40 556.649   1
   1   1  -745790.00 1653.38   1
   1   1  -639198.70 1372.17   1
   1   1  -514668.10  550.21   1
   1   1  -4125666.0 3262.78   1
   1   1  -3114837.0 3706.72   1
   1   1  -247420.40 1477.68   1
   1   1  -1177389.0 3993.73   1
   1   1   0127992.0 4016.27   1
   1   1   1100144.0 2433.27   1
   1   1   2110710.0 2763.55   1
   1   1   368210.70 1998.17   1
   1   1   464811.50 1608.69   1
   1   1   571156.10 1754.48   1
   1   1   630790.40 857.449   1
   1   1   7 7306.90 343.781   1
   1   1   839973.80 1018.66   1
   1   1   914583.10 452.421   1
   1   1  10 4734.77 251.755   1
   1   1  11 8948.66 377.688   1
   1   1  12 5686.04 274.945   1
   1   1  13 3369.57  343.77   1
   1   1  14 1666.74 191.971   1
   1   1  15 1018.21 158.076   1
   1   1  16 597.584 305.211   1
   1   2 -16  379.85 541.344   1
   1   2 -15 135.395 334.801   1
   1   2 -14 4213.71 438.798   1
   1   2 -13 2347.42 348.874   1
   1   2 -12 4889.68 432.896   1
   1   2 -11 7338.39 561.018   1
   1   2 -10 7148.77 317.886   1
   1   2  -927559.60 864.146   1
   1   2  -812322.10 459.607   1
   1   2  -7 9200.82 616.965   1
   1   2  -658013.10 2293.30   1
   1   2  -582577.40 3084.59   1
   1   2  -414595.00 508.616   1
   1   2  -365946.30 2713.53   1
   1   2  -2162263.0 4052.54   1
   1   2  -181858.80 4258.63   1
   1   2   078131.00 2006.33   1
   1   2   1137981.0 4218.98   1
   1   2   251968.30 1402.93   1
   1   2   3129775.0 3175.61   1
   1   2   432722.10 872.451   1
   1   2   520088.10 574.388   1
   1   2   657332.80 1452.74   1
   1   2   723139.60 659.778   1
   1   2   8 7193.98 256.811   1
   1   2   911304.80 372.447   1
   1   2  1015569.30 505.997   1
   1   2  11 3555.16 248.063   1
   1   2  12 5378.74 268.467   1
   1   2  13 2562.93 196.075   1
   1   2  14 1521.72 170.764   1
   1   2  15 1890.19 315.288   1
   1   3 -16 1039.07  218.27   1
   1   3 -15 1082.60 498.337   1
   1   3 -14 2204.89 342.539   1
   1   3 -13 1752.70 340.227   1
   1   3 -12 3457.12 491.444   1
   1   3 -11 7986.36 518.866   1
   1   3 -1013706.50 896.713   1
   1   3  -9 2505.20 231.498   1
   1   3  -826672.80 1273.21   1
   1   3  -745910.40 1466.86   1
   1   3  -610335.90 538.949   1
   1   3  -523964.40 1193.22   1
   1   3  -495328.10 4409.38   1
   1   3  -357173.50 2799.12   1
   1   3  -270365.20 2262.72   1
   1   3  -158385.80 2069.96   1
   1   3   088341.00 2606.66   1
   1   3   1114469.0 2876.86   1
   1   3   247673.90 1293.60   1
   1   3   328900.00 846.548   1
   1   3   463240.20 1601.98   1
   1   3   565370.60 1613.40   1
   1   3   6 3639.27 165.957   1
   1   3   723601.30 633.371   1
   1   3   822073.20 682.786   1
   1   3   9 9744.61 343.097   1
   1   3  10 6154.51 278.693   1
   1   3  11 5982.20 268.067   1
   1   3  12 3878.60  228.85   1
   1   3  13 3325.13 248.582   1
   1   3  14 1051.80 184.675   1
   1   3  15 311.946 139.508   1
   1   4 -16 126.688 171.122   1
   1   4 -15 1727.63 282.209   1
   1   4 -14 1255.34 327.222   1
   1   4 -13 4420.32  461.98   1
   1   4 -12 3711.24 486.919   1
   1   4 -11 2007.91 279.558   1
   1   4 -10 6462.62 349.239   1
   1   4  -922009.10 756.429   1
   1   4  -8 6819.12 339.752   1
   1   4  -7 6112.98 428.523   1
   1   4  -645439.00 3275.68   1
   1   4  -524096.70 863.973   1
   1   4  -436135.70 1204.93   1
   1   4  -342555.70 2036.15   1
   1   4  -250676.80 1573.79   1
   1   4  -188350.40 3332.17   1
   1   4   072890.80 2173.17   1
   1   4   1 8891.51  380.05   1
   1   4   273609.60 1904.23   1
   1   4   360237.40 1571.86   1
   1   4   414636.20 513.024   1
   1   4   515437.20  468.19   1
   1   4   634708.40 865.742   1
   1   4   715296.00 477.627   1
   1   4   810030.40 357.111   1
   1   4   9 8492.09 342.606   1
   1   4  10 5973.06 300.991   1
   1   4  11 7703.31 365.066   1
   1   4  12 2742.00 235.124   1
   1   4  13 757.627 139.221   1
   1   4  14 2018.71 326.233   1
   1   5 -16 719.046 309.139   1
   1   5 -15 720.806 204.774   1
   1   5 -14 1576.35 267.829   1
   1   5 -13 926.301 207.632   1
   1   5 -12 2187.44 522.182   1
   1   5 -1112112.80 584.091   1
   1   5 -10 1477.63 264.143   1
   1   5  -9 3774.09 295.392   1
   1   5  -823897.50 736.327   1
   1   5  -713304.70 1001.59   1
   1   5  -614465.60 746.242   1
   1   5  -526200.30 866.783   1
   1   5  -425560.40 1306.70   1
   1   5  -336133.00 1641.05   1
   1   5  -236214.60 1451.00   1
   1   5  -125020.30 856.324   1
   1   5   040508.40 1098.43   1
   1   5   168471.20 1765.56   1
   1   5   212546.20 457.499   1
   1   5   320149.50 650.478   1
   1   5   444347.70 1089.47   1
   1   5   514111.90 435.828   1
   1   5   613304.30 401.068   1
   1   5   712694.30 399.425   1
   1   5   8 6319.68  281.22   1
   1   5   911433.90 414.745   1
   1   5  10 3210.30 258.224   1
   1   5  11 2598.83 256.946   1
   1   5  12 2264.73 227.229   1
   1   5  13 3401.41 325.006   1
   1   6 -16 23.4915 81.2997   1
   1   6 -15 5.29255 145.159   1
   1   6 -14 571.222 347.965   1
   1   6 -13 3880.53 413.899   1
   1   6 -12 1409.41 416.824   1
   1   6 -11 728.341 131.639   1
   1   6 -10 8442.67 535.846   1
   1   6  -910374.10 410.195   1
   1   6  -8 3843.53  290.24   1
   1   6  -7 9674.62 377.693   1
   1   6  -618262.40 701.999   1
   1   6  -520334.70 1566.09   1
   1   6  -425696.00 3305.83   1
   1   6  -3 9233.37 1199.33   1
   1   6  -234256.70 1869.01   1
   1   6  -145400.70 1418.19   1
   1   6   011076.20 641.836   1
   1   6   110372.20 508.368   1
   1   6   246773.70 1518.45   1
   1   6   316593.00  483.21   1
   1   6   411926.90 383.653   1
   1   6   512477.00 417.073   1
   1   6   615089.40 531.693   1
   1   6   7 8748.99 383.053   1
   1   6   8 9026.19 383.303   1
   1   6   9 2327.26 229.956   1
   1   6  10 5297.52 395.948   1
   1   6  11 3660.25 329.454   1
   1   6  12 798.175 172.626   1
   1   6  13 1276.76 196.713   1
   1   7 -15 585.226 299.569   1
   1   7 -14 751.105 224.916   1
   1   7 -13 648.547 689.076   1
   1   7 -12 2144.52 382.083   1
   1   7 -11 3357.60 782.284   1
   1   7 -10 2029.35 236.098   1
   1   7  -9 3280.42 468.211   1
   1   7  -8 5013.46  244.46   1
   1   7  -710750.00  448.02   1
   1   7  -6 9642.85 479.192   1
   1   7  -5 7464.88 300.381   1
   1   7  -4 7235.17 448.887   1
   1   7  -335817.30 1068.57   1
   1   7  -2 7369.20 324.013   1
   1   7  -1 5220.89 214.283   1
   1   7   029067.60 759.894   1
   1   7   122323.70  628.35   1
   1   7   210774.00 397.491   1
   1   7   313401.50 405.195   1
   1   7   411661.80  405.37   1
   1   7   514250.90 471.496   1
   1   7   6 7767.60  383.47   1
   1   7   7 3070.65 208.561   1
   1   7   8 7096.82 348.387   1
   1   7   9 6445.36 430.382   1
   1   7  10 1359.13 410.344   1
   1   7  11 851.604 204.315   1
   1   7  12 2911.29 318.513   1
   1   8 -14 575.329 376.823   1
   1   8 -11 832.558 486.784   1
   1   8 -10 1302.73 260.489   1
   1   8  -9 1084.24 322.662   1
   1   8  -8 6040.52 413.229   1
   1   8  -7 2250.89 189.845   1
   1   8  -6 4266.97 302.909   1
   1   8  -514202.60 884.664   1
   1   8  -4 6124.43 294.472   1
   1   8  -3 3338.99 205.696   1
   1   8  -214543.20 466.218   1
   1   8  -114597.90 508.368   1
   1   8   0 7085.28 282.159   1
   1   8   1 9155.77 393.878   1
   1   8   210315.50 421.242   1
   1   8   3 8193.63 366.775   1
   1   8   411375.20 409.644   1
   1   8   5 4977.39 280.624   1
   1   8   6 3779.37  265.61   1
   1   8   7 9212.61 479.217   1
   1   8   8 2071.48 321.884   1
   1   8   9 1412.97 233.263   1
   1   8  10 3191.76 290.751   1
   1   8  11 1548.49 215.991   1
   1   9 -12 924.465  553.11   1
   1   9 -11-58.5574 345.991   1
   1   9 -10 1365.72 1309.48   1
   1   9  -9 1014.57 193.972   1
   1   9  -8 2153.22 224.427   1
   1   9  -7 6043.52 390.979   1
   1   9  -6 4242.90 354.174   1
   1   9  -5  568.69  127.43   1
   1   9  -4 9881.20 598.709   1
   1   9  -3 8176.01 381.399   1
   1   9  -2 2131.36 166.673   1
   1   9  -1 7171.33 293.786   1
   1   9   0 9958.49 412.598   1
   1   9   1 7202.49 325.482   1
   1   9   2 5746.67 267.676   1
   1   9   3 3876.19 325.191   1
   1   9   4 4006.80 314.122   1
   1   9   5 5866.84  609.97   1
   1   9   6 2754.60 410.008   1
   1   9   7 1249.32 165.159   1
   1   9   8 3115.14 257.219   1
   1   9   9 2164.34  283.83   1
   1   9  10 610.074 178.561   1
   1  10  -9 1942.48 670.972   1
   1  10  -8 2060.30 620.141   1
   1  10  -7 255.792 139.672   1
   1  10  -6 3635.63 375.002   1
   1  10  -5 5239.69 422.091   1
   1  10  -4 2164.72  373.12   1
   1  10  -3 1077.81 198.917   1
   1  10  -2 6683.89 725.261   1
   1  10  -1 3897.33 252.722   1
   1  10   0 4727.04 298.666   1
   1  10   1 3339.16 204.659   1
   1  10   2 2601.60 264.464   1
   1  10   3 7946.35  352.50   1
   1  10   4 1773.04 182.497   1
   1  10   5 1734.67 255.336   1
   1  10   6 3434.05 282.084   1
   1  10   7 2748.63 274.994   1
   1  10   8 733.953 167.694   1
   1  11 -11 135.079 292.135   1
   1  11 -10 9.67315 335.612   1
   1  11  -8 625.338  341.46   1
   1  11  -7 2104.13  913.07   1
   1  11  -6 903.085 274.414   1
   1  11  -5 898.064 281.259   1
   1  11  -4 3212.43 420.238   1
   1  11  -3 1730.55 404.762   1
   1  11  -2 3524.03 600.313   1
   1  11  -1 794.289 156.334   1
   1  11   0 2284.82 227.166   1
   1  11   1 3133.96  218.67   1
   1  11   2 3021.20 243.475   1
   1  11   3 688.949 154.663   1
   1  11   4 2125.07 283.616   1
   1  11   5 2497.34 235.612   1
   1  11   6 739.357 181.601   1
   1  11   7  398.40  112.75   1
   1  12 -11 -117.41 153.878   1
   1  12 -10-88.8791 235.306   1
   1  12  -9 239.732 469.184   1
   1  12  -8 137.591 228.159   1
   1  12  -7 767.061 470.189   1
   1  12  -6 596.849 229.774   1
   1  12  -5 1193.82 273.608   1
   1  12  -4 284.554 297.572   1
   1  12  -3 1376.60 272.976   1
   1  12  -2 946.622 261.417   1
   1  12  -1 2481.93 310.532   1
   1  12   0 1581.55 207.943   1
   1  12   1 311.008 98.1573   1
   1  12   2 1036.83 158.456   1
   1  12   3 1063.97 209.762   1
   1  12   4 515.848 138.855   1
   1  12   5 209.325 189.385   1
   1  13  -9-62.1293 278.085   1
   1  13  -8 51.5189 137.002   1
   1  13  -7 193.638 162.766   1
   1  13  -6 449.185 211.433   1
   1  13  -5 147.981 185.621   1
   1  13  -4 437.255 203.899   1
   1  13  -3 1162.36 270.472   1
   1  13  -2 615.076 164.444   1
   1  13  -1 14.1439 159.437   1
   1  13   0 556.938 201.571   1
   1  13   1 489.529 215.996   1
   1  13   2 273.228 285.113   1
   1  13   3 153.796 119.947   1
   1  14  -7 219.072 173.111   1
   1  14  -6 468.204 144.518   1
   1  14  -5  255.45 142.872   1
   1  14  -4 374.077 136.711   1
   1  14  -3 54.8357 132.878   1
   1  14  -2 258.399 370.147   1
   1  14  -1 490.168 281.125   1
   2 -14   1  125.95 176.609   1
   2 -14   2 208.093 126.167   1
   2 -14   3 254.441 110.455   1
   2 -14   4 74.1083 113.824   1
   2 -14   5 128.775 130.718   1
   2 -14   6 2.68574 148.638   1
   2 -13  -3 502.285 338.262   1
   2 -13  -2 22.5491 164.576   1
   2 -13  -1 325.787 186.779   1
   2 -13   0 76.5914 89.8264   1
   2 -13   1 405.799 102.802   1
   2 -13   2 613.336 185.808   1
   2 -13   3 659.026 238.595   1
   2 -13   4 438.809 165.162   1
   2 -13   5 338.855 141.359   1
   2 -13   6 242.856 366.019   1
   2 -13   7 222.383 156.744   1
   2 -13   8 45.8044 130.557   1
   2 -13   9-359.595 193.841   1
   2 -12  -5 173.885 166.177   1
   2 -12  -4  664.11 145.514   1
   2 -12  -3 692.786 132.109   1
   2 -12  -2 981.919 226.922   1
   2 -12  -1 575.596 129.888   1
   2 -12   0 921.029  188.82   1
   2 -12   1 1452.91 293.257   1
   2 -12   2 438.337 150.028   1
   2 -12   3 662.316 177.016   1
   2 -12   4 1490.10  261.31   1
   2 -12   5 613.017 222.192   1
   2 -12   6 457.811 179.005   1
   2 -12   7 652.793 229.064   1
   2 -12   8 645.065 210.458   1
   2 -12   9 310.707 140.195   1
   2 -11  -7 621.513 295.911   1
   2 -11  -6 927.886 160.542   1
   2 -11  -5 775.336 137.509   1
   2 -11  -4 1185.53 178.809   1
   2 -11  -3 998.345 199.344   1
   2 -11  -2 1566.06 218.647   1
   2 -11  -1 2013.00  340.73   1
   2 -11   0 1261.45 216.888   1
   2 -11   1 1111.69 253.276   1
   2 -11   2 2783.19  303.06   1
   2 -11   3 1778.37 259.066   1
   2 -11   4 571.879 185.695   1
   2 -11   5 1780.24  260.27   1
   2 -11   6 1335.31  366.89   1
   2 -11   7 1401.27 992.146   1
   2 -11   8 283.225 376.793   1
   2 -11   9-41.9752 959.649   1
   2 -11  10 549.392 253.747   1
   2 -11  11 234.922 159.464   1
   2 -10  -8 1118.27  259.11   1
   2 -10  -7 615.695 147.223   1
   2 -10  -6 1546.81 222.961   1
   2 -10  -5 2006.46 263.318   1
   2 -10  -4 2230.83 300.831   1
   2 -10  -3 3649.03 291.653   1
   2 -10  -2 1263.21 169.974   1
   2 -10  -1 1780.52 243.474   1
   2 -10   0 4922.46  319.23   1
   2 -10   1 2546.98  249.63   1
   2 -10   2 860.277 215.001   1
   2 -10   3 4094.13 310.628   1
   2 -10   4 3333.29  429.03   1
   2 -10   5 2594.32 502.826   1
   2 -10   6 1538.85 330.103   1
   2 -10   7 2820.17 599.574   1
   2 -10   8 1114.52 274.997   1
   2 -10   9 1948.34 476.793   1
   2 -10  10  636.95 308.582   1
   2 -10  11 -141.78 175.574   1
   2  -9  -9 793.865 172.708   1
   2  -9  -8 1054.30 188.835   1
   2  -9  -7 1295.44 198.973   1
   2  -9  -6 2539.04 330.753   1
   2  -9  -5 3816.77 338.539   1
   2  -9  -4 2304.79 254.893   1
   2  -9  -3 982.318 346.895   1
   2  -9  -2 7949.88  585.87   1
   2  -9  -1 5093.64 319.616   1
   2  -9   0 1758.71 185.094   1
   2  -9   1 3947.03 308.859   1
   2  -9   2 9797.63 560.027   1
   2  -9   3 4614.39  412.58   1
   2  -9   4 3677.36 370.221   1
   2  -9   5 2919.81 344.764   1
   2  -9   6 3909.37 641.034   1
   2  -9   7 5114.51 632.782   1
   2  -9   8 885.746 293.247   1
   2  -9   9 1149.82 431.625   1
   2  -9  10 2337.00 469.852   1
   2  -9  11 310.058 312.966   1
   2  -9  12 114.688  140.39   1
   2  -9  13 118.573 106.023   1
   2  -9  14-92.8565 274.107   1
   2  -8 -11 668.729 302.749   1
   2  -8 -10 1053.18 169.053   1
   2  -8  -9 1945.87  229.91   1
   2  -8  -8 1475.03 254.933   1
   2  -8  -7 3942.49 333.096   1
   2  -8  -6 2946.55 248.761   1
   2  -8  -5 1659.19  245.98   1
   2  -8  -4 6349.33 496.226   1
   2  -8  -3 8809.51  485.78   1
   2  -8  -2 3240.51 232.217   1
   2  -8  -1 5508.19 288.918   1
   2  -8   010350.20 446.995   1
   2  -8   1 7021.31 368.709   1
   2  -8   2 5852.75 444.131   1
   2  -8   3 6534.07 511.076   1
   2  -8   4 6031.76 558.385   1
   2  -8   513120.70 1156.42   1
   2  -8   6 2866.30  636.74   1
   2  -8   7 773.474 232.631   1
   2  -8   8 7957.91 635.187   1
   2  -8   9 4135.77 456.292   1
   2  -8  10 197.316 424.881   1
   2  -8  11 2061.59  458.18   1
   2  -8  12 1979.71  859.75   1
   2  -8  13 294.366 841.327   1
   2  -8  14 293.971 205.325   1
   2  -8  15 273.599 135.851   1
   2  -7 -12 133.319 190.239   1
   2  -7 -11 866.197 159.812   1
   2  -7 -10 1958.76  248.42   1
   2  -7  -9 3038.16 268.678   1
   2  -7  -8 2746.10 366.972   1
   2  -7  -7 2422.62 263.895   1
   2  -7  -6 5341.30 372.003   1
   2  -7  -5 7857.15 375.812   1
   2  -7  -4 2979.68 292.783   1
   2  -7  -3 7413.40 369.719   1
   2  -7  -217261.50 544.842   1
   2  -7  -1 6262.65 285.674   1
   2  -7   014750.10 556.644   1
   2  -7   110219.00 605.206   1
   2  -7   210217.10  603.54   1
   2  -7   315584.20 990.121   1
   2  -7   4 9660.41  565.88   1
   2  -7   5 2575.53 279.674   1
   2  -7   614397.90 656.244   1
   2  -7   7 9015.15 518.755   1
   2  -7   8 2087.54 262.115   1
   2  -7   9 3726.72  373.29   1
   2  -7  10 6519.97 467.558   1
   2  -7  11 1621.80 353.372   1
   2  -7  12 1937.65 362.954   1
   2  -7  13 982.513 483.445   1
   2  -7  14 469.467 284.532   1
   2  -7  16-167.628 188.771   1
   2  -6 -13 425.094 120.461   1
   2  -6 -12 1271.92 222.784   1
   2  -6 -11 2272.34 230.655   1
   2  -6 -10 2706.85 251.869   1
   2  -6  -9 1349.39  232.76   1
   2  -6  -8 5634.65 391.267   1
   2  -6  -7 9854.02 441.682   1
   2  -6  -6 1645.09 162.283   1
   2  -6  -5 7128.76 421.263   1
   2  -6  -416892.10 594.189   1
   2  -6  -315942.00 543.239   1
   2  -6  -2 6845.40 276.924   1
   2  -6  -121960.60 670.114   1
   2  -6   016852.90 613.133   1
   2  -6   128082.20 1015.99   1
   2  -6   213898.60  653.46   1
   2  -6   3 8338.69  488.68   1
   2  -6   425176.80 898.746   1
   2  -6   522182.50 781.547   1
   2  -6   6 2025.81 220.833   1
   2  -6   7 9292.31 750.258   1
   2  -6   815578.00 697.615   1
   2  -6   9 3590.49  513.72   1
   2  -6  10 3903.86 470.072   1
   2  -6  11 2869.85 414.639   1
   2  -6  12 3094.30 461.487   1
   2  -6  13 1601.96 341.593   1
   2  -6  14 1062.88 153.676   1
   2  -6  15-39.7612 150.273   1
   2  -5 -13 1155.67  249.56   1
   2  -5 -12 2126.94 257.324   1
   2  -5 -11 1190.66 215.618   1
   2  -5 -10 3673.11 338.228   1
   2  -5  -9 7342.51 395.752   1
   2  -5  -8 5491.61 339.258   1
   2  -5  -7 2609.16 209.311   1
   2  -5  -620646.10 643.765   1
   2  -5  -512461.80 468.215   1
   2  -5  -415202.60 560.854   1
   2  -5  -318086.70 579.569   1
   2  -5  -221936.80 684.071   1
   2  -5  -143346.10 1299.32   1
   2  -5   022118.30 749.758   1
   2  -5   112579.60 543.047   1
   2  -5   233214.60 1316.84   1
   2  -5   349787.70 1474.20   1
   2  -5   4 6730.27 377.472   1
   2  -5   511381.50 460.932   1
   2  -5   633845.00 1423.17   1
   2  -5   710431.10 591.826   1
   2  -5   8 7901.74 398.156   1
   2  -5   912478.80 635.452   1
   2  -5  10 4975.61 361.996   1
   2  -5  11 6635.65 587.461   1
   2  -5  12 2333.50 297.732   1
   2  -5  13 1009.62 218.006   1
   2  -5  14 2500.25 254.078   1
   2  -5  15 1033.49 163.078   1
   2  -5  16 262.077  129.49   1
   2  -4 -14  742.30 177.121   1
   2  -4 -13 1142.32 232.893   1
   2  -4 -12 1217.95 175.832   1
   2  -4 -11 5020.72 390.563   1
   2  -4 -10 2715.66 241.018   1
   2  -4  -9 3728.04 274.746   1
   2  -4  -811289.80 474.266   1
   2  -4  -710949.30 412.282   1
   2  -4  -610808.60 476.927   1
   2  -4  -516310.40 538.225   1
   2  -4  -425952.80  935.30   1
   2  -4  -328633.20 844.484   1
   2  -4  -244887.30 1257.98   1
   2  -4  -117059.30 569.352   1
   2  -4   034905.10 1064.55   1
   2  -4   187863.40 2499.03   1
   2  -4   215908.40 617.214   1
   2  -4   321770.60 831.269   1
   2  -4   461055.20 1780.52   1
   2  -4   526235.20 909.031   1
   2  -4   615978.90 516.686   1
   2  -4   714841.30 510.415   1
   2  -4   815433.70 612.924   1
   2  -4   913419.70  546.27   1
   2  -4  10 7264.57  373.91   1
   2  -4  11 2640.20 264.634   1
   2  -4  12 5224.55 503.243   1
   2  -4  13 4318.83 356.283   1
   2  -4  14 537.729 134.221   1
   2  -4  15 533.164 124.469   1
   2  -4  16 2119.90 317.054   1
   2  -3 -14 741.934 177.189   1
   2  -3 -13 2689.96 291.256   1
   2  -3 -12 1831.56 190.577   1
   2  -3 -11 1383.49 236.385   1
   2  -3 -10 9341.64 431.004   1
   2  -3  -9 9731.28 461.053   1
   2  -3  -8 5707.89  322.51   1
   2  -3  -715682.20 756.645   1
   2  -3  -622442.40 692.362   1
   2  -3  -522715.30  788.21   1
   2  -3  -437310.00 1146.58   1
   2  -3  -322688.90 808.113   1
   2  -3  -253360.40 1487.07   1
   2  -3  -176119.10 2088.76   1
   2  -3   039065.90 1197.69   1
   2  -3   127638.80 879.088   1
   2  -3   288029.90 2689.87   1
   2  -3   358279.00 1775.15   1
   2  -3   417722.80 656.925   1
   2  -3   548130.40 1253.50   1
   2  -3   623012.60 837.394   1
   2  -3   728107.10 872.712   1
   2  -3   815365.50 555.708   1
   2  -3   9 6357.69 294.201   1
   2  -3  10 7100.58 334.399   1
   2  -3  1112588.00 486.458   1
   2  -3  12 1206.56  164.20   1
   2  -3  13 2102.58 279.558   1
   2  -3  14 3163.55 239.134   1
   2  -3  15 1294.10 181.089   1
   2  -3  16 465.309 144.132   1
   2  -2 -15 412.556 194.569   1
   2  -2 -14 1025.05 202.296   1
   2  -2 -13 301.975 174.995   1
   2  -2 -12 3989.70  262.83   1
   2  -2 -11 7412.08 378.682   1
   2  -2 -10 3441.35 226.447   1
   2  -2  -9 7140.79 365.804   1
   2  -2  -817550.90 558.682   1
   2  -2  -720613.00 653.815   1
   2  -2  -627248.40 1313.99   1
   2  -2  -522820.20 1089.58   1
   2  -2  -431784.00 1140.29   1
   2  -2  -3100181.0 2714.33   1
   2  -2  -243293.50 1324.78   1
   2  -2  -112984.80 529.224   1
   2  -2   0169777.0 4735.17   1
   2  -2   156140.00 1574.00   1
   2  -2   251405.60 1808.56   1
   2  -2   342771.10 1293.17   1
   2  -2   475574.70 2526.13   1
   2  -2   539002.50 1050.24   1
   2  -2   633244.10 938.672   1
   2  -2   715808.50  548.76   1
   2  -2   818580.90 711.781   1
   2  -2   925985.10 808.973   1
   2  -2  10 4017.65 250.765   1
   2  -2  11 2591.32 256.263   1
   2  -2  1210501.40 477.898   1
   2  -2  13 2264.90  275.68   1
   2  -2  14 1718.60 241.592   1
   2  -2  15 2016.05 201.526   1
   2  -2  16 1219.76 271.259   1
   2  -1 -15 164.273 140.259   1
   2  -1 -14 961.406 252.057   1
   2  -1 -13 3147.79 339.213   1
   2  -1 -12 1693.45 201.432   1
   2  -1 -11 4637.58 343.888   1
   2  -1 -10 8355.81 361.451   1
   2  -1  -910236.70  387.84   1
   2  -1  -818850.20 583.023   1
   2  -1  -715522.30 538.456   1
   2  -1  -613897.50 564.861   1
   2  -1  -582214.50 2453.46   1
   2  -1  -434921.40 1074.52   1
   2  -1  -327265.70 1026.68   1
   2  -1  -276191.80 2326.70   1
   2  -1  -1178253.0 4598.45   1
   2  -1   036568.90 1160.00   1
   2  -1   174467.40 2420.03   1
   2  -1   2117779.0 3168.66   1
   2  -1   362894.10 1782.48   1
   2  -1   474566.60 1985.99   1
   2  -1   526150.30 737.883   1
   2  -1   632428.10 909.274   1
   2  -1   755856.50 1452.69   1
   2  -1   8 8068.05 319.257   1
   2  -1   9 4248.10 254.361   1
   2  -1  1018270.40 584.211   1
   2  -1  1110060.90 419.466   1
   2  -1  12 1388.41 230.342   1
   2  -1  13 3783.98 328.796   1
   2  -1  14 3059.97 229.492   1
   2  -1  15 1609.32 199.199   1
   2  -1  16 593.598 175.297   1
   2   0 -15 937.328 193.856   1
   2   0 -14 621.643 252.179   1
   2   0 -13 1228.89 209.202   1
   2   0 -12 6698.02 666.557   1
   2   0 -11 3569.70 258.571   1
   2   0 -10 8613.47  393.81   1
   2   0  -9 9541.97 443.716   1
   2   0  -811689.90 462.204   1
   2   0  -736435.00 1517.89   1
   2   0  -638318.60 1440.97   1
   2   0  -5 8860.73 402.636   1
   2   0  -478741.70 2426.52   1
   2   0  -3100681.0 2927.23   1
   2   0  -246543.50 1399.46   1
   2   0  -188713.90 2545.74   1
   2   0   094357.10 2821.79   1
   2   0   189569.60 2998.74   1
   2   0   295666.00 2662.02   1
   2   0   354278.40 1434.64   1
   2   0   441968.20 1043.72   1
   2   0   572204.90 1726.76   1
   2   0   637205.60 947.597   1
   2   0   7 3687.53 204.155   1
   2   0   835024.70 922.176   1
   2   0   917710.70 551.547   1
   2   0  10 6621.98  303.98   1
   2   0  11 6199.66 368.456   1
   2   0  12 5989.34 419.745   1
   2   0  13 3804.26 265.533   1
   2   0  14 2147.83  186.88   1
   2   0  15 962.606 177.215   1
   2   0  16 600.049 239.657   1
   2   1 -16 79.9738 335.809   1
   2   1 -15  842.96 260.826   1
   2   1 -14 2697.10 355.558   1
   2   1 -13 2072.94 457.449   1
   2   1 -12 5013.97 420.634   1
   2   1 -11 3820.14 303.325   1
   2   1 -10 5229.47 282.184   1
   2   1  -920711.90 747.439   1
   2   1  -814599.60  471.21   1
   2   1  -7 6954.21 462.699   1
   2   1  -634551.10 1015.86   1
   2   1  -582743.80 3103.12   1
   2   1  -417467.30 993.985   1
   2   1  -349956.30 2492.62   1
   2   1  -2148390.0 7199.55   1
   2   1  -175772.90 2203.50   1
   2   1   080942.60 2347.32   1
   2   1   1100205.0 3981.42   1
   2   1   240716.70 1129.04   1
   2   1   3124488.0 2995.00   1
   2   1   437840.10 940.455   1
   2   1   517983.00 496.085   1
   2   1   644817.50 1236.79   1
   2   1   733502.40 897.115   1
   2   1   8 8165.40 289.305   1
   2   1   9 9496.14 327.522   1
   2   1  1015342.40 565.932   1
   2   1  11 3328.86 193.618   1
   2   1  12 6876.09 396.658   1
   2   1  13 2287.47 219.792   1
   2   1  14 1679.90 255.462   1
   2   1  15 1944.12  291.44   1
   2   2 -16 446.485 213.991   1
   2   2 -15 1061.15 242.386   1
   2   2 -14 2160.83  440.64   1
   2   2 -13 2115.37 483.765   1
   2   2 -12 3507.14 403.283   1
   2   2 -11 5786.31 512.487   1
   2   2 -1015161.30 1030.46   1
   2   2  -9 1597.19 144.575   1
   2   2  -817746.70 609.618   1
   2   2  -745343.40 2333.76   1
   2   2  -616713.90  888.18   1
   2   2  -516935.80 834.761   1
   2   2  -482259.00 4056.14   1
   2   2  -362945.80 1856.55   1
   2   2  -278796.10 3886.22   1
   2   2  -148856.70 1612.73   1
   2   2   083213.80 2193.74   1
   2   2   1105906.0 3273.44   1
   2   2   269843.40 1733.00   1
   2   2   322011.20 598.009   1
   2   2   454920.30 1347.68   1
   2   2   582241.20 1974.33   1
   2   2   6 6236.13 222.332   1
   2   2   721249.50 570.732   1
   2   2   822162.30 662.044   1
   2   2   911242.90  363.49   1
   2   2  10 7487.04 292.635   1
   2   2  11 6296.54 285.941   1
   2   2  12 3572.87 316.355   1
   2   2  13 4663.91 327.497   1
   2   2  14 1522.45 208.357   1
   2   2  15 485.512 136.542   1
   2   3 -16 314.634 156.092   1
   2   3 -15 1266.59 416.606   1
   2   3 -14 711.497  227.17   1
   2   3 -13 4251.49 517.358   1
   2   3 -12 4307.17 758.476   1
   2   3 -11 2154.65 227.866   1
   2   3 -10 3951.49  318.89   1
   2   3  -921894.90  897.44   1
   2   3  -810703.30 708.579   1
   2   3  -7 7580.66 512.205   1
   2   3  -642595.50 1826.32   1
   2   3  -531744.70 1730.13   1
   2   3  -454512.90 2028.15   1
   2   3  -348865.20 1426.86   1
   2   3  -246201.10 1373.99   1
   2   3  -191078.00 3242.23   1
   2   3   088478.00 2327.78   1
   2   3   1 9589.36 344.671   1
   2   3   265193.50 1665.52   1
   2   3   376416.60 1935.41   1
   2   3   425080.40 708.637   1
   2   3   513017.20 442.644   1
   2   3   639795.50 976.824   1
   2   3   719586.00 550.378   1
   2   3   812772.80 384.261   1
   2   3   9 8726.64  315.94   1
   2   3  10 5602.37 285.361   1
   2   3  11 9199.01 358.759   1
   2   3  12 3480.39 232.519   1
   2   3  13 798.037 149.384   1
   2   3  14 2534.07  352.47   1
   2   4 -16 320.908 296.767   1
   2   4 -15 472.081 172.253   1
   2   4 -14 1929.77 257.388   1
   2   4 -13 1519.32 274.244   1
   2   4 -12 1557.45 287.248   1
   2   4 -1110502.20 584.083   1
   2   4 -10 2267.07 215.443   1
   2   4  -9 4063.89 265.877   1
   2   4  -820140.60 758.728   1
   2   4  -720006.30 745.766   1
   2   4  -615546.20 875.005   1
   2   4  -527696.70 1335.33   1
   2   4  -428217.20 1343.48   1
   2   4  -345225.30 1441.28   1
   2   4  -263509.40 1773.54   1
   2   4  -129683.50 880.828   1
   2   4   032974.80 969.674   1
   2   4   185847.70 2246.72   1
   2   4   221607.50 678.968   1
   2   4   320841.80 668.933   1
   2   4   447502.60 1325.15   1
   2   4   520872.30 686.483   1
   2   4   619095.70 543.964   1
   2   4   713701.80 409.627   1
   2   4   8 7952.31 319.137   1
   2   4   913792.80 439.634   1
   2   4  10 6045.32 327.712   1
   2   4  11 2916.15 237.227   1
   2   4  12 2383.05 280.369   1
   2   4  13 4104.03 441.001   1
   2   4  14 448.154 173.688   1
   2   5 -16 881.525 426.136   1
   2   5 -15 430.235 310.651   1
   2   5 -14 759.912 164.446   1
   2   5 -13 4266.51 349.088   1
   2   5 -12 2708.39 279.863   1
   2   5 -11 668.431 152.717   1
   2   5 -10 7629.48 417.175   1
   2   5  -913684.80 498.111   1
   2   5  -8 5444.48 501.502   1
   2   5  -711691.00 474.427   1
   2   5  -620802.80 2067.29   1
   2   5  -525317.90 1088.64   1
   2   5  -440035.40 2297.34   1
   2   5  -311825.60 883.413   1
   2   5  -232391.10 1076.51   1
   2   5  -162120.30 1728.27   1
   2   5   023381.00 924.727   1
   2   5   1 9825.62 420.557   1
   2   5   251528.80 1470.44   1
   2   5   327687.10 729.362   1
   2   5   417745.00 486.095   1
   2   5   514864.80 507.502   1
   2   5   618421.10 639.398   1
   2   5   710434.20  434.73   1
   2   5   813906.00  509.38   1
   2   5   9 2332.59 202.279   1
   2   5  10 6554.61  355.72   1
   2   5  11 5143.37 326.027   1
   2   5  12 1265.83 160.089   1
   2   5  13 1397.19 200.715   1
   2   6 -15 1027.12 464.446   1
   2   6 -14 655.843 483.379   1
   2   6 -13  285.43 315.414   1
   2   6 -12 2043.58 390.408   1
   2   6 -11 4639.36 439.526   1
   2   6 -10 3915.44 348.175   1
   2   6  -9 4822.22 450.082   1
   2   6  -8 6955.11 365.986   1
   2   6  -711518.70 604.237   1
   2   6  -617197.60 784.412   1
   2   6  -5 9376.16 636.662   1
   2   6  -4 6573.70 373.977   1
   2   6  -356692.00 2232.54   1
   2   6  -217191.30 641.984   1
   2   6  -1 6125.34 374.982   1
   2   6   032894.60 1008.96   1
   2   6   136228.60 928.972   1
   2   6   217016.10 468.622   1
   2   6   316332.50 455.503   1
   2   6   414459.20  482.79   1
   2   6   519965.40 568.594   1
   2   6   611641.80 404.036   1
   2   6   7 4547.56 285.275   1
   2   6   8 6114.40 344.682   1
   2   6   9 9781.19 503.836   1
   2   6  10 2915.61  257.51   1
   2   6  11 998.785  190.20   1
   2   6  12 3555.95 283.059   1
   2   7 -14 995.476 451.393   1
   2   7 -13 1121.96 560.143   1
   2   7 -12 1449.42 621.457   1
   2   7 -11 1103.05 505.207   1
   2   7 -10 4112.05 952.607   1
   2   7  -9 1763.88 226.931   1
   2   7  -811035.70 578.235   1
   2   7  -7 2600.01 331.856   1
   2   7  -6 4724.69  395.72   1
   2   7  -518251.60 718.918   1
   2   7  -414887.80 727.097   1
   2   7  -3 4265.38 304.359   1
   2   7  -215865.40 529.363   1
   2   7  -123932.80 668.211   1
   2   7   011156.00 360.493   1
   2   7   112306.50 426.052   1
   2   7   214900.10 445.697   1
   2   7   312136.00 383.045   1
   2   7   419479.50 557.317   1
   2   7   5 5397.94 278.508   1
   2   7   6 4533.37 248.035   1
   2   7   712615.80  536.43   1
   2   7   8 4459.11  361.89   1
   2   7   9 1884.59 226.976   1
   2   7  10 3286.66 372.874   1
   2   7  11 2501.18 252.696   1
   2   8 -12 1223.96 470.733   1
   2   8  -9 1485.60 519.065   1
   2   8  -8 2344.06 446.128   1
   2   8  -7 8251.80 595.937   1
   2   8  -6 7663.11 508.799   1
   2   8  -5 672.562 162.425   1
   2   8  -411230.50 562.998   1
   2   8  -314169.30 530.227   1
   2   8  -2 4197.03 228.838   1
   2   8  -110621.50 384.954   1
   2   8   011811.10 384.249   1
   2   8   110691.30 365.137   1
   2   8   2 9715.01 339.669   1
   2   8   3 6273.95 261.565   1
   2   8   4 5202.86 405.539   1
   2   8   5 9798.75 417.142   1
   2   8   6 5159.88 281.608   1
   2   8   7 2220.08 210.454   1
   2   8   8 4694.99 337.767   1
   2   8   9 3114.11 329.841   1
   2   8  10 1343.40 289.666   1
   2   9  -9 2154.54 455.036   1
   2   9  -8 3284.20 751.772   1
   2   9  -7 505.463 195.348   1
   2   9  -6 4511.91  436.08   1
   2   9  -5 8139.22 508.342   1
   2   9  -4 5031.08 403.406   1
   2   9  -3 2223.00 201.208   1
   2   9  -210824.40 436.694   1
   2   9  -1 6416.16 356.652   1
   2   9   0 9285.96 352.667   1
   2   9   1 4882.77 284.178   1
   2   9   2 3437.83 218.712   1
   2   9   311249.60 436.054   1
   2   9   4 3546.60 350.811   1
   2   9   5 2003.67 269.423   1
   2   9   6 4528.66 392.444   1
   2   9   7 4108.61 280.833   1
   2   9   8 1352.06  249.64   1
   2   9   9 1354.30 184.427   1
   2  10 -10 455.509 193.192   1
   2  10  -9 547.009  248.22   1
   2  10  -8 419.005 276.296   1
   2  10  -7 4015.44 989.775   1
   2  10  -6 1438.17 284.266   1
   2  10  -5 2487.11  327.82   1
   2  10  -4 4071.68 396.191   1
   2  10  -3 4028.68 367.258   1
   2  10  -2 6758.87 374.453   1
   2  10  -1 1669.46 217.524   1
   2  10   0 3180.52 247.865   1
   2  10   1 5175.60 267.209   1
   2  10   2 5972.23 285.987   1
   2  10   3 541.127 119.533   1
   2  10   4 3525.93 307.329   1
   2  10   5 4776.21  703.00   1
   2  10   6 1772.37 230.098   1
   2  10   7 1430.54 242.407   1
   2  10   8 1750.38 232.716   1
   2  11 -10 273.318 188.723   1
   2  11  -9 397.574 254.376   1
   2  11  -8 424.494  262.14   1
   2  11  -7 840.435 329.637   1
   2  11  -6 1153.30 293.653   1
   2  11  -5 2109.98 321.261   1
   2  11  -4 1968.93 476.868   1
   2  11  -3 2641.13 298.494   1
   2  11  -2 742.599 204.339   1
   2  11  -1 3051.12 309.847   1
   2  11   0 3531.53 262.719   1
   2  11   1 1256.09 155.773   1
   2  11   2 2084.75 208.374   1
   2  11   3 3455.60 353.388   1
   2  11   4 1701.60 232.609   1
   2  11   5 899.216 316.348   1
   2  11   6 1178.16 205.355   1
   2  12 -10-50.4986 340.515   1
   2  12  -9 101.402 102.152   1
   2  12  -8  173.26 140.929   1
   2  12  -7 306.572 261.588   1
   2  12  -6 950.544  208.38   1
   2  12  -5 807.359 213.693   1
   2  12  -4 874.354 221.429   1
   2  12  -3 1667.55 277.821   1
   2  12  -2 1546.06 250.569   1
   2  12  -1 719.659 199.189   1
   2  12   0 998.792 208.139   1
   2  12   1 2002.36 212.286   1
   2  12   2 734.225 176.029   1
   2  12   3 275.311 124.681   1
   2  12   4 507.372 154.554   1
   2  13  -9 55.9441 149.969   1
   2  13  -8 19.6213 105.181   1
   2  13  -7 3.41843 140.706   1
   2  13  -6 209.579 243.535   1
   2  13  -5 819.478 175.963   1
   2  13  -4 1031.79 202.478   1
   2  13  -3  30.848 145.541   1
   2  13  -2 388.795 196.166   1
   2  13  -1 1614.74 222.854   1
   2  13   0 465.665 172.624   1
   2  13   1 484.404 190.582   1
   2  13   2 677.159 299.614   1
   2  14  -5-40.5897 187.084   1
   2  14  -4-7.45151 320.691   1
   2  14  -3 648.206 801.039   1
   3 -13  -2-48.7411 153.275   1
   3 -13  -1 91.7368 81.8229   1
   3 -13   0 201.702 161.383   1
   3 -13   1 476.737  123.27   1
   3 -13   2 63.3509 153.662   1
   3 -13   3 87.8515  138.92   1
   3 -13   4  550.79  160.36   1
   3 -13   5 145.426 115.031   1
   3 -13   6 259.582 135.234   1
   3 -13   7-23.2074 286.587   1
   3 -13   8 173.214 87.4942   1
   3 -13   9-1.23823 160.709   1
   3 -12  -4  392.75 130.411   1
   3 -12  -3 217.076 116.163   1
   3 -12  -2 264.548 117.005   1
   3 -12  -1 1185.78 198.242   1
   3 -12   0 479.558 149.699   1
   3 -12   1 450.885 193.638   1
   3 -12   2 813.903 229.391   1
   3 -12   3 970.697 207.877   1
   3 -12   4 576.458 232.892   1
   3 -12   5 535.023 224.012   1
   3 -12   6 162.972 196.006   1
   3 -12   7 214.788 163.445   1
   3 -12   8 113.869 342.245   1
   3 -12   9 109.006  110.08   1
   3 -12  10 19.0952 100.376   1
   3 -12  11-29.8986 89.5221   1
   3 -11  -6 363.309 137.514   1
   3 -11  -5 504.812 131.052   1
   3 -11  -4 953.002 187.576   1
   3 -11  -3 1071.86 321.044   1
   3 -11  -2 1006.10  175.74   1
   3 -11  -1 701.733 211.547   1
   3 -11   0 2022.95 414.175   1
   3 -11   1 1264.06 204.903   1
   3 -11   2 764.483 219.202   1
   3 -11   3 1492.78 245.195   1
   3 -11   4 1779.92 279.953   1
   3 -11   5 860.686 201.138   1
   3 -11   6 773.786 172.963   1
   3 -11   7 1037.89 258.688   1
   3 -11   8 297.538  217.13   1
   3 -11   9 1070.62 270.836   1
   3 -11  10 90.2369  123.26   1
   3 -11  11 29.1374  186.63   1
   3 -11  12 150.518 147.005   1
   3 -10  -8 622.357 135.671   1
   3 -10  -7 727.023 166.957   1
   3 -10  -6 646.824 173.666   1
   3 -10  -5 1686.31 222.675   1
   3 -10  -4 1028.54 221.001   1
   3 -10  -3 516.576 133.428   1
   3 -10  -2 2504.45 268.801   1
   3 -10  -1 3377.91  330.29   1
   3 -10   0 1064.62 182.246   1
   3 -10   1 1131.22 218.666   1
   3 -10   2 3130.47 315.292   1
   3 -10   3 1753.35 245.906   1
   3 -10   4 1835.29 234.587   1
   3 -10   5 1620.67 294.259   1
   3 -10   6 2213.73 308.487   1
   3 -10   7 1971.72 457.736   1
   3 -10   8 961.643 251.877   1
   3 -10   9  196.50 266.755   1
   3 -10  10 1522.90 273.383   1
   3 -10  11 583.697 297.521   1
   3 -10  12 297.281 220.757   1
   3 -10  13 574.941 235.684   1
   3  -9  -9 769.527 153.268   1
   3  -9  -8 45.0267 99.1904   1
   3  -9  -7 1303.29 231.495   1
   3  -9  -6 2002.91 266.306   1
   3  -9  -5 955.833 235.894   1
   3  -9  -4 2119.26 279.941   1
   3  -9  -3 4614.18  322.55   1
   3  -9  -2 2061.25 313.871   1
   3  -9  -1 2089.12 203.204   1
   3  -9   0 4339.90 289.185   1
   3  -9   1 4056.65 306.841   1
   3  -9   2 3749.90  277.99   1
   3  -9   3 2613.97 310.947   1
   3  -9   4 2276.32 275.084   1
   3  -9   5 6106.74 506.464   1
   3  -9   6 2024.95 437.884   1
   3  -9   7 447.987 272.049   1
   3  -9   8 1618.34 381.675   1
   3  -9   9 3364.36 456.924   1
   3  -9  10 450.197  346.10   1
   3  -9  11 70.5907 84.1641   1
   3  -9  12 195.571 111.128   1
   3  -9  13 173.571 119.964   1
   3  -9  14 42.5763  102.35   1
   3  -8 -10 540.327 189.154   1
   3  -8  -9 1368.91 229.166   1
   3  -8  -8 2066.47 466.323   1
   3  -8  -7 1380.48 210.131   1
   3  -8  -6 2226.40 352.297   1
   3  -8  -5 4819.64 364.648   1
   3  -8  -4 2300.67 186.374   1
   3  -8  -3 2787.12 270.129   1
   3  -8  -2 6762.75 436.442   1
   3  -8  -1 3978.07 236.722   1
   3  -8   0 6933.74 429.455   1
   3  -8   1 4230.01 311.051   1
   3  -8   2 4195.57 336.001   1
   3  -8   3 6981.93 407.005   1
   3  -8   4 6322.73 376.072   1
   3  -8   5 994.893 212.479   1
   3  -8   6 5437.83 456.051   1
   3  -8   7 4737.15 311.459   1
   3  -8   8 1491.95 194.375   1
   3  -8   9 1028.10 217.844   1
   3  -8  10 2812.96  323.45   1
   3  -8  11 662.793  395.89   1
   3  -8  12 941.665  301.17   1
   3  -8  13 596.931 160.064   1
   3  -8  14-29.6697 259.186   1
   3  -7 -11 745.935  208.15   1
   3  -7 -10 1352.33 238.804   1
   3  -7  -9  530.25 154.741   1
   3  -7  -8 1813.40 235.574   1
   3  -7  -7 5171.64 494.124   1
   3  -7  -6 2146.49 213.566   1
   3  -7  -5 3381.94 263.957   1
   3  -7  -4 6946.85 441.421   1
   3  -7  -3 8182.30 390.786   1
   3  -7  -2 3966.36 215.198   1
   3  -7  -1 9728.83 369.434   1
   3  -7   0 6611.89 307.742   1
   3  -7   113816.20 581.807   1
   3  -7   2 7289.51 474.134   1
   3  -7   3 4126.89 385.813   1
   3  -7   4 9094.35 605.168   1
   3  -7   512999.70 511.997   1
   3  -7   6 1775.77 182.257   1
   3  -7   7 3690.17 276.141   1
   3  -7   8 6069.84 431.484   1
   3  -7   9 2138.33 328.081   1
   3  -7  10 2354.88 378.511   1
   3  -7  11 2431.10 368.845   1
   3  -7  12 1631.95 670.007   1
   3  -7  13 935.425 385.129   1
   3  -7  14 645.586  178.06   1
   3  -7  15 23.9734 111.732   1
   3  -6 -12 469.793 469.242   1
   3  -6 -11 481.633 172.452   1
   3  -6 -10 1159.01 198.388   1
   3  -6  -9 3962.03 349.583   1
   3  -6  -8 3507.40 296.085   1
   3  -6  -7 1267.29 157.221   1
   3  -6  -6 9022.96  401.73   1
   3  -6  -5 7017.75 373.628   1
   3  -6  -4 8773.50 375.424   1
   3  -6  -3 6897.44 293.127   1
   3  -6  -210696.70 374.588   1
   3  -6  -118694.40 610.982   1
   3  -6   014629.50 468.116   1
   3  -6   1 4983.84  287.90   1
   3  -6   212011.10  555.18   1
   3  -6   328864.20 1086.98   1
   3  -6   4 5341.01 311.296   1
   3  -6   5 3887.24 324.304   1
   3  -6   617627.70 856.613   1
   3  -6   7 7298.72 777.023   1
   3  -6   8 6305.64 519.207   1
   3  -6   9 5020.37 502.939   1
   3  -6  10 2833.79 346.705   1
   3  -6  11 4104.81 343.771   1
   3  -6  12 1462.91 255.902   1
   3  -6  13 592.945 171.233   1
   3  -6  14 1024.75 214.948   1
   3  -6  15 501.431 127.375   1
   3  -5 -13 468.769 138.152   1
   3  -5 -12 484.358 196.848   1
   3  -5 -11 2909.59 471.591   1
   3  -5 -10 1400.76  275.45   1
   3  -5  -9 2104.39 291.512   1
   3  -5  -8 4857.16  325.28   1
   3  -5  -7 6362.20  307.83   1
   3  -5  -6 5982.67 326.586   1
   3  -5  -5 8225.33 401.844   1
   3  -5  -412576.50 449.325   1
   3  -5  -314404.10 480.112   1
   3  -5  -225929.30 702.059   1
   3  -5  -1 6968.39 310.778   1
   3  -5   012755.70 469.051   1
   3  -5   142594.20 1272.14   1
   3  -5   211737.30  471.32   1
   3  -5   3 9505.05 457.059   1
   3  -5   427422.60 1219.65   1
   3  -5   519287.60 853.407   1
   3  -5   6 9329.37  537.88   1
   3  -5   7 6820.50 411.845   1
   3  -5   8 8330.85 390.721   1
   3  -5   9 8638.03 422.925   1
   3  -5  10 5624.37 362.539   1
   3  -5  11 809.339 172.352   1
   3  -5  12 2707.23 287.973   1
   3  -5  13 3625.02 327.383   1
   3  -5  14 764.829 221.651   1
   3  -5  15-105.314 205.037   1
   3  -5  16 722.823 640.067   1
   3  -4 -14 362.166 147.862   1
   3  -4 -13 1363.93 228.667   1
   3  -4 -12 1239.89 193.173   1
   3  -4 -11 1311.90 280.195   1
   3  -4 -10 4916.77 343.795   1
   3  -4  -9 6336.77 371.533   1
   3  -4  -8 3385.97 286.772   1
   3  -4  -7 7751.47 361.801   1
   3  -4  -610943.80 445.136   1
   3  -4  -511538.20 484.827   1
   3  -4  -422349.30 697.641   1
   3  -4  -312262.10 573.682   1
   3  -4  -220020.50 701.463   1
   3  -4  -140353.10 1104.67   1
   3  -4   026210.70 854.057   1
   3  -4   1 9469.27 473.796   1
   3  -4   240451.20 1165.02   1
   3  -4   334261.40 1392.08   1
   3  -4   413381.20 612.727   1
   3  -4   524149.00 822.285   1
   3  -4   614096.30 595.146   1
   3  -4   717242.50 581.649   1
   3  -4   811745.60 413.962   1
   3  -4   9 3407.05 217.306   1
   3  -4  10 3625.16 229.291   1
   3  -4  11 9619.44 446.232   1
   3  -4  12 1222.31 195.389   1
   3  -4  13 1164.23 171.851   1
   3  -4  14 1982.15 392.749   1
   3  -4  15 781.315 195.747   1
   3  -4  16 68.6015 101.379   1
   3  -3 -14 804.876  299.16   1
   3  -3 -13 463.094 149.561   1
   3  -3 -12 1739.98 191.483   1
   3  -3 -11 4400.52 318.845   1
   3  -3 -10 2340.41 245.891   1
   3  -3  -9 3854.22 294.402   1
   3  -3  -8 8955.72 425.074   1
   3  -3  -711128.80 496.028   1
   3  -3  -617235.50 575.964   1
   3  -3  -511631.10 444.295   1
   3  -3  -413079.00 545.047   1
   3  -3  -353040.10 1469.77   1
   3  -3  -228483.80 847.682   1
   3  -3  -1 7213.80 319.633   1
   3  -3   070584.50 2041.34   1
   3  -3   140663.70 1219.95   1
   3  -3   231795.90 1184.96   1
   3  -3   320303.40 796.569   1
   3  -3   447197.80 1308.81   1
   3  -3   519919.00 624.386   1
   3  -3   626217.30 1121.86   1
   3  -3   7 8774.18 385.101   1
   3  -3   8 9612.20 383.906   1
   3  -3   917650.30 596.732   1
   3  -3  10 4683.41 309.869   1
   3  -3  11 1662.65 187.976   1
   3  -3  12 6304.87 326.511   1
   3  -3  13 2272.96 229.261   1
   3  -3  14 1083.74 224.933   1
   3  -3  15 953.234 186.127   1
   3  -3  16 323.065 123.463   1
   3  -2 -14 452.582 175.997   1
   3  -2 -13 1915.91 251.725   1
   3  -2 -12 1512.71 205.879   1
   3  -2 -11 3124.48 280.082   1
   3  -2 -10 4686.48 358.595   1
   3  -2  -9 6159.54 368.114   1
   3  -2  -813393.10 533.147   1
   3  -2  -7 9168.75 433.333   1
   3  -2  -6 6317.16 384.028   1
   3  -2  -543139.50 1319.63   1
   3  -2  -428740.00 860.647   1
   3  -2  -313100.80 522.075   1
   3  -2  -232305.90 1074.94   1
   3  -2  -1103974.0 2905.30   1
   3  -2   026385.50  876.25   1
   3  -2   140911.40 1574.02   1
   3  -2   257668.70 1594.67   1
   3  -2   343394.00 1217.22   1
   3  -2   452820.00 1383.47   1
   3  -2   514319.80 487.867   1
   3  -2   616528.60 609.357   1
   3  -2   738921.50 1045.27   1
   3  -2   810001.40 418.851   1
   3  -2   9 2798.23 205.095   1
   3  -2  1012380.90 567.399   1
   3  -2  11 9051.88  383.35   1
   3  -2  12 1222.26  165.63   1
   3  -2  13 2619.76 258.899   1
   3  -2  14 2903.28 268.822   1
   3  -2  15 1525.45  364.05   1
   3  -2  16  500.90  343.75   1
   3  -1 -15 181.465 110.735   1
   3  -1 -14 452.958 232.261   1
   3  -1 -13 1011.90 162.988   1
   3  -1 -12 3276.38 289.557   1
   3  -1 -11 2371.65 274.563   1
   3  -1 -10 6679.48 379.878   1
   3  -1  -9 6229.44 347.872   1
   3  -1  -8 6694.96 305.563   1
   3  -1  -719674.30 705.489   1
   3  -1  -632597.10 1076.69   1
   3  -1  -5 6333.57 375.957   1
   3  -1  -436623.50 1090.81   1
   3  -1  -362871.70 1749.95   1
   3  -1  -234297.40 1057.28   1
   3  -1  -142899.00 1304.30   1
   3  -1   057845.80 1596.91   1
   3  -1   160433.00 1721.72   1
   3  -1   268858.50 1839.52   1
   3  -1   336119.80 1467.50   1
   3  -1   421040.20 680.542   1
   3  -1   551527.40 1355.56   1
   3  -1   636505.00 1063.93   1
   3  -1   7 2099.87 185.716   1
   3  -1   822803.80 654.665   1
   3  -1   918004.30 567.452   1
   3  -1  10 7125.37 324.269   1
   3  -1  11 4071.64 240.872   1
   3  -1  12 4725.45 306.655   1
   3  -1  13 2997.99 387.814   1
   3  -1  14 2514.93 274.425   1
   3  -1  15  615.59 168.307   1
   3   0 -15 396.013 186.416   1
   3   0 -14 1294.61 243.167   1
   3   0 -13 1730.55  264.48   1
   3   0 -12 3708.46 307.582   1
   3   0 -11 3043.81 247.779   1
   3   0 -10 3311.76 239.571   1
   3   0  -912167.40 533.662   1
   3   0  -814944.30 619.544   1
   3   0  -7 5165.55 243.623   1
   3   0  -617015.20 650.842   1
   3   0  -558896.00 1690.16   1
   3   0  -419268.00 641.851   1
   3   0  -333602.80 1166.79   1
   3   0  -280171.30 2067.23   1
   3   0  -151914.40 1417.66   1
   3   0   064618.80 1795.52   1
   3   0   164905.90 1740.11   1
   3   0   225890.00 733.364   1
   3   0   386863.80 2303.52   1
   3   0   437388.40 961.161   1
   3   0   514426.50 471.606   1
   3   0   626289.20 706.115   1
   3   0   734201.20 1023.62   1
   3   0   8 8765.92 379.735   1
   3   0   9 7810.75 351.013   1
   3   0  1012662.60 442.031   1
   3   0  11 3713.18 283.891   1
   3   0  12 6355.07 339.209   1
   3   0  13 2138.94  232.04   1
   3   0  14 984.028 321.625   1
   3   0  15 1298.79 469.248   1
   3   1 -16 45.6817 482.454   1
   3   1 -15 422.792 205.645   1
   3   1 -14 1240.38 265.315   1
   3   1 -13 2036.15  372.58   1
   3   1 -12 1713.11 248.163   1
   3   1 -11 4029.83 359.763   1
   3   1 -1013088.00 481.664   1
   3   1  -9 1200.18 136.818   1
   3   1  -8 9234.78 386.371   1
   3   1  -733170.70 974.438   1
   3   1  -621122.50 714.442   1
   3   1  -511721.30 477.136   1
   3   1  -456576.70 1709.59   1
   3   1  -349689.70 1389.95   1
   3   1  -265578.70 1824.94   1
   3   1  -138126.00 1089.18   1
   3   1   058010.40 1679.10   1
   3   1   175190.10 1904.69   1
   3   1   272089.70 1862.82   1
   3   1   313719.20 445.556   1
   3   1   435865.90 929.259   1
   3   1   572477.00 1769.88   1
   3   1   6 8931.46 289.305   1
   3   1   717091.40 514.044   1
   3   1   818384.90 533.654   1
   3   1   911909.10 400.511   1
   3   1  10 7742.91 378.789   1
   3   1  11 5831.26 302.109   1
   3   1  12 2988.42 275.524   1
   3   1  13 4559.05 331.726   1
   3   1  14 1713.06 252.146   1
   3   1  15 437.778 137.782   1
   3   2 -16 40.8425 666.828   1
   3   2 -15 948.476  287.08   1
   3   2 -14 1012.39 777.285   1
   3   2 -13 1477.45 459.705   1
   3   2 -12 2870.17 394.727   1
   3   2 -11 2280.67  381.19   1
   3   2 -10 1731.62  186.49   1
   3   2  -916020.00 573.458   1
   3   2  -811360.00 462.494   1
   3   2  -7 7030.71 349.765   1
   3   2  -625732.60 917.417   1
   3   2  -534609.60 1192.52   1
   3   2  -445894.90 1457.76   1
   3   2  -339505.00 1854.98   1
   3   2  -231912.60 945.259   1
   3   2  -172561.10 2015.12   1
   3   2   089195.80 2276.77   1
   3   2   112585.00 440.162   1
   3   2   241399.10 1096.50   1
   3   2   371780.50 1868.27   1
   3   2   431749.10 887.264   1
   3   2   511993.00 370.946   1
   3   2   636012.50 876.554   1
   3   2   720111.20 542.168   1
   3   2   814930.60 450.871   1
   3   2   9 8550.35 316.661   1
   3   2  10 4995.89  314.62   1
   3   2  11 9632.75 492.684   1
   3   2  12 4840.00 361.919   1
   3   2  13 356.659 122.934   1
   3   2  14 2032.24 204.024   1
   3   3 -16 228.648 395.297   1
   3   3 -15 110.832 223.801   1
   3   3 -14 1899.77 415.706   1
   3   3 -13 1194.79 1145.42   1
   3   3 -12 502.366 388.865   1
   3   3 -11 8125.03  953.49   1
   3   3 -10 3741.57  392.45   1
   3   3  -9 3610.47 326.775   1
   3   3  -812620.70 686.273   1
   3   3  -720028.60 880.762   1
   3   3  -618200.40 899.408   1
   3   3  -522869.30 2225.34   1
   3   3  -422457.80 942.914   1
   3   3  -334332.20 1077.21   1
   3   3  -268922.50 1966.95   1
   3   3  -127240.00 890.496   1
   3   3   022565.30 824.458   1
   3   3   182481.00 2125.30   1
   3   3   228379.40 891.875   1
   3   3   319594.80 636.181   1
   3   3   438792.10 1058.45   1
   3   3   524814.00 645.366   1
   3   3   622412.90 605.429   1
   3   3   714175.00 437.326   1
   3   3   8 7622.19 306.099   1
   3   3   912469.40 431.626   1
   3   3  10 8272.17 365.059   1
   3   3  11 2543.52 223.861   1
   3   3  12 1874.56 196.873   1
   3   3  13 4877.44 651.373   1
   3   3  14 893.595 223.589   1
   3   4 -16 854.994 348.769   1
   3   4 -15-23.3063 206.006   1
   3   4 -14 380.171 270.791   1
   3   4 -13 2638.86 1340.91   1
   3   4 -12 2757.46 410.138   1
   3   4 -11 800.927 228.865   1
   3   4 -10 5134.29  415.66   1
   3   4  -911062.10 879.776   1
   3   4  -8 6344.87 455.878   1
   3   4  -713820.40 531.625   1
   3   4  -618072.00 710.516   1
   3   4  -522471.20 1162.68   1
   3   4  -439199.80 1442.39   1
   3   4  -311514.60  629.70   1
   3   4  -223596.80 817.441   1
   3   4  -162621.40 1862.46   1
   3   4   035337.30 1098.43   1
   3   4   1 9475.41  447.26   1
   3   4   241845.60 1341.86   1
   3   4   333926.90 939.073   1
   3   4   421249.80 580.448   1
   3   4   517384.60 487.884   1
   3   4   617577.60 504.545   1
   3   4   710951.10 373.581   1
   3   4   817432.20 526.993   1
   3   4   9 2658.21 198.662   1
   3   4  10 5720.39 362.595   1
   3   4  11 5803.52 346.568   1
   3   4  12 2146.95 212.696   1
   3   4  13 827.167 222.851   1
   3   5 -16 -95.227 227.091   1
   3   5 -15 859.014 802.636   1
   3   5 -14 1476.73 480.724   1
   3   5 -13 752.311 257.107   1
   3   5 -12 1290.39 588.518   1
   3   5 -11 4103.31 512.511   1
   3   5 -10 3885.87 354.348   1
   3   5  -9 5599.30 409.873   1
   3   5  -8 5958.64 604.284   1
   3   5  -7 9575.54 464.601   1
   3   5  -621939.20 1224.06   1
   3   5  -512025.40 704.672   1
   3   5  -4 3875.03 255.991   1
   3   5  -355556.10 1463.01   1
   3   5  -226274.10 1035.29   1
   3   5  -1 9118.44 509.208   1
   3   5   026524.10 745.643   1
   3   5   144306.60 1242.59   1
   3   5   220432.60 541.052   1
   3   5   318118.00 503.678   1
   3   5   414139.20 416.696   1
   3   5   521085.80  612.33   1
   3   5   615903.40 526.715   1
   3   5   7 5880.71 280.663   1
   3   5   8 5629.05  317.74   1
   3   5   911325.90 459.841   1
   3   5  10 4204.22 261.802   1
   3   5  11 1176.63 158.284   1
   3   5  12 3545.93 415.833   1
   3   5  13 1323.03 918.558   1
   3   6 -15-211.089 219.835   1
   3   6 -14 350.096 498.696   1
   3   6 -13 1942.84  467.96   1
   3   6 -12 1332.44 361.179   1
   3   6 -11 1886.70 328.376   1
   3   6 -10 4565.62 702.495   1
   3   6  -9 1966.86 227.806   1
   3   6  -813789.60 1106.94   1
   3   6  -7 3230.85 592.317   1
   3   6  -6 4047.09  342.97   1
   3   6  -515963.40 613.961   1
   3   6  -423355.90 1437.92   1
   3   6  -3 5412.38  226.27   1
   3   6  -214042.30 425.667   1
   3   6  -132392.30 871.227   1
   3   6   015524.50 494.688   1
   3   6   117564.40 485.316   1
   3   6   216158.30 449.853   1
   3   6   312672.70  394.55   1
   3   6   425781.80 688.299   1
   3   6   5 6635.88 279.685   1
   3   6   6 3987.57 250.919   1
   3   6   715704.60 524.411   1
   3   6   8 6399.60 333.513   1
   3   6   9 2099.31  202.19   1
   3   6  10 3692.00 285.323   1
   3   6  11 3220.46  387.26   1
   3   6  12 1700.41 578.809   1
   3   7 -15 672.175 385.482   1
   3   7 -14 481.495 363.533   1
   3   7 -13 469.565 343.055   1
   3   7 -12 923.985 279.248   1
   3   7 -11 1210.35 263.175   1
   3   7 -10 3275.83 674.732   1
   3   7  -9 3716.50  399.49   1
   3   7  -8 1947.66 282.572   1
   3   7  -7 7609.66 443.654   1
   3   7  -610884.00 563.794   1
   3   7  -5 1387.53  193.77   1
   3   7  -410008.70 614.254   1
   3   7  -318614.50 725.952   1
   3   7  -2 8154.40 305.735   1
   3   7  -113812.70 469.099   1
   3   7   012769.30 523.053   1
   3   7   112553.50 444.129   1
   3   7   214660.30 451.764   1
   3   7   3 9772.26 339.129   1
   3   7   4 4733.69 224.809   1
   3   7   512088.40 524.246   1
   3   7   6 9436.42 432.972   1
   3   7   7 2672.37 245.416   1
   3   7   8 4715.36 329.993   1
   3   7   9 4562.51 320.914   1
   3   7  10 2132.78 236.768   1
   3   7  11 1592.20 272.108   1
   3   8 -11 -29.479 459.751   1
   3   8 -10 61.4178 335.686   1
   3   8  -9 4447.30 734.619   1
   3   8  -8 5673.73 1511.13   1
   3   8  -7 757.449 227.728   1
   3   8  -6 2738.30 285.585   1
   3   8  -5 9606.17 497.228   1
   3   8  -4 7541.90 442.577   1
   3   8  -3 2945.68  209.55   1
   3   8  -211498.40 537.307   1
   3   8  -1 7434.11 319.997   1
   3   8   015125.80 507.858   1
   3   8   1 6520.95  296.17   1
   3   8   2 4185.06 221.328   1
   3   8   313277.20 453.929   1
   3   8   4 7080.55 429.605   1
   3   8   5 2616.43 293.095   1
   3   8   6 4673.86 303.047   1
   3   8   7 6240.06 663.102   1
   3   8   8 2701.89 253.696   1
   3   8   9 2160.90 214.729   1
   3   8  10 1558.09  189.32   1
   3   9 -10 2168.99 1320.66   1
   3   9  -9 633.992 231.186   1
   3   9  -8 892.729 415.408   1
   3   9  -7 5259.34 967.604   1
   3   9  -6 2409.02  388.76   1
   3   9  -5 3902.35 326.057   1
   3   9  -4 3149.49 299.374   1
   3   9  -3 5362.59 326.929   1
   3   9  -2 9726.75 426.557   1
   3   9  -1 3305.57 272.106   1
   3   9   0 4126.21 255.163   1
   3   9   1 5852.20 307.645   1
   3   9   211509.40 422.891   1
   3   9   3 1028.04 128.578   1
   3   9   4 4485.05  349.52   1
   3   9   5 6213.51 345.589   1
   3   9   6 3215.01 330.448   1
   3   9   7 1595.83 318.832   1
   3   9   8 2413.60 251.419   1
   3   9   9 1352.21  235.57   1
   3  10 -10 135.298 538.573   1
   3  10  -9 501.802 214.255   1
   3  10  -8 969.676 261.128   1
   3  10  -7 824.042 217.021   1
   3  10  -6 1277.76 269.846   1
   3  10  -5 3124.29 343.893   1
   3  10  -4 2754.57  291.92   1
   3  10  -3 4389.21 476.421   1
   3  10  -2 895.145 184.268   1
   3  10  -1 4449.75 296.109   1
   3  10   0 5857.80 354.462   1
   3  10   1 2208.69 222.214   1
   3  10   2 2303.85  221.20   1
   3  10   3 5202.98 363.455   1
   3  10   4 3338.62 381.783   1
   3  10   5 1727.14 261.765   1
   3  10   6 1656.05 461.926   1
   3  10   7 1582.76 242.158   1
   3  11 -10 466.266 411.158   1
   3  11  -9 165.305 167.808   1
   3  11  -8 620.253 245.953   1
   3  11  -7 449.685 249.863   1
   3  11  -6 1475.60  266.59   1
   3  11  -5 1365.34 240.149   1
   3  11  -4 1195.53 226.871   1
   3  11  -3 1832.15 268.153   1
   3  11  -2 2800.06 362.767   1
   3  11  -1 1226.42 207.822   1
   3  11   0 1347.85 196.657   1
   3  11   1 3857.40 290.295   1
   3  11   2 1778.68 245.786   1
   3  11   3 1436.98 244.608   1
   3  11   4 2076.63 257.392   1
   3  11   5 926.563 258.512   1
   3  11   6 1094.48 225.979   1
   3  12  -9 227.579 197.738   1
   3  12  -8 60.3767 210.067   1
   3  12  -7  495.08 192.801   1
   3  12  -6 319.251 189.936   1
   3  12  -5 721.438 284.321   1
   3  12  -4 1895.15 261.954   1
   3  12  -3 816.474  227.28   1
   3  12  -2 153.918 177.297   1
   3  12  -1 2870.71  305.14   1
   3  12   0 1324.08 237.871   1
   3  12   1 879.017 210.223   1
   3  12   2 888.344 272.742   1
   3  12   3 1505.73 282.812   1
   3  13  -8 245.077 341.141   1
   3  13  -7 181.434 117.439   1
   3  13  -6 625.147 187.435   1
   3  13  -5 216.796 150.431   1
   3  13  -4 192.721 142.619   1
   3  13  -3 476.657 153.167   1
   3  13  -2 1055.63 307.714   1
   3  13  -1 209.746 148.825   1
   3  13   0 463.113  195.60   1
   4 -13   0 209.188  184.57   1
   4 -13   1 72.2719 80.9386   1
   4 -13   2 215.871 92.9752   1
   4 -13   3 317.074 186.177   1
   4 -13   4 68.1671 98.8876   1
   4 -13   5  126.45 168.259   1
   4 -13   6  137.46  138.26   1
   4 -13   7 417.524 176.722   1
   4 -12  -3 379.095 116.744   1
   4 -12  -2  603.25 162.726   1
   4 -12  -1 313.883 115.179   1
   4 -12   0 364.385  114.51   1
   4 -12   1 750.861 409.068   1
   4 -12   2 146.578 122.366   1
   4 -12   3 349.477 143.677   1
   4 -12   4 336.215 155.723   1
   4 -12   5 207.999  174.45   1
   4 -12   6 178.371 379.203   1
   4 -12   7 52.0901 100.407   1
   4 -12   8  315.93 278.608   1
   4 -12   9  266.41  150.23   1
   4 -12  10 93.7478  108.62   1
   4 -11  -5 371.955 126.479   1
   4 -11  -4 432.747 144.656   1
   4 -11  -3 154.186 107.863   1
   4 -11  -2 975.644 218.134   1
   4 -11  -1 1081.25 185.186   1
   4 -11   0 206.564 153.945   1
   4 -11   1 364.164 166.289   1
   4 -11   2 1311.67 224.861   1
   4 -11   3 336.841 140.459   1
   4 -11   4 654.054 234.122   1
   4 -11   5 417.272  201.77   1
   4 -11   6 708.202 191.386   1
   4 -11   7 955.083 189.193   1
   4 -11   8 705.919 193.333   1
   4 -11   9 278.909 176.995   1
   4 -11  10 134.591 124.547   1
   4 -11  11 219.965 190.144   1
   4 -10  -7 513.981 130.145   1
   4 -10  -6 525.259 180.614   1
   4 -10  -5 549.476 323.213   1
   4 -10  -4 932.135  279.27   1
   4 -10  -3 2388.07 300.593   1
   4 -10  -2 1322.00 169.928   1
   4 -10  -1 1122.06  233.46   1
   4 -10   0 1378.23 200.996   1
   4 -10   1 1642.99 204.518   1
   4 -10   2 1365.35 313.172   1
   4 -10   3 671.149  224.49   1
   4 -10   4 673.692 168.486   1
   4 -10   5 2374.15 273.806   1
   4 -10   6 1513.09 535.807   1
   4 -10   7 232.445 239.391   1
   4 -10   8 1095.65 274.276   1
   4 -10   9 1561.23 426.498   1
   4 -10  10 77.8572 308.962   1
   4 -10  11-143.692 176.612   1
   4 -10  12 158.708 194.024   1
   4  -9  -9 486.553 158.222   1
   4  -9  -8 868.728 226.424   1
   4  -9  -7 525.242 173.199   1
   4  -9  -6 1031.54 428.785   1
   4  -9  -5 1945.45 251.787   1
   4  -9  -4 937.814  188.14   1
   4  -9  -3 1298.87 176.583   1
   4  -9  -2 1823.28 300.805   1
   4  -9  -1 1832.87 184.815   1
   4  -9   0 2815.10 273.146   1
   4  -9   1 1835.34  227.84   1
   4  -9   2 1543.19 182.223   1
   4  -9   3 3260.15 253.914   1
   4  -9   4 4028.48 432.788   1
   4  -9   5 334.138 223.532   1
   4  -9   6 1825.86 318.329   1
   4  -9   7 2722.90 325.546   1
   4  -9   8 1430.78 465.105   1
   4  -9   9 315.353 116.429   1
   4  -9  10 1193.64 220.868   1
   4  -9  11 322.784 152.886   1
   4  -9  12  321.51  302.61   1
   4  -9  13 91.2538 96.4722   1
   4  -8 -10 527.964 221.818   1
   4  -8  -9 302.562 171.032   1
   4  -8  -8 1493.91 240.881   1
   4  -8  -7 2114.06 318.082   1
   4  -8  -6 1233.26 227.194   1
   4  -8  -5 1494.21 223.279   1
   4  -8  -4 2691.78 343.431   1
   4  -8  -3 3560.49 333.162   1
   4  -8  -2 1931.08 172.225   1
   4  -8  -1 4390.88 267.889   1
   4  -8   0 2632.23 228.597   1
   4  -8   1 5453.49 366.496   1
   4  -8   2 4456.35  282.40   1
   4  -8   3 2146.57  247.10   1
   4  -8   4 2482.63 342.973   1
   4  -8   5 6015.24 508.969   1
   4  -8   6 1593.19 284.057   1
   4  -8   7 1551.52 227.176   1
   4  -8   8 2303.70  236.75   1
   4  -8   9 1205.08 224.607   1
   4  -8  10 1301.42 239.479   1
   4  -8  11 677.217 165.192   1
   4  -8  12 583.528 245.367   1
   4  -8  13 166.175  244.84   1
   4  -8  14 251.042 99.7095   1
   4  -7 -11 442.235 200.199   1
   4  -7 -10 607.864 200.452   1
   4  -7  -9 1758.84 320.652   1
   4  -7  -8 2387.32  335.98   1
   4  -7  -7 531.315 218.626   1
   4  -7  -6 3747.19 314.535   1
   4  -7  -5 3531.84 294.079   1
   4  -7  -4 4623.15  554.87   1
   4  -7  -3 2649.10 205.799   1
   4  -7  -2 4555.26 320.072   1
   4  -7  -1 7032.39 311.937   1
   4  -7   0 7729.28 484.168   1
   4  -7   1 2224.62 165.536   1
   4  -7   2 4257.32 457.549   1
   4  -7   312420.80 452.755   1
   4  -7   4 3687.41 227.147   1
   4  -7   5 1929.87  180.11   1
   4  -7   6 6617.10 352.172   1
   4  -7   7 4470.88 308.415   1
   4  -7   8 3152.24 261.295   1
   4  -7   9 2411.60 275.704   1
   4  -7  10 1479.66 284.936   1
   4  -7  11 1697.76 279.418   1
   4  -7  12 1202.18  262.33   1
   4  -7  13 121.343 109.654   1
   4  -7  14 84.2835 150.377   1
   4  -6 -12  238.26 179.792   1
   4  -6 -11 1239.74 262.454   1
   4  -6 -10 791.449  362.41   1
   4  -6  -9 1220.26  245.29   1
   4  -6  -8 1991.65 315.167   1
   4  -6  -7 3898.71 561.705   1
   4  -6  -6 3422.53 253.907   1
   4  -6  -5 4335.70  476.42   1
   4  -6  -4 4383.60 253.736   1
   4  -6  -3 5607.16 305.651   1
   4  -6  -212184.90 447.661   1
   4  -6  -1 3750.04 223.377   1
   4  -6   0 4507.62 203.273   1
   4  -6   117344.60 500.446   1
   4  -6   2 8060.62 315.727   1
   4  -6   3 4603.55 256.619   1
   4  -6   4 9325.63 389.194   1
   4  -6   510562.00 437.209   1
   4  -6   6 5365.74 310.646   1
   4  -6   7 4471.19  314.83   1
   4  -6   8 4069.86 315.557   1
   4  -6   9 5099.57 361.487   1
   4  -6  10 5053.07  445.99   1
   4  -6  11 615.371 209.579   1
   4  -6  12 807.515  156.13   1
   4  -6  13 2688.29 271.416   1
   4  -6  14 225.667 94.4958   1
   4  -6  15-90.5337 179.294   1
   4  -5 -12 490.936 153.491   1
   4  -5 -11 288.386 185.859   1
   4  -5 -10 1551.67 340.379   1
   4  -5  -9 2843.15 321.691   1
   4  -5  -8 2445.63 267.746   1
   4  -5  -7 3505.92  363.57   1
   4  -5  -6 4580.13 352.587   1
   4  -5  -5 5205.96 287.048   1
   4  -5  -410886.20 392.057   1
   4  -5  -3 6179.21 246.293   1
   4  -5  -2 7186.02 269.612   1
   4  -5  -116788.00 506.651   1
   4  -5   016414.40 470.548   1
   4  -5   1 4451.82 239.116   1
   4  -5   215120.60 480.855   1
   4  -5   316956.50 534.639   1
   4  -5   4 9999.71  478.26   1
   4  -5   511427.90 474.961   1
   4  -5   6 5943.88 350.901   1
   4  -5   7 8351.79 384.111   1
   4  -5   8 7936.10 449.805   1
   4  -5   9 3210.80 327.722   1
   4  -5  10 1286.92 215.827   1
   4  -5  11 6338.74 466.762   1
   4  -5  12 1520.27 250.742   1
   4  -5  13  691.19 188.122   1
   4  -5  14 747.374 158.743   1
   4  -5  15 524.445 130.264   1
   4  -4 -13  246.65 145.412   1
   4  -4 -12 753.915 210.147   1
   4  -4 -11 2143.01 228.326   1
   4  -4 -10 1692.15 221.191   1
   4  -4  -9 2840.66 323.375   1
   4  -4  -8 4125.39 326.365   1
   4  -4  -7 5734.12 312.113   1
   4  -4  -6 9233.76 422.693   1
   4  -4  -5 6450.96 296.472   1
   4  -4  -4 4998.59 225.701   1
   4  -4  -323225.40 649.719   1
   4  -4  -216897.90  518.39   1
   4  -4  -1 4652.46 272.561   1
   4  -4   025135.80 772.904   1
   4  -4   123216.40 923.697   1
   4  -4   216301.20 541.303   1
   4  -4   311013.60 515.895   1
   4  -4   421522.40 699.356   1
   4  -4   5 9652.30 365.724   1
   4  -4   617772.00 621.358   1
   4  -4   7 4622.51 292.316   1
   4  -4   8 4360.91 279.105   1
   4  -4   9 9351.34 431.142   1
   4  -4  10 4462.39  313.42   1
   4  -4  11 1102.67 169.944   1
   4  -4  12 3362.38 286.089   1
   4  -4  13 1861.35 220.092   1
   4  -4  14 859.874  153.12   1
   4  -4  15 625.271 311.255   1
   4  -3 -13 963.969 160.975   1
   4  -3 -12 697.479 127.968   1
   4  -3 -11 1610.32 330.592   1
   4  -3 -10 2335.61 286.279   1
   4  -3  -9 3475.92 365.377   1
   4  -3  -8 7288.85 555.554   1
   4  -3  -7 5617.88 302.382   1
   4  -3  -6 2868.24 216.667   1
   4  -3  -518120.30 621.809   1
   4  -3  -418756.40 541.693   1
   4  -3  -3 7091.06 332.765   1
   4  -3  -211690.80 513.354   1
   4  -3  -150808.80 1760.95   1
   4  -3   014796.20 577.259   1
   4  -3   121130.20 707.127   1
   4  -3   223375.10 803.857   1
   4  -3   324770.50 876.122   1
   4  -3   430756.40 870.984   1
   4  -3   5 9020.42 328.845   1
   4  -3   6 7362.77 307.507   1
   4  -3   720824.60 699.948   1
   4  -3   8 9826.77 409.152   1
   4  -3   9 2219.38 212.068   1
   4  -3  10 7128.46 367.671   1
   4  -3  11 6468.60 381.641   1
   4  -3  12 1194.04 185.683   1
   4  -3  13 1729.57  209.75   1
   4  -3  14 1762.33 191.326   1
   4  -3  15 686.396 137.281   1
   4  -2 -14  186.09 388.916   1
   4  -2 -13 616.418  136.17   1
   4  -2 -12 1446.25 187.096   1
   4  -2 -11 1797.64 242.188   1
   4  -2 -10 4347.84 331.962   1
   4  -2  -9 4227.77 362.747   1
   4  -2  -8 3302.75 212.776   1
   4  -2  -7 9093.12 458.064   1
   4  -2  -619363.20 592.963   1
   4  -2  -5 5073.15 225.583   1
   4  -2  -414393.30 474.535   1
   4  -2  -331152.50 1056.73   1
   4  -2  -223739.60 806.849   1
   4  -2  -122452.40 747.139   1
   4  -2   026627.90  787.12   1
   4  -2   131113.40 948.511   1
   4  -2   242591.90 1155.34   1
   4  -2   323224.30 717.786   1
   4  -2   4 8740.78 562.245   1
   4  -2   529161.50 813.066   1
   4  -2   627645.70 784.341   1
   4  -2   7 1784.70 154.196   1
   4  -2   811207.20 507.356   1
   4  -2   913762.70 539.488   1
   4  -2  10 6355.53 340.376   1
   4  -2  11 2412.32 254.273   1
   4  -2  12 3468.69 298.494   1
   4  -2  13 2302.56 238.541   1
   4  -2  14 2041.59 232.843   1
   4  -2  15 417.239 146.799   1
   4  -1 -14 467.017 418.853   1
   4  -1 -13 944.528 223.002   1
   4  -1 -12 1407.60 470.237   1
   4  -1 -11 2301.32 266.555   1
   4  -1 -10 2055.66 215.318   1
   4  -1  -9 6142.53 360.216   1
   4  -1  -810399.60 421.405   1
   4  -1  -7 4999.68 255.807   1
   4  -1  -6 7149.30 289.476   1
   4  -1  -531240.70 856.951   1
   4  -1  -414342.90 651.602   1
   4  -1  -320010.40  798.05   1
   4  -1  -236349.50 1043.08   1
   4  -1  -128304.90  827.69   1
   4  -1   038196.00 1062.17   1
   4  -1   137719.00 1006.58   1
   4  -1   213473.70 443.882   1
   4  -1   345789.00 1262.29   1
   4  -1   430115.00  926.49   1
   4  -1   511476.60 454.105   1
   4  -1   610863.60 425.796   1
   4  -1   726233.40 833.433   1
   4  -1   8 8143.46 358.601   1
   4  -1   9 8012.11 373.052   1
   4  -1  10 8107.38 498.967   1
   4  -1  11 2791.40 291.627   1
   4  -1  12 5572.25 392.811   1
   4  -1  13 1830.40 171.856   1
   4  -1  14  495.56 124.651   1
   4  -1  15 1782.85 322.555   1
   4   0 -15 304.435  138.29   1
   4   0 -14 701.297 583.579   1
   4   0 -13 1315.75 552.698   1
   4   0 -12 959.708 196.827   1
   4   0 -11 2215.77 269.969   1
   4   0 -10 8832.11 511.556   1
   4   0  -9 1513.33 204.987   1
   4   0  -8 4576.83  319.42   1
   4   0  -718718.10 649.375   1
   4   0  -616457.40 535.712   1
   4   0  -5 7523.21 304.556   1
   4   0  -427231.70 908.996   1
   4   0  -329773.00 925.316   1
   4   0  -240131.00 1642.00   1
   4   0  -126249.60 810.856   1
   4   0   029936.40 897.112   1
   4   0   139970.70 1268.52   1
   4   0   258873.60 1580.03   1
   4   0   3 9214.55 361.792   1
   4   0   419512.60 641.961   1
   4   0   547714.60 1196.09   1
   4   0   6 9771.23 365.739   1
   4   0   712365.70 432.812   1
   4   0   811627.60  419.01   1
   4   0   911042.00 430.932   1
   4   0  10 6708.45 384.547   1
   4   0  11 4547.41 320.623   1
   4   0  12 1961.58 307.006   1
   4   0  13 2846.32 277.217   1
   4   0  14 1916.68 349.144   1
   4   0  15  223.29 118.012   1
   4   1 -15 680.737 398.744   1
   4   1 -14 480.452 454.981   1
   4   1 -13 1639.14  790.77   1
   4   1 -12 1800.45 488.433   1
   4   1 -11 2721.07 276.903   1
   4   1 -10  688.32 199.763   1
   4   1  -912287.00 1761.55   1
   4   1  -8 9703.74 966.738   1
   4   1  -7 5862.85 380.602   1
   4   1  -612559.90 460.159   1
   4   1  -523674.10 715.146   1
   4   1  -429393.20 1323.05   1
   4   1  -330198.70 978.664   1
   4   1  -217096.80 603.988   1
   4   1  -139267.20 1166.21   1
   4   1   066637.90 1757.79   1
   4   1   113249.50  471.74   1
   4   1   220151.60 615.523   1
   4   1   351963.90 1406.54   1
   4   1   431801.00 853.431   1
   4   1   511091.00 334.707   1
   4   1   623961.20 662.652   1
   4   1   716918.30 539.073   1
   4   1   813697.70 502.971   1
   4   1   9 7671.86 367.921   1
   4   1  10 3959.22 282.828   1
   4   1  11 7279.65 392.129   1
   4   1  12 4609.51 311.544   1
   4   1  13 651.252 147.005   1
   4   1  14 1484.98  285.83   1
   4   2 -15 173.902  154.16   1
   4   2 -14 1922.97 375.413   1
   4   2 -13 1411.13 391.481   1
   4   2 -12 815.642 316.737   1
   4   2 -11 4467.84 607.503   1
   4   2 -10 4218.71  667.53   1
   4   2  -9 1773.06  488.68   1
   4   2  -8 6108.54 691.179   1
   4   2  -713797.00 720.636   1
   4   2  -612732.30 500.459   1
   4   2  -521026.50 728.546   1
   4   2  -413976.10 657.342   1
   4   2  -321018.60 862.215   1
   4   2  -259254.10 1617.99   1
   4   2  -123613.00 733.125   1
   4   2   013624.60 524.425   1
   4   2   158352.40 1563.38   1
   4   2   230964.00 1049.16   1
   4   2   317722.40 539.375   1
   4   2   424798.70 670.758   1
   4   2   522075.60 605.126   1
   4   2   620480.40  585.41   1
   4   2   712864.70 451.532   1
   4   2   8 5586.82 308.664   1
   4   2   9 9025.27 462.102   1
   4   2  10 9511.94 440.089   1
   4   2  11 2795.03 250.223   1
   4   2  12 1142.77 247.598   1
   4   2  13 4641.11  533.68   1
   4   2  14 639.882 599.676   1
   4   3 -15 373.543 498.751   1
   4   3 -14 140.607 173.972   1
   4   3 -13 1141.68 366.741   1
   4   3 -12 3078.95  435.65   1
   4   3 -11 909.684 570.321   1
   4   3 -10 3219.56 459.151   1
   4   3  -9 7717.86 583.596   1
   4   3  -8 5428.96 483.752   1
   4   3  -712486.40 560.817   1
   4   3  -610918.70  596.95   1
   4   3  -514904.00 633.368   1
   4   3  -433339.40 1281.80   1
   4   3  -313208.30 564.667   1
   4   3  -213658.20 659.898   1
   4   3  -144515.10 1274.82   1
   4   3   036123.20 1247.21   1
   4   3   1 9978.17 419.633   1
   4   3   230163.80 879.205   1
   4   3   330470.10 798.637   1
   4   3   420128.90 614.871   1
   4   3   518652.80 526.101   1
   4   3   613895.20 431.988   1
   4   3   7 8506.78 330.235   1
   4   3   818352.90 562.051   1
   4   3   9 2935.32 226.942   1
   4   3  10 4652.47 324.845   1
   4   3  11 5110.99 329.947   1
   4   3  12 3320.07 265.555   1
   4   3  13 1032.18 318.513   1
   4   4 -15 289.706 314.097   1
   4   4 -14 1551.16 552.976   1
   4   4 -13 118.442 198.946   1
   4   4 -12 1093.44  543.74   1
   4   4 -11 3369.25 656.728   1
   4   4 -10 3982.30 480.724   1
   4   4  -9 4858.09 414.543   1
   4   4  -8 4369.94 315.361   1
   4   4  -7 7761.04 477.659   1
   4   4  -618338.00 883.583   1
   4   4  -514852.10 735.683   1
   4   4  -4 2309.48 164.197   1
   4   4  -343183.30 1211.03   1
   4   4  -228451.50 785.786   1
   4   4  -111954.60 460.865   1
   4   4   018517.30 539.279   1
   4   4   140077.60 1007.83   1
   4   4   219465.00 578.728   1
   4   4   318867.40 555.232   1
   4   4   411728.00 411.968   1
   4   4   518103.30 545.637   1
   4   4   617476.10 521.448   1
   4   4   7 7392.42 300.835   1
   4   4   8 4014.25  223.55   1
   4   4   911194.40 409.508   1
   4   4  10 5059.07 305.616   1
   4   4  11 1666.45 237.924   1
   4   4  12 2784.96 318.473   1
   4   4  13 1344.81 691.143   1
   4   5 -15 164.747 390.153   1
   4   5 -14 531.485 204.975   1
   4   5 -13 1608.85 341.434   1
   4   5 -12 1489.83 325.655   1
   4   5 -11 2420.08  323.26   1
   4   5 -10 3205.32  629.76   1
   4   5  -9 1444.34 329.915   1
   4   5  -812108.90 661.558   1
   4   5  -7 5421.42 406.645   1
   4   5  -6 3476.22 305.752   1
   4   5  -5 9484.85 440.893   1
   4   5  -425566.60 742.857   1
   4   5  -3 6950.39 298.207   1
   4   5  -210328.20 345.664   1
   4   5  -128560.60 731.046   1
   4   5   017537.80 471.032   1
   4   5   121182.10 552.641   1
   4   5   213873.10 465.564   1
   4   5   311535.50 446.096   1
   4   5   428176.60 767.188   1
   4   5   5 8208.72 325.729   1
   4   5   6 3411.48 288.244   1
   4   5   714105.80 500.529   1
   4   5   8 8163.58 382.897   1
   4   5   9 2765.84 214.614   1
   4   5  10 2934.06 265.395   1
   4   5  11 4492.46 521.044   1
   4   5  12 2007.77  659.04   1
   4   6 -15 256.689  197.87   1
   4   6 -14 452.318 213.486   1
   4   6 -13  636.95  336.43   1
   4   6 -12 1672.47  337.96   1
   4   6 -11 1673.74 279.397   1
   4   6 -10 2131.19 287.589   1
   4   6  -9 4058.39 923.064   1
   4   6  -8 1381.06 253.061   1
   4   6  -7 5669.98 699.986   1
   4   6  -611651.60 835.108   1
   4   6  -5 2709.54 256.706   1
   4   6  -4 8250.72 518.045   1
   4   6  -316760.30 602.028   1
   4   6  -210144.00 341.702   1
   4   6  -115024.20 480.157   1
   4   6   010981.20 352.637   1
   4   6   111669.10 369.126   1
   4   6   216631.10  495.39   1
   4   6   314545.10 482.227   1
   4   6   4 4206.72  334.08   1
   4   6   511587.10 432.767   1
   4   6   612039.20 464.597   1
   4   6   7 3220.64 227.057   1
   4   6   8 4435.10 273.158   1
   4   6   9 5133.75 320.764   1
   4   6  10 2752.47 233.378   1
   4   6  11 2230.00 904.383   1
   4   7 -12 1482.57 536.945   1
   4   7 -11 1691.02 425.556   1
   4   7 -10 39.5086 244.168   1
   4   7  -9 3267.46 390.182   1
   4   7  -8 7513.60 620.023   1
   4   7  -7 765.356 297.971   1
   4   7  -6 2434.25 250.704   1
   4   7  -511037.50 554.726   1
   4   7  -4 8255.99  352.03   1
   4   7  -3 4451.85 265.182   1
   4   7  -211773.90  399.50   1
   4   7  -1 7421.77 295.879   1
   4   7   017827.50 522.071   1
   4   7   1 8758.97 315.606   1
   4   7   2 4079.02 207.101   1
   4   7   311768.20 427.623   1
   4   7   410451.80 410.564   1
   4   7   5 4088.94 287.463   1
   4   7   6 4665.23 311.978   1
   4   7   7 7340.61 391.664   1
   4   7   8 3459.42 275.929   1
   4   7   9 3051.23 275.196   1
   4   7  10 1526.94 190.978   1
   4   8 -12 481.695 452.828   1
   4   8 -11 467.167 279.015   1
   4   8 -10 2370.80 517.669   1
   4   8  -9 1430.96 307.538   1
   4   8  -8 405.478 478.547   1
   4   8  -7 4549.52 400.329   1
   4   8  -6 3142.20 341.579   1
   4   8  -5 4855.35 332.789   1
   4   8  -4 2691.84 278.102   1
   4   8  -3 5775.42 437.645   1
   4   8  -2 9977.13 487.508   1
   4   8  -1 6786.42 307.936   1
   4   8   0 3729.22 224.373   1
   4   8   1 6082.12 291.503   1
   4   8   215303.80 542.356   1
   4   8   3 2015.46 191.671   1
   4   8   4 3857.95 257.395   1
   4   8   5 7697.68 488.655   1
   4   8   6 4569.24 342.527   1
   4   8   7 3591.87 284.617   1
   4   8   8 3037.19 249.958   1
   4   8   9 1594.80 268.641   1
   4   9 -11 27.2525 314.394   1
   4   9 -10-83.8343 440.307   1
   4   9  -9 1133.09 373.965   1
   4   9  -8 1467.21 557.198   1
   4   9  -7 1208.55 315.347   1
   4   9  -6 1913.27 321.534   1
   4   9  -5 3219.02 323.105   1
   4   9  -4 3254.91 300.219   1
   4   9  -3 7455.98  430.50   1
   4   9  -2  852.12 172.066   1
   4   9  -1 4970.53  264.04   1
   4   9   0 7721.30 372.034   1
   4   9   1 3607.54 232.184   1
   4   9   2 2566.39 214.656   1
   4   9   3 6111.13 353.506   1
   4   9   4 5043.81 340.524   1
   4   9   5 2852.04 264.828   1
   4   9   6 2642.78  243.34   1
   4   9   7 2023.71 249.989   1
   4   9   8 1753.21 281.591   1
   4  10 -11-100.754 342.072   1
   4  10 -10 609.807 430.599   1
   4  10  -9-107.235  734.35   1
   4  10  -8 699.058 386.342   1
   4  10  -7 1262.88 283.393   1
   4  10  -6 1703.22 370.579   1
   4  10  -5 1738.01 248.154   1
   4  10  -4 1270.49 241.236   1
   4  10  -3 1778.55 278.528   1
   4  10  -2 4219.94  471.38   1
   4  10  -1 2452.39 272.224   1
   4  10   0 1006.79 200.588   1
   4  10   1 4325.69 380.915   1
   4  10   2 2670.76 331.345   1
   4  10   3 1914.71 220.049   1
   4  10   4 2439.16 240.708   1
   4  10   5 1285.85  234.26   1
   4  10   6 2026.27 942.161   1
   4  11 -10 265.303 234.735   1
   4  11  -9-271.662 1195.70   1
   4  11  -8 266.231 168.336   1
   4  11  -7 1230.03 342.877   1
   4  11  -6 347.967 165.636   1
   4  11  -5 596.307 198.404   1
   4  11  -4 2240.73 311.511   1
   4  11  -3 772.727 204.863   1
   4  11  -2 415.328 273.944   1
   4  11  -1 2607.47 479.965   1
   4  11   0 1580.27 266.457   1
   4  11   1 1758.04 269.304   1
   4  11   2 971.521  219.10   1
   4  11   3 2689.30 313.504   1
   4  11   4 1082.29 216.182   1
   4  11   5 1062.46 910.627   1
   4  12  -8 251.331 141.327   1
   4  12  -7 -79.784 246.845   1
   4  12  -6 1146.58  355.66   1
   4  12  -5 470.294 177.875   1
   4  12  -4 68.9683 196.615   1
   4  12  -3 812.945 203.796   1
   4  12  -2 2752.70 343.544   1
   4  12  -1 460.852 150.808   1
   4  12   0 829.796 327.065   1
   4  12   1 1512.78 445.771   1
   4  12   2 1435.28 377.629   1
   4  13  -6-146.073 319.456   1
   4  13  -5 345.518  182.54   1
   4  13  -4  693.19 197.121   1
   4  13  -3 200.627 136.429   1
   5 -12  -2  391.84 378.354   1
   5 -12  -1 406.874  125.76   1
   5 -12   0 171.726 126.664   1
   5 -12   1 18.9728 103.669   1
   5 -12   2 236.368 259.148   1
   5 -12   3 32.6632 130.508   1
   5 -12   4 160.848 94.9932   1
   5 -12   5 51.8471 86.9001   1
   5 -12   6 195.591  143.62   1
   5 -12   7-48.2978 200.241   1
   5 -12   8 289.133 133.038   1
   5 -11  -4 232.339  177.97   1
   5 -11  -3 472.899 145.126   1
   5 -11  -2 586.838 167.952   1
   5 -11  -1 270.742 122.639   1
   5 -11   0 453.652 152.738   1
   5 -11   1  197.63 183.268   1
   5 -11   2 722.092 153.077   1
   5 -11   3 222.175 137.105   1
   5 -11   4 315.742 178.939   1
   5 -11   5 624.967 258.588   1
   5 -11   6 320.646 233.816   1
   5 -11   7 105.985 109.177   1
   5 -11   8 249.283 218.861   1
   5 -11   9 139.627 174.068   1
   5 -11  10 313.233 234.579   1
   5 -10  -6 209.032 137.339   1
   5 -10  -5 478.514 143.874   1
   5 -10  -4 655.032 134.818   1
   5 -10  -3 724.946 153.985   1
   5 -10  -2 1106.94 203.174   1
   5 -10  -1 592.822 177.779   1
   5 -10   0  768.75 165.454   1
   5 -10   1 897.415 147.356   1
   5 -10   2 292.066 154.476   1
   5 -10   3 1012.31 240.446   1
   5 -10   4 1217.32  211.62   1
   5 -10   5 285.942 126.646   1
   5 -10   6 420.067 139.525   1
   5 -10   7 886.013 234.201   1
   5 -10   8 296.733 166.288   1
   5 -10   9-137.687 184.852   1
   5 -10  10 212.523 120.695   1
   5 -10  11-75.5458  110.25   1
   5  -9  -8  126.01 122.398   1
   5  -9  -7 636.325 458.066   1
   5  -9  -6 119.668 124.688   1
   5  -9  -5 587.557 191.019   1
   5  -9  -4 1079.61 188.885   1
   5  -9  -3 1571.16 218.335   1
   5  -9  -2 918.308 195.556   1
   5  -9  -1 1220.99 195.364   1
   5  -9   0 1129.45 183.155   1
   5  -9   1 2092.33 195.544   1
   5  -9   2 1658.37 262.263   1
   5  -9   3 1040.91 199.277   1
   5  -9   4 916.199 156.847   1
   5  -9   5 2242.87 259.219   1
   5  -9   6 1205.54 280.466   1
   5  -9   7 1043.01 231.273   1
   5  -9   8  690.07 202.753   1
   5  -9   9 310.975 153.245   1
   5  -9  10 171.449 134.329   1
   5  -9  11 100.654 93.1683   1
   5  -9  12 204.878 137.745   1
   5  -8  -9 366.739  130.91   1
   5  -8  -8 1016.93 371.318   1
   5  -8  -7 327.786 167.733   1
   5  -8  -6 1595.24 243.518   1
   5  -8  -5 1725.95 220.261   1
   5  -8  -4 1964.35 244.971   1
   5  -8  -3 1231.79 191.181   1
   5  -8  -2 1840.08 225.876   1
   5  -8  -1 2154.38 199.051   1
   5  -8   0 3580.68 284.884   1
   5  -8   1 1459.60 201.659   1
   5  -8   2 1467.93 168.719   1
   5  -8   3 4408.73 275.207   1
   5  -8   4 2319.93 275.249   1
   5  -8   5 1079.20 192.341   1
   5  -8   6 2355.73 214.587   1
   5  -8   7 1863.61  217.47   1
   5  -8   8 1542.99  189.91   1
   5  -8   9 1263.84 188.765   1
   5  -8  10 620.022 153.503   1
   5  -8  11 482.988 141.305   1
   5  -8  12 241.244 139.702   1
   5  -8  13 140.878 87.3891   1
   5  -7 -10 667.849 171.181   1
   5  -7  -9 604.689 192.063   1
   5  -7  -8 1326.69 265.576   1
   5  -7  -7 2339.65  349.51   1
   5  -7  -6 2023.34 336.891   1
   5  -7  -5 2410.83  409.35   1
   5  -7  -4 1784.69 208.342   1
   5  -7  -3 2086.14  191.82   1
   5  -7  -2 5469.53 333.954   1
   5  -7  -1 2174.43 199.387   1
   5  -7   0 1346.26 199.415   1
   5  -7   1 5735.22 267.509   1
   5  -7   2 4706.11  235.94   1
   5  -7   3 2063.04 244.936   1
   5  -7   4 3116.78 225.476   1
   5  -7   5 4864.82 279.604   1
   5  -7   6 3007.76 231.472   1
   5  -7   7 2104.72 228.056   1
   5  -7   8 1734.27 206.451   1
   5  -7   9 2314.92 319.628   1
   5  -7  10 1943.68 335.676   1
   5  -7  11  431.03  320.61   1
   5  -7  12 228.638 138.784   1
   5  -7  13 480.876 198.499   1
   5  -7  14 387.181 142.222   1
   5  -6 -11 186.417 90.8722   1
   5  -6 -10 728.303 352.117   1
   5  -6  -9 1475.26 286.035   1
   5  -6  -8 1128.70 204.474   1
   5  -6  -7 1534.88  220.21   1
   5  -6  -6 2222.93 267.666   1
   5  -6  -5 2188.14 258.672   1
   5  -6  -4 4542.93 290.277   1
   5  -6  -3 3441.42 212.829   1
   5  -6  -2 2571.12 174.756   1
   5  -6  -1 5596.43 253.771   1
   5  -6   0 8225.25 333.064   1
   5  -6   1 2553.25  168.51   1
   5  -6   2 5902.92 306.048   1
   5  -6   3 6605.44 311.497   1
   5  -6   4 5506.86  303.03   1
   5  -6   5 5882.67  303.65   1
   5  -6   6 2811.32  227.45   1
   5  -6   7 3286.61 276.688   1
   5  -6   8 4268.59 317.669   1
   5  -6   9 1751.72 258.039   1
   5  -6  10 466.014 207.131   1
   5  -6  11 2751.53 294.403   1
   5  -6  12 748.973 188.128   1
   5  -6  13 269.871 127.386   1
   5  -6  14-22.1846 146.093   1
   5  -5 -11 686.783 390.059   1
   5  -5 -10 920.155 180.999   1
   5  -5  -9 1328.04 189.764   1
   5  -5  -8 1476.15 219.338   1
   5  -5  -7 3545.06 324.729   1
   5  -5  -6 3898.28 534.492   1
   5  -5  -5 3537.66 354.986   1
   5  -5  -4 2151.14 160.513   1
   5  -5  -3 9388.84 415.679   1
   5  -5  -2 8297.79 325.016   1
   5  -5  -1 2784.69 196.643   1
   5  -5   0 8106.34 325.015   1
   5  -5   110545.30 364.635   1
   5  -5   2 8207.33 361.268   1
   5  -5   3 5544.18 287.828   1
   5  -5   4 9076.90 367.311   1
   5  -5   5 4640.54 266.252   1
   5  -5   6 9839.81 465.545   1
   5  -5   7 3160.45 269.422   1
   5  -5   8 1829.07 242.723   1
   5  -5   9 4533.09 305.176   1
   5  -5  10 3118.68 263.018   1
   5  -5  11 107.747 155.768   1
   5  -5  12 1281.37 192.137   1
   5  -5  13 1046.56 162.564   1
   5  -5  14 341.079 143.906   1
   5  -4 -12  538.14 134.634   1
   5  -4 -11 846.334 247.705   1
   5  -4 -10 1377.73 233.178   1
   5  -4  -9 1699.51 214.446   1
   5  -4  -8 4260.41 418.739   1
   5  -4  -7 3212.05 305.225   1
   5  -4  -6 1425.45 173.529   1
   5  -4  -5 7322.10 310.574   1
   5  -4  -4 9686.39 371.961   1
   5  -4  -3 4499.26 243.095   1
   5  -4  -2 4581.17 223.915   1
   5  -4  -120526.60 680.322   1
   5  -4   0 8459.88 307.209   1
   5  -4   111009.30 380.733   1
   5  -4   2 8559.22 340.368   1
   5  -4   312002.20 432.992   1
   5  -4   414923.80 461.432   1
   5  -4   5 5992.12  307.62   1
   5  -4   6 3019.21 213.429   1
   5  -4   7 9350.34 397.939   1
   5  -4   8 6735.20 328.433   1
   5  -4   9 1256.88  211.85   1
   5  -4  10 2488.59 242.469   1
   5  -4  11 4113.38  311.09   1
   5  -4  12 936.966  203.13   1
   5  -4  13 1213.11 170.975   1
   5  -4  14 733.985 166.559   1
   5  -3 -13 275.322  387.06   1
   5  -3 -12 725.079 215.371   1
   5  -3 -11 513.585 141.205   1
   5  -3 -10 1929.90 268.765   1
   5  -3  -9 2346.54 265.006   1
   5  -3  -8 1780.74 196.095   1
   5  -3  -7 3738.74 307.111   1
   5  -3  -610059.60 444.625   1
   5  -3  -5 4030.23 231.382   1
   5  -3  -4 5650.29 260.647   1
   5  -3  -312210.70 435.375   1
   5  -3  -214122.00 476.903   1
   5  -3  -112549.70  460.70   1
   5  -3   011869.90 438.728   1
   5  -3   114119.40 478.543   1
   5  -3   221272.40  572.15   1
   5  -3   313940.30 406.241   1
   5  -3   4 3709.39  204.88   1
   5  -3   513123.10 437.787   1
   5  -3   617487.50 551.045   1
   5  -3   7 1895.38 168.435   1
   5  -3   8 5271.87 279.742   1
   5  -3   9 7858.02 362.432   1
   5  -3  10 4215.89 267.608   1
   5  -3  11 1509.65 188.994   1
   5  -3  12 2353.45 202.674   1
   5  -3  13 1189.47 178.914   1
   5  -3  14 1311.80 308.403   1
   5  -2 -13 461.584  234.87   1
   5  -2 -12 788.215 147.372   1
   5  -2 -11 1244.29 230.482   1
   5  -2 -10 990.431  215.68   1
   5  -2  -9 1960.74 272.057   1
   5  -2  -8 5577.68 365.056   1
   5  -2  -7 3244.93 225.785   1
   5  -2  -6 3786.61 432.682   1
   5  -2  -513064.30  548.92   1
   5  -2  -4 9477.51 391.158   1
   5  -2  -311553.30 401.616   1
   5  -2  -214838.10 541.537   1
   5  -2  -113289.70 516.412   1
   5  -2   019265.40  591.37   1
   5  -2   122264.20 732.567   1
   5  -2   2 6376.49 236.654   1
   5  -2   319448.20 540.293   1
   5  -2   419307.80 579.969   1
   5  -2   5 9695.49 405.956   1
   5  -2   6 4697.25  239.32   1
   5  -2   715163.90 502.372   1
   5  -2   8 5987.44 297.084   1
   5  -2   9 5541.73 295.001   1
   5  -2  10 3934.32 286.388   1
   5  -2  11 2063.22 202.679   1
   5  -2  12 4059.37 385.266   1
   5  -2  13 1354.87 181.749   1
   5  -2  14  432.25 137.176   1
   5  -1 -14 713.361 188.561   1
   5  -1 -13 878.489 395.442   1
   5  -1 -12 894.139 299.292   1
   5  -1 -11 1888.45 649.584   1
   5  -1 -10 3737.97 536.259   1
   5  -1  -9 1311.53 312.557   1
   5  -1  -8 1888.36 270.365   1
   5  -1  -7 7855.84 442.313   1
   5  -1  -6 9807.47 455.879   1
   5  -1  -5 5017.21 292.713   1
   5  -1  -413057.60 449.631   1
   5  -1  -315971.50 505.204   1
   5  -1  -221788.50 613.318   1
   5  -1  -117468.90 525.273   1
   5  -1   014802.60 467.756   1
   5  -1   117927.40 526.254   1
   5  -1   238107.00 982.724   1
   5  -1   3 7379.48 291.699   1
   5  -1   410338.90 392.898   1
   5  -1   525333.10  710.32   1
   5  -1   6 9267.54 342.988   1
   5  -1   7 8271.12 327.199   1
   5  -1   8 6434.85  287.42   1
   5  -1   9 6733.16 390.109   1
   5  -1  10 4494.60 274.439   1
   5  -1  11 3647.59 252.483   1
   5  -1  12 1035.99 148.089   1
   5  -1  13 1540.16 236.186   1
   5  -1  14 1613.51 289.855   1
   5   0 -14 278.779 140.263   1
   5   0 -13 472.082 201.599   1
   5   0 -12 1565.12 834.761   1
   5   0 -11 3071.89 507.567   1
   5   0 -10 22.4763 244.284   1
   5   0  -9 4866.34 568.823   1
   5   0  -8 7129.92 529.475   1
   5   0  -7 5609.48  483.06   1
   5   0  -6 5783.29 315.498   1
   5   0  -512836.50 465.515   1
   5   0  -416539.70 524.295   1
   5   0  -320562.10 600.413   1
   5   0  -2 8693.59  408.05   1
   5   0  -118208.10 548.407   1
   5   0   041145.40 1050.64   1
   5   0   112887.50 419.455   1
   5   0   2 8815.90 309.442   1
   5   0   328444.30 741.686   1
   5   0   424151.70 705.404   1
   5   0   5 8746.08 306.595   1
   5   0   613890.90  435.31   1
   5   0   711051.70 383.429   1
   5   0   810554.20 390.514   1
   5   0   9 7411.76  350.27   1
   5   0  10 2590.65 203.801   1
   5   0  11 4673.11 283.334   1
   5   0  12 3848.71 276.202   1
   5   0  13 803.688 365.138   1
   5   0  14 841.684 219.901   1
   5   1 -14 671.699 364.266   1
   5   1 -13 603.071 261.321   1
   5   1 -12  837.12 471.538   1
   5   1 -11 2787.68 409.121   1
   5   1 -10 2818.88 965.957   1
   5   1  -9 2697.65  480.01   1
   5   1  -8 3989.59 392.836   1
   5   1  -7 7991.16 795.447   1
   5   1  -6 7173.43 360.393   1
   5   1  -515129.90 602.227   1
   5   1  -4 9130.21 363.516   1
   5   1  -310747.10 366.647   1
   5   1  -234872.30 1038.69   1
   5   1  -119601.90 551.402   1
   5   1   0 7650.35 289.387   1
   5   1   132060.70 890.674   1
   5   1   225453.20 678.932   1
   5   1   314551.50 434.968   1
   5   1   413940.80 434.464   1
   5   1   515731.50  478.86   1
   5   1   615561.50 494.757   1
   5   1   712145.30 460.547   1
   5   1   8 4536.42 238.986   1
   5   1   9 5378.30 274.282   1
   5   1  10 9151.58 435.934   1
   5   1  11 3119.26 259.037   1
   5   1  12 620.239 127.414   1
   5   1  13 3721.02 740.542   1
   5   2 -15 526.331 203.362   1
   5   2 -14  346.88 371.592   1
   5   2 -13 636.143 373.091   1
   5   2 -12 2385.17 450.224   1
   5   2 -11 1346.48 315.277   1
   5   2 -10 2123.87 492.349   1
   5   2  -9 4452.40 555.362   1
   5   2  -8 3159.89 454.938   1
   5   2  -7 9327.35 538.185   1
   5   2  -6 6068.08 392.726   1
   5   2  -5 8647.10 361.906   1
   5   2  -420102.90 636.451   1
   5   2  -314541.60 464.741   1
   5   2  -2 7227.81  272.91   1
   5   2  -124673.40 676.043   1
   5   2   028866.10  788.67   1
   5   2   1 9990.61  351.44   1
   5   2   220573.30  595.43   1
   5   2   321243.60 678.507   1
   5   2   415414.10 472.983   1
   5   2   516050.60 521.182   1
   5   2   6 9696.13  413.43   1
   5   2   7 5588.55 305.878   1
   5   2   815259.50 586.619   1
   5   2   9 3307.64 258.931   1
   5   2  10 3485.84 292.292   1
   5   2  11 3412.69 304.336   1
   5   2  12 3476.29 301.595   1
   5   2  13 788.953 145.146   1
   5   3 -15 108.146 208.776   1
   5   3 -14 508.479 413.917   1
   5   3 -13 477.686 527.141   1
   5   3 -12  840.70 248.602   1
   5   3 -11 2202.80 388.935   1
   5   3 -10 3869.20 425.332   1
   5   3  -9 3783.14 574.974   1
   5   3  -8 3126.38 438.116   1
   5   3  -7 4260.31 409.207   1
   5   3  -613810.50 595.152   1
   5   3  -511483.10 547.613   1
   5   3  -4 1564.87 197.248   1
   5   3  -323378.30 819.741   1
   5   3  -223728.90 717.807   1
   5   3  -111766.40 383.183   1
   5   3   010918.30  355.47   1
   5   3   128862.20  865.64   1
   5   3   215281.50 476.621   1
   5   3   318161.00 514.348   1
   5   3   4 8684.28 305.223   1
   5   3   512807.80 418.595   1
   5   3   615329.10 573.885   1
   5   3   7 9141.05 461.685   1
   5   3   8 2225.35 285.845   1
   5   3   9 8946.05 575.104   1
   5   3  10 4631.27 340.257   1
   5   3  11 1738.12 207.082   1
   5   3  12 1756.92 209.089   1
   5   4 -14 334.224 380.442   1
   5   4 -13 438.772 224.525   1
   5   4 -12  957.95 255.919   1
   5   4 -11 1856.32 337.205   1
   5   4 -10 2023.25 560.457   1
   5   4  -9 480.529 229.406   1
   5   4  -8 8488.00 1050.37   1
   5   4  -7 5320.02 527.576   1
   5   4  -6 2688.49  280.58   1
   5   4  -5 6054.08 591.299   1
   5   4  -421686.50 649.011   1
   5   4  -3 6887.74 296.753   1
   5   4  -2 8056.38  297.54   1
   5   4  -119591.70 559.372   1
   5   4   015970.80 481.032   1
   5   4   119507.30 543.969   1
   5   4   211360.90  375.02   1
   5   4   3 8442.63 306.685   1
   5   4   424007.30 776.581   1
   5   4   5 9122.83 336.526   1
   5   4   6 3187.52 191.475   1
   5   4   710519.50 381.365   1
   5   4   8 9215.86 438.816   1
   5   4   9 2989.77 264.494   1
   5   4  10 2145.90 209.243   1
   5   4  11 3833.67 432.789   1
   5   4  12 1714.94 235.141   1
   5   5 -14 375.035 163.029   1
   5   5 -13 343.638 324.854   1
   5   5 -12  985.08 233.434   1
   5   5 -11 1004.71 298.785   1
   5   5 -10 1646.90 422.316   1
   5   5  -9 4338.61 419.062   1
   5   5  -8  885.00 300.983   1
   5   5  -7 3963.22 579.465   1
   5   5  -610085.20 805.721   1
   5   5  -5 3739.40  376.38   1
   5   5  -4 6290.35 359.868   1
   5   5  -310887.60 410.148   1
   5   5  -210542.60 353.372   1
   5   5  -114087.50 426.084   1
   5   5   0 9396.99 312.448   1
   5   5   1 8656.34 316.903   1
   5   5   213957.70 472.536   1
   5   5   317660.90 722.047   1
   5   5   4 3465.18  196.54   1
   5   5   5 9222.02 348.171   1
   5   5   612673.80 432.299   1
   5   5   7 4295.07 256.197   1
   5   5   8 3764.54 261.118   1
   5   5   9 5692.43 450.685   1
   5   5  10 2880.37 326.369   1
   5   5  11 2816.89 391.598   1
   5   6 -13 127.072 188.453   1
   5   6 -12 1018.64  212.04   1
   5   6 -11  543.42 351.904   1
   5   6 -10 548.701 339.194   1
   5   6  -9 888.105 416.096   1
   5   6  -8 6240.89 546.484   1
   5   6  -7 2255.50 534.406   1
   5   6  -6 1989.63 297.424   1
   5   6  -5 6970.49 459.749   1
   5   6  -4 8455.24 396.853   1
   5   6  -3 5367.40  271.97   1
   5   6  -2 9933.59 411.349   1
   5   6  -1 5716.60 241.764   1
   5   6   015032.20 449.292   1
   5   6   1 9767.91 347.229   1
   5   6   2 4641.41 255.793   1
   5   6   3 8649.76 393.826   1
   5   6   412189.30 457.225   1
   5   6   5 4984.93 285.072   1
   5   6   6 4066.89 258.664   1
   5   6   7 6966.05 324.822   1
   5   6   8 3786.16  237.96   1
   5   6   9 2515.26 489.701   1
   5   6  10 2109.51  660.45   1
   5   7 -12 308.062 293.803   1
   5   7 -11 346.237 254.012   1
   5   7 -10 3111.76 930.101   1
   5   7  -9 2068.96 527.915   1
   5   7  -8 626.673 237.443   1
   5   7  -7 4225.54 416.917   1
   5   7  -6 4004.46 799.672   1
   5   7  -5 5029.60 450.498   1
   5   7  -4 2383.43 270.811   1
   5   7  -3 5825.99 386.188   1
   5   7  -2 8532.25  366.30   1
   5   7  -1 9474.07 375.278   1
   5   7   0 3512.41 225.811   1
   5   7   1 4601.80 286.034   1
   5   7   216241.00 614.945   1
   5   7   3 2995.08 263.609   1
   5   7   4 3835.32 279.998   1
   5   7   5 7228.04 378.277   1
   5   7   6 5453.57 353.549   1
   5   7   7 3472.66  311.69   1
   5   7   8 3170.55 283.875   1
   5   7   9 1683.64 235.097   1
   5   8 -11 609.461 317.477   1
   5   8 -10  619.79 758.864   1
   5   8  -9 1017.89  324.71   1
   5   8  -8 1833.80 392.131   1
   5   8  -7 1846.92 430.127   1
   5   8  -6 2276.40 414.178   1
   5   8  -5 2766.93 369.398   1
   5   8  -4 3141.73 390.742   1
   5   8  -3 8692.96 574.793   1
   5   8  -2 989.881 191.135   1
   5   8  -1 4185.06 282.066   1
   5   8   0 8139.58 370.962   1
   5   8   1 5535.57 341.148   1
   5   8   2 2424.92  296.75   1
   5   8   3 6367.38 370.543   1
   5   8   4 6451.96 422.013   1
   5   8   5 3433.50 287.035   1
   5   8   6 2783.01 280.193   1
   5   8   7 2641.02 255.777   1
   5   8   8 2289.58  271.89   1
   5   9 -11 522.923 536.267   1
   5   9 -10-17.7874 447.618   1
   5   9  -9 1028.44 434.327   1
   5   9  -8  809.01 872.424   1
   5   9  -7  952.34 226.339   1
   5   9  -6 1282.23  289.10   1
   5   9  -5 2855.91 388.764   1
   5   9  -4 1703.11 329.976   1
   5   9  -3 1410.70 263.881   1
   5   9  -2 4526.07 386.921   1
   5   9  -1 3642.37 292.657   1
   5   9   0 1207.54 179.811   1
   5   9   1 5070.52 334.395   1
   5   9   2 3834.01 292.315   1
   5   9   3 3561.02 280.706   1
   5   9   4 3410.23 303.796   1
   5   9   5 1710.88 276.062   1
   5   9   6 2524.54 264.019   1
   5  10 -10 529.739 450.529   1
   5  10  -9 653.702  731.65   1
   5  10  -8 1091.47 361.453   1
   5  10  -7 1131.57 443.675   1
   5  10  -6 441.032 215.962   1
   5  10  -5 651.571 225.143   1
   5  10  -4 2834.06 386.388   1
   5  10  -3 1266.88 365.194   1
   5  10  -2 773.693  225.66   1
   5  10  -1 2321.85 267.901   1
   5  10   0 3003.34 420.977   1
   5  10   1 1350.37 412.441   1
   5  10   2 1035.49  177.20   1
   5  10   3 1445.25 260.358   1
   5  10   4 1279.35 217.909   1
   5  10   5 2305.82  493.97   1
   5  11  -9 55.3923 158.734   1
   5  11  -8 717.051 353.171   1
   5  11  -7 72.6252 134.168   1
   5  11  -6 1197.51 258.461   1
   5  11  -5 1325.36 309.661   1
   5  11  -4 34.5321 226.501   1
   5  11  -3 830.916 254.047   1
   5  11  -2 2146.52 399.419   1
   5  11  -1 616.394 243.134   1
   5  11   0 1061.28 662.082   1
   5  11   1 1511.13  415.76   1
   5  11   2 1847.18 411.209   1
   5  12  -7 793.662 609.696   1
   5  12  -6-362.657 522.317   1
   5  12  -5 533.291 287.201   1
   5  12  -4  343.99 256.279   1
   5  12  -3 495.574 276.175   1
   5  12  -2 822.989 448.347   1
   6 -12   2 415.104 147.579   1
   6 -12   3 57.0332 138.204   1
   6 -12   4 119.487 282.214   1
   6 -11  -2 92.7554 282.172   1
   6 -11  -1 277.599 147.348   1
   6 -11   0 458.758  163.51   1
   6 -11   1 317.772 111.177   1
   6 -11   2 437.733 166.783   1
   6 -11   3 187.527 134.623   1
   6 -11   4  78.589 98.5389   1
   6 -11   5 118.961  105.87   1
   6 -11   6 300.186 353.531   1
   6 -11   7 414.287 156.388   1
   6 -11   8 133.034 120.245   1
   6 -10  -4 61.7199 65.4257   1
   6 -10  -3 363.784  135.85   1
   6 -10  -2 270.488 104.855   1
   6 -10  -1 658.689 170.207   1
   6 -10   0  282.35 116.896   1
   6 -10   1 412.801 326.951   1
   6 -10   2 324.904 128.574   1
   6 -10   3 538.887 265.049   1
   6 -10   4-59.6266 211.499   1
   6 -10   5 554.182 165.467   1
   6 -10   6 432.179  159.03   1
   6 -10   7 270.746 207.838   1
   6 -10   8  13.921 142.283   1
   6 -10   9 45.5207 87.0517   1
   6 -10  10 395.763 252.347   1
   6  -9  -6 137.181 107.524   1
   6  -9  -5 501.142 136.283   1
   6  -9  -4 1186.84 243.739   1
   6  -9  -3 575.142 162.786   1
   6  -9  -2 515.992  184.89   1
   6  -9  -1 728.032 141.726   1
   6  -9   0 1815.17 245.025   1
   6  -9   1 700.646 149.183   1
   6  -9   2 459.423 157.785   1
   6  -9   3 1421.58 243.999   1
   6  -9   4 799.011 219.999   1
   6  -9   5  497.97 165.534   1
   6  -9   6 551.629 192.962   1
   6  -9   7  553.72 163.213   1
   6  -9   8 694.765 238.993   1
   6  -9   9 313.563  179.21   1
   6  -9  10 281.687 115.416   1
   6  -9  11 178.419 409.443   1
   6  -8  -7 465.269 217.364   1
   6  -8  -6 614.653 235.525   1
   6  -8  -5 959.467 224.655   1
   6  -8  -4  560.24  191.87   1
   6  -8  -3 654.655 188.824   1
   6  -8  -2 2724.83 285.769   1
   6  -8  -1 1514.31 342.641   1
   6  -8   0 433.619 139.242   1
   6  -8   1 2072.29 217.096   1
   6  -8   2 2436.01 333.746   1
   6  -8   3 1102.46 183.896   1
   6  -8   4 1081.26  206.78   1
   6  -8   5 1651.67 152.504   1
   6  -8   6 1472.36 181.728   1
   6  -8   7 1063.70 196.589   1
   6  -8   8 438.558 129.211   1
   6  -8   9 866.337 151.475   1
   6  -8  10 715.747 212.767   1
   6  -8  11 213.629 104.472   1
   6  -8  12-34.5771 146.479   1
   6  -7  -8 531.005 352.293   1
   6  -7  -7 745.823 274.429   1
   6  -7  -6 812.166  281.58   1
   6  -7  -5  934.33 199.042   1
   6  -7  -4 1712.70 245.264   1
   6  -7  -3 1910.59 235.839   1
   6  -7  -2 1302.93 192.963   1
   6  -7  -1 1853.27  286.40   1
   6  -7   0 3072.63 202.258   1
   6  -7   1 1218.92 153.982   1
   6  -7   2 2066.29 187.592   1
   6  -7   3 2308.36 172.812   1
   6  -7   4 2355.78 192.799   1
   6  -7   5 1858.86 242.545   1
   6  -7   6 1430.58 173.306   1
   6  -7   7 1319.04 173.778   1
   6  -7   8 1903.76 345.734   1
   6  -7   9 1174.58 266.346   1
   6  -7  10 257.431 123.588   1
   6  -7  11 1056.14 165.004   1
   6  -7  12 58.7762 121.861   1
   6  -6  -9 566.696 180.168   1
   6  -6  -8 553.861  139.36   1
   6  -6  -7 1091.45  203.26   1
   6  -6  -6 1690.65 240.925   1
   6  -6  -5 1997.02 350.907   1
   6  -6  -4 798.667 132.927   1
   6  -6  -3 3008.88 208.352   1
   6  -6  -2 3191.76 227.508   1
   6  -6  -1 2049.18 261.888   1
   6  -6   0 2559.73 196.755   1
   6  -6   1 3505.96 276.548   1
   6  -6   2 3470.19 221.524   1
   6  -6   3 2753.52 219.748   1
   6  -6   4 3560.32  265.34   1
   6  -6   5 1670.58 200.423   1
   6  -6   6 4057.97 277.344   1
   6  -6   7 1939.17 197.824   1
   6  -6   8 818.316 146.909   1
   6  -6   9 1803.28 234.016   1
   6  -6  10 1712.87 222.234   1
   6  -6  11 471.205 149.544   1
   6  -6  12 428.552  239.77   1
   6  -6  13 302.155 184.191   1
   6  -5 -10 128.911 95.1896   1
   6  -5  -9 742.246  152.93   1
   6  -5  -8 1472.63 195.827   1
   6  -5  -7 1750.06 267.698   1
   6  -5  -6 1211.75 222.595   1
   6  -5  -5 2581.55 286.433   1
   6  -5  -4 4289.75 253.829   1
   6  -5  -3 2550.89 192.358   1
   6  -5  -2 1638.80 258.022   1
   6  -5  -1 6928.04 320.228   1
   6  -5   0 3560.11 231.578   1
   6  -5   1 4971.44 278.225   1
   6  -5   2 3272.63  242.61   1
   6  -5   3 5284.52 344.154   1
   6  -5   4 5911.47 304.254   1
   6  -5   5 3861.81 277.371   1
   6  -5   6 1353.22 181.772   1
   6  -5   7 3347.49 238.853   1
   6  -5   8 3381.79 247.697   1
   6  -5   9 726.644 166.025   1
   6  -5  10 979.289 156.777   1
   6  -5  11 1839.39 198.073   1
   6  -5  12  525.28 105.741   1
   6  -5  13 173.301 247.458   1
   6  -4 -11 377.285 212.315   1
   6  -4 -10 813.167 368.196   1
   6  -4  -9 1553.14 551.603   1
   6  -4  -8 1045.12 214.618   1
   6  -4  -7 970.867 153.488   1
   6  -4  -6 4586.96 613.708   1
   6  -4  -5 2398.00 251.085   1
   6  -4  -4 2219.71 216.101   1
   6  -4  -3 5112.58 307.198   1
   6  -4  -2 6548.89 338.929   1
   6  -4  -1 5930.56  329.06   1
   6  -4   0 5104.37 333.783   1
   6  -4   1 5367.31 310.618   1
   6  -4   2 9280.27 538.976   1
   6  -4   3 7619.17 346.838   1
   6  -4   4 2284.99 183.924   1
   6  -4   5 4993.52 267.377   1
   6  -4   6 8324.04 357.977   1
   6  -4   7 1782.11  196.19   1
   6  -4   8 1902.84 210.553   1
   6  -4   9 3399.41 297.551   1
   6  -4  10 3116.20 295.076   1
   6  -4  11 1062.96 227.007   1
   6  -4  12 489.882 140.037   1
   6  -4  13 503.497 135.326   1
   6  -3 -12-25.1688 150.745   1
   6  -3 -11 448.888 192.191   1
   6  -3 -10 984.069 549.572   1
   6  -3  -9 1737.93 590.666   1
   6  -3  -8 3013.78 344.534   1
   6  -3  -7 2112.20 425.354   1
   6  -3  -6 1758.76 286.005   1
   6  -3  -5 5136.97 356.148   1
   6  -3  -4 4365.91 300.365   1
   6  -3  -3 5950.85 329.777   1
   6  -3  -2 6640.70 320.595   1
   6  -3  -1 5868.78 285.874   1
   6  -3   0 8535.28 402.129   1
   6  -3   111791.90 417.266   1
   6  -3   2 3618.04 212.117   1
   6  -3   3 6906.73 305.009   1
   6  -3   410139.20 374.504   1
   6  -3   5 6173.81 269.079   1
   6  -3   6 2572.79 171.298   1
   6  -3   7 6845.47 372.384   1
   6  -3   8 3140.84 230.877   1
   6  -3   9 3979.11 285.988   1
   6  -3  10 1898.90 212.131   1
   6  -3  11 1073.60 169.453   1
   6  -3  12 1681.83 185.053   1
   6  -3  13 906.064 140.999   1
   6  -2 -12 215.778 278.441   1
   6  -2 -11  886.22 660.682   1
   6  -2 -10 2151.19 726.474   1
   6  -2  -9 778.929 604.134   1
   6  -2  -8 1162.05 347.451   1
   6  -2  -7 3141.31 276.894   1
   6  -2  -6 5584.79 393.674   1
   6  -2  -5 2661.03 219.913   1
   6  -2  -4 6613.80 396.599   1
   6  -2  -3 6675.40 298.556   1
   6  -2  -210670.30 401.839   1
   6  -2  -1 9445.96 347.558   1
   6  -2   0 7043.27 321.181   1
   6  -2   1 6729.67 260.271   1
   6  -2   218717.80 550.697   1
   6  -2   3 5194.04 226.653   1
   6  -2   4 5288.34 234.311   1
   6  -2   510292.80 360.178   1
   6  -2   6 6419.81 333.203   1
   6  -2   7 4723.81  267.59   1
   6  -2   8 3868.67 259.448   1
   6  -2   9 3496.42 267.306   1
   6  -2  10 2761.36 250.132   1
   6  -2  11 2914.69 237.839   1
   6  -2  12 583.918 124.111   1
   6  -2  13 777.057 192.747   1
   6  -1 -13 333.102 150.914   1
   6  -1 -12 675.752 247.144   1
   6  -1 -11 2154.43 589.352   1
   6  -1 -10 47.5626 153.424   1
   6  -1  -9 1846.96 360.421   1
   6  -1  -8 3515.61 393.235   1
   6  -1  -7 3295.57 285.413   1
   6  -1  -6 2868.99 257.301   1
   6  -1  -5 5963.06 346.462   1
   6  -1  -4 7500.11 339.973   1
   6  -1  -312355.30 508.507   1
   6  -1  -2 4233.90 218.612   1
   6  -1  -1 7938.60 308.806   1
   6  -1   020499.30 624.592   1
   6  -1   1 9817.93 348.774   1
   6  -1   2 4103.83 217.036   1
   6  -1   312690.60 421.975   1
   6  -1   414946.30 477.582   1
   6  -1   5 6091.24 275.182   1
   6  -1   6 7609.61 337.407   1
   6  -1   7 5911.23 325.171   1
   6  -1   8 5916.46 322.462   1
   6  -1   9 5044.87 392.589   1
   6  -1  10 1709.38 201.661   1
   6  -1  11 2146.35 236.201   1
   6  -1  12 1296.05  357.93   1
   6  -1  13 781.072 174.309   1
   6   0 -13 823.557 237.291   1
   6   0 -12 128.267  130.16   1
   6   0 -11 698.424 259.365   1
   6   0 -10 1470.35 392.078   1
   6   0  -9 1418.21 633.228   1
   6   0  -8 2432.60 544.058   1
   6   0  -7 3671.67 367.244   1
   6   0  -6 3615.16 277.535   1
   6   0  -5 8711.44 401.834   1
   6   0  -4 4993.57 245.616   1
   6   0  -3 4510.78 223.892   1
   6   0  -217481.60 547.554   1
   6   0  -113555.20 456.188   1
   6   0   0 5012.97 217.285   1
   6   0   114032.70 422.865   1
   6   0   216169.00 478.005   1
   6   0   3 9624.72 326.238   1
   6   0   4 7744.02 287.944   1
   6   0   5 9328.30 370.755   1
   6   0   6 9389.18 365.953   1
   6   0   7 8714.58 370.616   1
   6   0   8 3317.38  214.64   1
   6   0   9 2747.65 224.443   1
   6   0  10 4936.54 331.478   1
   6   0  11 1769.20 269.269   1
   6   0  12 787.506 191.961   1
   6   0  13 2483.45 328.669   1
   6   1 -14 357.474 467.879   1
   6   1 -13 499.101  206.67   1
   6   1 -12 1385.37 344.517   1
   6   1 -11 770.716 241.542   1
   6   1 -10 1056.21 363.675   1
   6   1  -9 2442.29 554.187   1
   6   1  -8 2980.98 359.848   1
   6   1  -7 4538.55 443.798   1
   6   1  -6 3779.20 262.591   1
   6   1  -5 4109.70 276.447   1
   6   1  -4 9544.75 401.606   1
   6   1  -311353.90 503.129   1
   6   1  -2 4398.67 207.383   1
   6   1  -112254.80 402.221   1
   6   1   018048.10 527.346   1
   6   1   1 7603.74 310.961   1
   6   1   211913.50  453.64   1
   6   1   311500.40 398.108   1
   6   1   4 9416.29 360.111   1
   6   1   511936.10 426.007   1
   6   1   6 6712.71 294.111   1
   6   1   7 3143.72 238.346   1
   6   1   8 9558.71 512.317   1
   6   1   9 3692.00 294.656   1
   6   1  10 2217.42 351.782   1
   6   1  11 1832.84 275.815   1
   6   1  12 3226.49 275.712   1
   6   2 -14 194.546 116.113   1
   6   2 -13 57.8463 387.774   1
   6   2 -12 500.659 187.266   1
   6   2 -11 1011.08 488.888   1
   6   2 -10 1632.95 409.066   1
   6   2  -9 2000.81 637.903   1
   6   2  -8 2502.78 379.223   1
   6   2  -7 2219.39 327.967   1
   6   2  -6 7336.70 432.375   1
   6   2  -5 8224.11 421.465   1
   6   2  -4 1693.19 196.248   1
   6   2  -310767.50 424.691   1
   6   2  -215334.90 482.157   1
   6   2  -1 9361.85 330.201   1
   6   2   0 6643.99 323.837   1
   6   2   117307.40 513.441   1
   6   2   210240.80 357.598   1
   6   2   314406.80  499.51   1
   6   2   4 7193.66 325.199   1
   6   2   5 8182.08 387.555   1
   6   2   6 9910.35  449.57   1
   6   2   7 8563.48 426.565   1
   6   2   8 2480.70 267.666   1
   6   2   9 5742.90 354.233   1
   6   2  10 4067.11 388.511   1
   6   2  11 1496.07 184.339   1
   6   2  12 1631.62 194.288   1
   6   3 -13 430.427 221.011   1
   6   3 -12 431.268 162.109   1
   6   3 -11 1502.30 364.682   1
   6   3 -10 1567.13 392.446   1
   6   3  -9 689.313 320.536   1
   6   3  -8 4771.88 502.125   1
   6   3  -7 4234.89 619.647   1
   6   3  -6 2628.94 382.569   1
   6   3  -5 2585.26 208.867   1
   6   3  -414595.30  583.43   1
   6   3  -3 5805.17 299.158   1
   6   3  -2 6498.50 279.304   1
   6   3  -110900.60  413.79   1
   6   3   012769.80 501.569   1
   6   3   115508.00 651.184   1
   6   3   2 7867.50 373.396   1
   6   3   3 5851.77 309.806   1
   6   3   416047.50 574.982   1
   6   3   5 9357.84 446.738   1
   6   3   6 2580.82 227.942   1
   6   3   7 6714.29 378.137   1
   6   3   8 8452.84 474.905   1
   6   3   9 3261.98 296.442   1
   6   3  10 1672.40 223.944   1
   6   3  11 2694.34 230.806   1
   6   4 -13 270.367 302.974   1
   6   4 -12 595.909  250.15   1
   6   4 -11 942.607 255.415   1
   6   4 -10 1298.64 304.363   1
   6   4  -9 3139.46 503.659   1
   6   4  -8 588.416 353.069   1
   6   4  -7 1376.31 465.521   1
   6   4  -6 6247.74 498.585   1
   6   4  -5 4897.67 369.587   1
   6   4  -4 4882.27 414.912   1
   6   4  -3 7244.52 422.103   1
   6   4  -2 8447.26 427.429   1
   6   4  -111108.90 485.335   1
   6   4   0 8653.13 389.171   1
   6   4   1 6372.01 322.654   1
   6   4   210547.10 419.792   1
   6   4   315723.20 508.347   1
   6   4   4 3155.14 218.204   1
   6   4   5 6475.63 372.926   1
   6   4   610743.20 487.396   1
   6   4   7 4538.29 339.821   1
   6   4   8 3001.68 262.679   1
   6   4   9 3422.89 306.015   1
   6   4  10 2351.40 293.434   1
   6   4  11 2241.25 303.129   1
   6   5 -13-50.9735 248.585   1
   6   5 -12 494.659 279.725   1
   6   5 -11 901.879 249.221   1
   6   5 -10 1410.95 541.551   1
   6   5  -9 478.324 405.116   1
   6   5  -8 3455.35 826.374   1
   6   5  -7 2913.53 502.276   1
   6   5  -6 3326.54 599.363   1
   6   5  -5 4918.43 804.868   1
   6   5  -4 6052.28 1217.94   1
   6   5  -3 4474.58 353.773   1
   6   5  -2 7835.54 474.412   1
   6   5  -1 4599.84 282.116   1
   6   5   011395.70  455.98   1
   6   5   1 8793.84 371.903   1
   6   5   2 5122.94 263.809   1
   6   5   3 5474.80 285.268   1
   6   5   410192.60 403.368   1
   6   5   5 5774.70 312.698   1
   6   5   6 4013.93 248.591   1
   6   5   7 5700.64 329.622   1
   6   5   8 3852.35 386.855   1
   6   5   9 3070.73 495.491   1
   6   5  10 1952.32  316.21   1
   6   6 -12 453.522 340.845   1
   6   6 -11 1547.74 664.134   1
   6   6 -10 936.106 456.626   1
   6   6  -9 1271.67 852.382   1
   6   6  -8 1292.07 414.555   1
   6   6  -7 2743.50 487.605   1
   6   6  -6 3403.77 483.936   1
   6   6  -5 4771.06 1940.38   1
   6   6  -4 1981.13 747.816   1
   6   6  -3 4187.63 342.565   1
   6   6  -2 5815.08 365.866   1
   6   6  -1 8884.50 574.799   1
   6   6   0 3172.34 234.145   1
   6   6   1 3453.07 230.632   1
   6   6   213005.30 449.961   1
   6   6   3 4418.50 303.316   1
   6   6   4 4021.71 317.598   1
   6   6   5 5979.76 361.869   1
   6   6   6 5069.35 301.608   1
   6   6   7 3160.69 353.778   1
   6   6   8 1645.47 619.201   1
   6   6   9 2109.84 839.914   1
   6   7 -12 416.936 241.858   1
   6   7 -11 1127.45 387.704   1
   6   7 -10 267.926 308.179   1
   6   7  -9  455.38 1205.06   1
   6   7  -8 1672.16 497.431   1
   6   7  -7 2293.58 621.329   1
   6   7  -6 4087.24 1556.88   1
   6   7  -5 1455.50 433.195   1
   6   7  -4 1678.65 343.284   1
   6   7  -3 7714.72 464.059   1
   6   7  -2 1829.75 288.467   1
   6   7  -1 2656.03  382.76   1
   6   7   0 5948.57 739.386   1
   6   7   1 6688.02 497.214   1
   6   7   2 2181.28 270.273   1
   6   7   3 4701.56 339.289   1
   6   7   4 5364.67 520.002   1
   6   7   5 3873.90 323.855   1
   6   7   6 3066.23 282.977   1
   6   7   7 2312.72 279.977   1
   6   7   8 2913.14 806.978   1
   6   8 -11 600.184 459.482   1
   6   8 -10 513.071 309.446   1
   6   8  -9  862.62 509.003   1
   6   8  -8 699.443 303.526   1
   6   8  -7 1434.43 334.694   1
   6   8  -6 2061.96 465.616   1
   6   8  -5 2346.06 727.415   1
   6   8  -4 2617.65 424.714   1
   6   8  -3 1194.17 476.439   1
   6   8  -2 3709.28 501.432   1
   6   8  -1 3887.99 703.107   1
   6   8   0 1792.85 275.891   1
   6   8   1 4466.89 492.481   1
   6   8   2 3958.34 400.263   1
   6   8   3 3472.00 377.667   1
   6   8   4 4239.72 476.708   1
   6   8   5 1673.87 259.074   1
   6   8   6 2773.44 537.049   1
   6   8   7 1969.88 470.457   1
   6   9 -10 188.335 448.803   1
   6   9  -9 965.942 621.633   1
   6   9  -8  893.27 757.954   1
   6   9  -7 1621.64 405.868   1
   6   9  -6 797.919 453.214   1
   6   9  -5 582.368 620.867   1
   6   9  -4 2293.39 528.272   1
   6   9  -3 782.065 1601.45   1
   6   9  -2  289.97 336.245   1
   6   9  -1 2318.35 455.924   1
   6   9   0 4360.52 621.295   1
   6   9   1 1900.50 331.469   1
   6   9   2 1919.36 337.395   1
   6   9   3 3154.24 733.013   1
   6   9   4 1211.49  269.80   1
   6   9   5 2589.11 339.281   1
   6  10  -9 888.757 591.391   1
   6  10  -8 596.555 567.875   1
   6  10  -7 180.551 272.603   1
   6  10  -6 2026.35 511.065   1
   6  10  -5 1921.65 547.117   1
   6  10  -4  802.04 731.984   1
   6  10  -3 1296.73 815.222   1
   6  10  -2 2373.78  817.42   1
   6  10  -1 1097.87 689.553   1
   6  10   1 645.033 314.395   1
   6  10   2 1271.41 372.556   1
   6  11  -7 594.523 515.846   1
   6  11  -6 274.224 360.115   1
   6  11  -5 550.576 313.512   1
   6  11  -4 1226.74 372.334   1
   6  11  -3 1936.53 835.777   1
   6  11  -2 1181.88 585.756   1
   7 -11   3 353.283 166.447   1
   7 -10  -2 182.908 152.162   1
   7 -10  -1 124.575 109.174   1
   7 -10   0 332.593 129.072   1
   7 -10   1 170.519 119.495   1
   7 -10   2 340.691 133.577   1
   7 -10   3 168.681 122.429   1
   7 -10   4 233.216 88.7425   1
   7 -10   5 95.1036 134.317   1
   7 -10   6-57.1212 135.368   1
   7 -10   7 43.5067 196.571   1
   7  -9  -4 326.563 207.615   1
   7  -9  -3 230.555 126.128   1
   7  -9  -2 797.778 388.752   1
   7  -9  -1  566.78 127.177   1
   7  -9   0 567.726 287.567   1
   7  -9   1 573.339 203.176   1
   7  -9   2 906.779 189.077   1
   7  -9   3 341.797 102.122   1
   7  -9   4 746.597  208.72   1
   7  -9   5 418.419 291.826   1
   7  -9   6 237.081 164.716   1
   7  -9   7 540.661 257.056   1
   7  -9   8-97.8396 170.046   1
   7  -9   9 434.981 472.774   1
   7  -8  -6 486.113 208.778   1
   7  -8  -5-99.8345 118.334   1
   7  -8  -4 547.102 153.865   1
   7  -8  -3 861.196 177.388   1
   7  -8  -2 355.794 125.019   1
   7  -8  -1  696.15 151.468   1
   7  -8   0 1177.45 213.697   1
   7  -8   1 895.593 224.415   1
   7  -8   2 571.328 125.414   1
   7  -8   3  369.71 124.542   1
   7  -8   4 901.759 220.796   1
   7  -8   5 501.661 116.941   1
   7  -8   6 561.474 120.057   1
   7  -8   7 414.599  153.69   1
   7  -8   8 583.864 218.402   1
   7  -8   9 282.775 132.062   1
   7  -8  10 96.6377 159.283   1
   7  -7  -6 73.0781 206.622   1
   7  -7  -5 465.534 275.896   1
   7  -7  -4  978.89 413.453   1
   7  -7  -3 676.075 156.705   1
   7  -7  -2 1038.50 161.449   1
   7  -7  -1 574.814 141.745   1
   7  -7   0 1107.92 158.738   1
   7  -7   1 1492.17 183.172   1
   7  -7   2 1399.69 198.111   1
   7  -7   3 1127.64 193.023   1
   7  -7   4 1548.28 375.968   1
   7  -7   5 936.586 167.607   1
   7  -7   6 1442.29 260.328   1
   7  -7   7 987.796 178.768   1
   7  -7   8 326.698 199.089   1
   7  -7   9 491.062 146.479   1
   7  -7  10 618.027 190.887   1
   7  -7  11 346.933 219.973   1
   7  -6  -8 595.756 271.612   1
   7  -6  -7 516.263 451.903   1
   7  -6  -6 381.639 198.021   1
   7  -6  -5 1131.27  396.79   1
   7  -6  -4 835.098 148.638   1
   7  -6  -3 1072.57 180.546   1
   7  -6  -2 749.019 250.524   1
   7  -6  -1 2278.40 250.249   1
   7  -6   0 1791.36 220.939   1
   7  -6   1 2225.14 231.295   1
   7  -6   2 1249.29 250.269   1
   7  -6   3 2020.14 313.697   1
   7  -6   4 2620.09 280.234   1
   7  -6   5 2396.28  263.37   1
   7  -6   6 859.871 185.991   1
   7  -6   7 1283.65 268.862   1
   7  -6   8 1531.28 283.738   1
   7  -6   9 696.093 154.872   1
   7  -6  10 92.9957 125.128   1
   7  -6  11 408.954  244.94   1
   7  -5  -9 543.508 259.619   1
   7  -5  -8 206.597 182.204   1
   7  -5  -7 375.439 348.338   1
   7  -5  -6 1621.35 309.986   1
   7  -5  -5 1546.47 339.336   1
   7  -5  -4 1002.17 182.326   1
   7  -5  -3 1290.07 175.763   1
   7  -5  -2 3062.87 260.633   1
   7  -5  -1 2808.79 241.497   1
   7  -5   0 1728.60 233.471   1
   7  -5   1 1716.56 213.177   1
   7  -5   2 3224.03 284.739   1
   7  -5   3 3727.40 281.332   1
   7  -5   4 1386.04 181.554   1
   7  -5   5 1293.30 206.714   1
   7  -5   6 3875.53  327.98   1
   7  -5   7 1209.03 196.617   1
   7  -5   8 1167.99 216.432   1
   7  -5   9 1359.09  230.57   1
   7  -5  10 1467.41 264.821   1
   7  -5  11 265.506 179.827   1
   7  -5  12 358.313  137.81   1
   7  -4 -10 525.117 529.369   1
   7  -4  -9 346.861 348.206   1
   7  -4  -8 719.071 216.244   1
   7  -4  -7 1044.08 287.729   1
   7  -4  -6 1071.35 298.263   1
   7  -4  -5 1403.53 222.194   1
   7  -4  -4 2151.89 411.783   1
   7  -4  -3 3017.60 348.524   1
   7  -4  -2 2960.62 244.705   1
   7  -4  -1 2157.16 204.747   1
   7  -4   0 3215.35 272.664   1
   7  -4   1 5826.75 379.714   1
   7  -4   2 1886.65 223.749   1
   7  -4   3 2517.36 211.488   1
   7  -4   4 4323.80 269.043   1
   7  -4   5 3430.94 291.194   1
   7  -4   6 1011.17 209.804   1
   7  -4   7 2572.94 223.139   1
   7  -4   8 1813.70 200.867   1
   7  -4   9 1802.10 182.905   1
   7  -4  10 1077.58 153.008   1
   7  -4  11 441.402 101.003   1
   7  -4  12 515.676 306.948   1
   7  -3 -11-37.9962 332.168   1
   7  -3 -10 652.537 317.094   1
   7  -3  -9 978.947 444.989   1
   7  -3  -8 690.902  275.49   1
   7  -3  -7 1863.41 456.621   1
   7  -3  -6 1750.53 366.853   1
   7  -3  -5 1804.29 240.825   1
   7  -3  -4 3230.84 342.283   1
   7  -3  -3 2864.46 270.584   1
   7  -3  -2 4142.86  333.59   1
   7  -3  -1 4082.24 318.385   1
   7  -3   0 3771.65 237.356   1
   7  -3   1 2634.82 214.914   1
   7  -3   2 7701.57 345.942   1
   7  -3   3 3887.35  255.46   1
   7  -3   4 3013.10 204.295   1
   7  -3   5 3375.08 238.149   1
   7  -3   6 3371.17 222.735   1
   7  -3   7 2546.29 220.951   1
   7  -3   8 2353.14 221.056   1
   7  -3   9 1778.13 223.018   1
   7  -3  10 1177.28 168.874   1
   7  -3  11 1161.99 145.002   1
   7  -3  12 101.341 106.358   1
   7  -2 -11 502.174 439.392   1
   7  -2 -10-69.3084 270.651   1
   7  -2  -9 595.563 441.241   1
   7  -2  -8 1016.29 783.719   1
   7  -2  -7 2482.55 441.988   1
   7  -2  -6 1602.01 346.755   1
   7  -2  -5 2500.51 232.247   1
   7  -2  -4 3047.74 245.888   1
   7  -2  -3 6026.66 309.451   1
   7  -2  -2 2604.71 203.924   1
   7  -2  -1 3126.52 222.509   1
   7  -2   0 8707.26 361.629   1
   7  -2   1 5659.99 263.692   1
   7  -2   2 2222.33 186.716   1
   7  -2   3 5413.42 266.216   1
   7  -2   4 7873.79 351.939   1
   7  -2   5 3212.79 210.868   1
   7  -2   6 3645.68 223.107   1
   7  -2   7 2547.09 265.225   1
   7  -2   8 2927.86 244.065   1
   7  -2   9 2646.66 216.254   1
   7  -2  10 1139.32 147.328   1
   7  -2  11 662.605 122.063   1
   7  -2  12 1265.70 450.088   1
   7  -1 -12 164.751 144.618   1
   7  -1 -11 165.468  267.84   1
   7  -1 -10 653.988 426.469   1
   7  -1  -9 768.552 247.139   1
   7  -1  -8 1331.45 330.526   1
   7  -1  -7 1527.23 246.486   1
   7  -1  -6 1786.89 233.018   1
   7  -1  -5 4525.28 315.691   1
   7  -1  -4 3236.17 268.785   1
   7  -1  -3 1376.11 169.843   1
   7  -1  -2 7917.67 348.022   1
   7  -1  -1 7579.56 335.083   1
   7  -1   0 3631.82 210.722   1
   7  -1   1 5397.65 259.394   1
   7  -1   2 8526.07  341.21   1
   7  -1   3 6265.49 286.697   1
   7  -1   4 4316.41 251.211   1
   7  -1   5 4676.51 279.253   1
   7  -1   6 4646.02 259.169   1
   7  -1   7 4898.14 286.984   1
   7  -1   8 2029.02 182.718   1
   7  -1   9 1822.74 199.731   1
   7  -1  10 3119.01 263.591   1
   7  -1  11 1688.70 257.007   1
   7  -1  12 200.932 95.2554   1
   7   0 -12 540.519 375.826   1
   7   0 -11 422.291 344.446   1
   7   0 -10 834.429 773.822   1
   7   0  -9 1038.98 286.526   1
   7   0  -8 1414.61 297.742   1
   7   0  -7 2779.61 368.834   1
   7   0  -6 2307.95 301.051   1
   7   0  -5 2415.03 230.175   1
   7   0  -4 4251.03 306.006   1
   7   0  -3 6482.31 333.525   1
   7   0  -2 2952.53  247.55   1
   7   0  -1 5776.94 303.294   1
   7   0   0 9125.01 400.414   1
   7   0   1 5879.18 290.573   1
   7   0   2 7048.31 308.522   1
   7   0   3 5854.15 265.608   1
   7   0   4 5223.12 274.835   1
   7   0   5 7463.64 338.421   1
   7   0   6 4702.51 287.666   1
   7   0   7 2072.83  212.55   1
   7   0   8 4858.04 439.315   1
   7   0   9 2786.66 314.605   1
   7   0  10 1438.49 248.326   1
   7   0  11 1105.77 213.448   1
   7   1 -12 197.838 137.034   1
   7   1 -11  360.74 208.856   1
   7   1 -10 1483.08 338.557   1
   7   1  -9  815.37 709.139   1
   7   1  -8 1561.45 299.387   1
   7   1  -7  802.76 276.997   1
   7   1  -6 4216.78 353.975   1
   7   1  -5 4620.16 325.541   1
   7   1  -4 1855.67 215.312   1
   7   1  -3 4509.31 271.854   1
   7   1  -2 7882.68 380.089   1
   7   1  -1 6193.68 297.366   1
   7   1   0 3951.39 230.485   1
   7   1   1 8633.03 353.147   1
   7   1   2 5760.55 272.699   1
   7   1   3 8898.28 344.549   1
   7   1   4 4958.50 252.967   1
   7   1   5 4432.94 246.611   1
   7   1   6 4928.73 314.393   1
   7   1   7 6032.59 627.927   1
   7   1   8 1643.63  231.43   1
   7   1   9 3072.05 337.907   1
   7   1  10 2291.94 252.065   1
   7   1  11 1356.91 217.313   1
   7   2 -12 244.138  236.84   1
   7   2 -11 1246.33 246.214   1
   7   2 -10 965.754 342.188   1
   7   2  -9-185.735 592.839   1
   7   2  -8 2349.90 378.694   1
   7   2  -7 3034.81 476.024   1
   7   2  -6 2379.17 275.124   1
   7   2  -5 1206.70 169.918   1
   7   2  -4 7904.18 447.879   1
   7   2  -3 4577.33 287.406   1
   7   2  -2 4473.49 259.319   1
   7   2  -1 5191.38 263.192   1
   7   2   0 7661.33  401.57   1
   7   2   1 9207.77 369.826   1
   7   2   2 6205.31 282.491   1
   7   2   3 3419.23 275.702   1
   7   2   4 9414.19 430.156   1
   7   2   5 7666.12 398.749   1
   7   2   6 3011.44 405.547   1
   7   2   7 2953.22 297.272   1
   7   2   8 5160.24 315.897   1
   7   2   9 1983.30 240.762   1
   7   2  10 1394.49 211.263   1
   7   2  11 1933.09 456.628   1
   7   3 -12 331.122  135.47   1
   7   3 -11 504.485 175.981   1
   7   3 -10 634.276  256.33   1
   7   3  -9 2902.91 463.058   1
   7   3  -8 548.783  307.53   1
   7   3  -7 1412.87 267.426   1
   7   3  -6 2458.80 377.788   1
   7   3  -5 4247.38 348.864   1
   7   3  -4 3625.73 292.909   1
   7   3  -3 4055.22 274.264   1
   7   3  -2 5550.61 280.737   1
   7   3  -1 6675.86 341.016   1
   7   3   0 7517.20 382.304   1
   7   3   1 3490.69 259.809   1
   7   3   2 5710.17  343.27   1
   7   3   311683.80 488.954   1
   7   3   4 3415.50 315.457   1
   7   3   5 3608.98 306.274   1
   7   3   6 7477.30 418.932   1
   7   3   7 4122.56 326.609   1
   7   3   8 2365.41  235.71   1
   7   3   9 2104.39  213.38   1
   7   3  10 1846.96 214.022   1
   7   4 -12 157.135 291.295   1
   7   4 -11 654.893 428.803   1
   7   4 -10 907.335  390.14   1
   7   4  -9 560.212 638.354   1
   7   4  -8 1760.08 558.412   1
   7   4  -7 1953.51 559.484   1
   7   4  -6 1488.08  286.11   1
   7   4  -5 3423.99 339.281   1
   7   4  -4 4285.85 629.422   1
   7   4  -3 3210.29 441.836   1
   7   4  -2 6779.06 516.453   1
   7   4  -1 2983.62 280.683   1
   7   4   0 6546.95 429.135   1
   7   4   1 7097.39 385.315   1
   7   4   2 5548.08 374.459   1
   7   4   3 2844.86  278.98   1
   7   4   4 7090.61 448.019   1
   7   4   5 5056.94  328.08   1
   7   4   6 3519.31 265.463   1
   7   4   7 3579.00 300.999   1
   7   4   8 2673.75 237.005   1
   7   4   9 2335.10 217.238   1
   7   5 -12 292.243 231.538   1
   7   5 -11 197.864 324.133   1
   7   5 -10 1407.90 634.894   1
   7   5  -9 1277.32 899.641   1
   7   5  -8 633.327 367.239   1
   7   5  -7 1896.83 401.193   1
   7   5  -6 2588.19 552.749   1
   7   5  -5 3573.41  678.00   1
   7   5  -4 1983.70 310.808   1
   7   5  -3 3215.30 419.902   1
   7   5  -2 3035.07 296.799   1
   7   5  -1 8316.42 529.718   1
   7   5   0 2809.63 377.079   1
   7   5   1 2575.85 242.781   1
   7   5   2 8868.40 463.109   1
   7   5   3 4344.01 311.981   1
   7   5   4 3640.13 429.577   1
   7   5   5 4353.78 292.012   1
   7   5   6 3850.17 269.122   1
   7   5   7 2357.62 290.757   1
   7   5   8 2286.08 268.284   1
   7   6 -11 312.407 265.552   1
   7   6 -10  404.04 403.056   1
   7   6  -9 243.014 760.402   1
   7   6  -8 1400.78 503.436   1
   7   6  -7 1099.01 459.055   1
   7   6  -6 2865.04 482.829   1
   7   6  -5 1346.32 375.825   1
   7   6  -4 2076.45 904.005   1
   7   6  -3 4955.81 573.084   1
   7   6  -2 2420.49 563.698   1
   7   6  -1 2363.18 309.818   1
   7   6   0 4347.21 362.391   1
   7   6   1 6938.77 412.812   1
   7   6   2 2119.01 229.798   1
   7   6   3 3035.50 248.728   1
   7   6   4 4151.50 347.494   1
   7   6   5 3164.66  350.97   1
   7   6   6 2694.59 588.511   1
   7   6   7 1907.41 319.086   1
   7   7 -10 279.087  417.79   1
   7   7  -9 114.725 257.888   1
   7   7  -8 785.973  379.92   1
   7   7  -7 967.949  416.79   1
   7   7  -6 887.546 334.255   1
   7   7  -5 1850.15 366.655   1
   7   7  -4 1705.71  634.36   1
   7   7  -3 906.029  550.66   1
   7   7  -2 2650.77 340.559   1
   7   7  -1 3892.93 497.556   1
   7   7   0 2078.48  324.79   1
   7   7   1 2901.82 306.427   1
   7   7   2 2708.47 387.118   1
   7   7   3 3945.11 479.537   1
   7   7   4 3027.01 417.679   1
   7   7   5 1448.88 306.841   1
   7   7   6 2364.69 351.756   1
   7   8 -10 312.363 375.921   1
   7   8  -9 267.968 308.761   1
   7   8  -8 669.831 461.832   1
   7   8  -7 1040.55 271.918   1
   7   8  -6 803.977 327.988   1
   7   8  -5 878.709 264.167   1
   7   8  -4 2131.72 922.533   1
   7   8  -1 1981.46  576.97   1
   7   8   0 3460.21  694.75   1
   7   8   1 2120.25 553.277   1
   7   8   2 2132.31 360.003   1
   7   8   3 2950.80 512.066   1
   7   8   4 1608.62 288.345   1
   7   8   5 2847.26 350.508   1
   7   9  -8 1001.83 543.154   1
   7   9  -7-14.5384 334.914   1
   7   9  -6 908.148 545.862   1
   7   9  -5 1464.16  508.56   1
   7   9  -4 1379.83 475.155   1
   7   9   1 1054.78  410.64   1
   7   9   2 1385.41 424.831   1
   7  10  -6 614.338 220.673   1
   7  10  -5  504.88 423.595   1
   7  10  -4 534.773 426.039   1
   7  10  -3 855.216 381.823   1
   8  -9  -1 330.638 186.441   1
   8  -9   0 441.334 222.457   1
   8  -9   1 487.245 181.312   1
   8  -9   2 448.754 214.781   1
   8  -9   3 126.684 353.726   1
   8  -9   4 164.756 149.687   1
   8  -9   5-1.16677 344.331   1
   8  -9   6 101.067 104.917   1
   8  -8  -4-49.6416 103.342   1
   8  -8  -3 123.103 183.519   1
   8  -8  -2 475.285  234.51   1
   8  -8  -1 156.315 202.775   1
   8  -8   0 349.172 168.024   1
   8  -8   1 453.096 253.386   1
   8  -8   2 473.091 259.993   1
   8  -8   3 478.403 178.092   1
   8  -8   4 391.297 159.368   1
   8  -8   5 262.652 116.216   1
   8  -8   6  415.52 130.042   1
   8  -8   7 70.4264 86.2703   1
   8  -8   8 326.675 235.425   1
   8  -7  -5 123.935 290.081   1
   8  -7  -4 542.671 181.411   1
   8  -7  -3 1210.48 446.906   1
   8  -7  -2-21.6598 126.064   1
   8  -7  -1 1002.60 284.559   1
   8  -7   0 595.327 123.179   1
   8  -7   1  647.97 156.321   1
   8  -7   2  693.20  136.79   1
   8  -7   3 622.933 149.981   1
   8  -7   4 467.356 111.038   1
   8  -7   5 539.909 192.432   1
   8  -7   6 318.115 133.398   1
   8  -7   7  368.09 153.168   1
   8  -7   8  326.80 181.499   1
   8  -7   9 103.386 90.7911   1
   8  -6  -6 442.359 426.918   1
   8  -6  -5 470.651 174.923   1
   8  -6  -4 351.077  638.32   1
   8  -6  -3 363.519 102.614   1
   8  -6  -2 829.798 314.617   1
   8  -6  -1 762.786 170.823   1
   8  -6   0 755.658  166.37   1
   8  -6   1 405.503 131.107   1
   8  -6   2 1005.10 180.633   1
   8  -6   3 1439.66 228.956   1
   8  -6   4 591.937  159.75   1
   8  -6   5 717.027 162.363   1
   8  -6   6 1141.25 180.191   1
   8  -6   7 667.821 301.284   1
   8  -6   8 487.169  342.55   1
   8  -6   9 475.534 142.425   1
   8  -5  -8-48.1964 126.517   1
   8  -5  -7 84.2729 121.041   1
   8  -5  -6 417.083  224.73   1
   8  -5  -5 246.615 346.634   1
   8  -5  -4 549.201 135.939   1
   8  -5  -3 1119.52 175.144   1
   8  -5  -2 1352.92  190.58   1
   8  -5  -1 1167.70 194.104   1
   8  -5   0 1244.07 163.164   1
   8  -5   1 2188.09 227.118   1
   8  -5   2 1092.53 318.556   1
   8  -5   3 1006.13 170.409   1
   8  -5   4 1242.35 196.908   1
   8  -5   5 1790.56 248.292   1
   8  -5   6 513.973 171.011   1
   8  -5   7 938.841 182.676   1
   8  -5   8  658.78 156.107   1
   8  -5   9 808.552 187.625   1
   8  -5  10 392.675 122.721   1
   8  -4  -8-254.304 317.111   1
   8  -4  -7 147.866 322.832   1
   8  -4  -6 679.334 378.724   1
   8  -4  -5 580.333 171.303   1
   8  -4  -4 1692.31 221.978   1
   8  -4  -3 1142.28 174.859   1
   8  -4  -2 1593.68 296.849   1
   8  -4  -1 1776.99 210.706   1
   8  -4   0 2051.31 225.205   1
   8  -4   1 1550.28 194.514   1
   8  -4   2 2661.68 246.532   1
   8  -4   3 1461.16  200.27   1
   8  -4   4 1296.16 172.373   1
   8  -4   5 1423.47 206.032   1
   8  -4   6 1749.77 183.687   1
   8  -4   7 1251.21 174.323   1
   8  -4   8 1349.15 276.576   1
   8  -4   9 688.833 184.529   1
   8  -4  10 673.232 156.485   1
   8  -3  -9 328.412 215.842   1
   8  -3  -8 782.707 356.318   1
   8  -3  -7 1041.32 219.334   1
   8  -3  -6 684.339 183.113   1
   8  -3  -5 983.324 184.374   1
   8  -3  -4 1638.48 275.741   1
   8  -3  -3 2595.48 258.368   1
   8  -3  -2 1214.42 210.197   1
   8  -3  -1 1684.41 213.691   1
   8  -3   0 3002.20 262.525   1
   8  -3   1 3007.61 226.124   1
   8  -3   2 1335.37 163.042   1
   8  -3   3 2191.06 302.026   1
   8  -3   4 2942.79 238.679   1
   8  -3   5 1494.61 232.604   1
   8  -3   6 1700.49 183.266   1
   8  -3   7 1187.82 147.873   1
   8  -3   8 1260.98 211.059   1
   8  -3   9 1068.45 177.968   1
   8  -3  10 481.079 111.471   1
   8  -2 -10 138.461 576.288   1
   8  -2  -9 664.623 382.835   1
   8  -2  -8 1099.23 538.103   1
   8  -2  -7 574.334 272.044   1
   8  -2  -6 253.826 291.995   1
   8  -2  -5 1740.89 304.174   1
   8  -2  -4 2308.03 295.608   1
   8  -2  -3 1129.42 153.163   1
   8  -2  -2 2527.23 229.002   1
   8  -2  -1 4212.28 516.073   1
   8  -2   0 1931.57 187.628   1
   8  -2   1 2156.32 201.994   1
   8  -2   2 3458.10 246.915   1
   8  -2   3 3075.02 225.771   1
   8  -2   4 2471.42 204.393   1
   8  -2   5 1975.23 186.192   1
   8  -2   6 2603.60 211.814   1
   8  -2   7 2628.52 217.356   1
   8  -2   8 1313.92 194.856   1
   8  -2   9 445.504 125.212   1
   8  -2  10 1484.75 204.006   1
   8  -1 -10 643.856 288.846   1
   8  -1  -9 89.7099 219.901   1
   8  -1  -8 826.489 462.095   1
   8  -1  -7 1299.67  249.31   1
   8  -1  -6 1243.79 192.914   1
   8  -1  -5 1442.70 208.021   1
   8  -1  -4 1768.08 255.136   1
   8  -1  -3 2917.80 243.362   1
   8  -1  -2 2032.20  205.09   1
   8  -1  -1 2892.93  242.57   1
   8  -1   0 4023.59 264.227   1
   8  -1   1 2786.18 218.878   1
   8  -1   2 3755.37 258.935   1
   8  -1   3 2637.38 223.152   1
   8  -1   4 2582.43  216.80   1
   8  -1   5 3571.01  299.39   1
   8  -1   6 2663.40 217.236   1
   8  -1   7 783.072  137.40   1
   8  -1   8 2009.18  256.28   1
   8  -1   9 1376.80 189.246   1
   8  -1  10  618.36 201.907   1
   8   0 -10  296.06 371.721   1
   8   0  -9 337.748 212.812   1
   8   0  -8 312.528 186.565   1
   8   0  -7 691.876 188.368   1
   8   0  -6 1571.85 234.231   1
   8   0  -5 1865.34 273.746   1
   8   0  -4 1493.48 287.528   1
   8   0  -3 2076.95 238.326   1
   8   0  -2 3381.69 301.712   1
   8   0  -1 3722.74 262.725   1
   8   0   0 3098.57 248.368   1
   8   0   1 4772.95 301.726   1
   8   0   2 2919.17 221.811   1
   8   0   3 4284.39 287.418   1
   8   0   4 3271.45 242.746   1
   8   0   5 1904.79 185.416   1
   8   0   6 2379.53 198.937   1
   8   0   7 3285.15 351.673   1
   8   0   8 1026.48 311.366   1
   8   0   9 809.125 219.464   1
   8   0  10 1286.09 201.899   1
   8   1 -10 279.473 151.478   1
   8   1  -9 97.6064 200.473   1
   8   1  -8 787.704 607.203   1
   8   1  -7 1612.42 292.357   1
   8   1  -6 1054.38 433.776   1
   8   1  -5 747.914 155.253   1
   8   1  -4 3734.18 310.723   1
   8   1  -3 2034.74 288.088   1
   8   1  -2 3014.75 294.218   1
   8   1  -1 2608.90  266.69   1
   8   1   0 4501.48 359.739   1
   8   1   1 4917.96 274.443   1
   8   1   2 3528.45 274.713   1
   8   1   3 2166.98 183.211   1
   8   1   4 4838.66 282.263   1
   8   1   5 4325.90 297.623   1
   8   1   6 1909.74 223.377   1
   8   1   7 1900.03 335.339   1
   8   1   8 3358.80 357.757   1
   8   1   9 1275.79 233.197   1
   8   2 -10-0.66032 165.954   1
   8   2  -9 1200.92 267.562   1
   8   2  -8 803.124 276.049   1
   8   2  -7 685.224 206.066   1
   8   2  -6 990.476 248.953   1
   8   2  -5 2083.93 277.785   1
   8   2  -4 2101.29 241.251   1
   8   2  -3 2197.38 235.137   1
   8   2  -2 2490.71 256.481   1
   8   2  -1 3930.77 274.082   1
   8   2   0 4198.05 285.078   1
   8   2   1 2315.21 197.887   1
   8   2   2 2803.90 439.617   1
   8   2   3 6527.92 394.843   1
   8   2   4 2558.38 234.643   1
   8   2   5 2498.95 250.067   1
   8   2   6 4042.25 280.193   1
   8   2   7 3205.38 266.181   1
   8   2   8 1645.32 218.401   1
   8   2   9 1279.29 210.598   1
   8   3 -11-294.235 277.612   1
   8   3 -10 721.233 392.438   1
   8   3  -9-650.922 409.927   1
   8   3  -8 1363.59 694.344   1
   8   3  -7 1062.83 649.616   1
   8   3  -6 971.731 290.027   1
   8   3  -5 2104.68 601.275   1
   8   3  -4 1855.86 238.121   1
   8   3  -3 1886.00 198.559   1
   8   3  -2 3501.56 583.024   1
   8   3  -1 1573.71 320.494   1
   8   3   0 3899.17 336.595   1
   8   3   1 4407.50 426.318   1
   8   3   2 4339.29 348.456   1
   8   3   3 1949.10 232.276   1
   8   3   4 4591.24 357.121   1
   8   3   5 3613.34 268.686   1
   8   3   6 2450.22 244.231   1
   8   3   7 2078.35 261.917   1
   8   3   8 1407.17 189.693   1
   8   4 -10 523.438 312.753   1
   8   4  -9 215.201 355.567   1
   8   4  -8 932.431 549.377   1
   8   4  -7 727.103 478.579   1
   8   4  -6 1333.26 434.227   1
   8   4  -5 2388.55 405.398   1
   8   4  -4 1287.99 314.875   1
   8   4  -3 2289.37  495.54   1
   8   4  -2 1746.90 378.656   1
   8   4  -1 4157.90 456.369   1
   8   4   0 3207.31 350.233   1
   8   4   1 2151.63 369.282   1
   8   4   2 4776.60  350.84   1
   8   4   3 3442.08 273.112   1
   8   4   4 2400.43 254.519   1
   8   4   5 2080.74 248.302   1
   8   4   6 2588.47 240.993   1
   8   4   7 1694.16 180.553   1
   8   5 -10 863.897 340.496   1
   8   5  -9-81.7775 384.902   1
   8   5  -8 1679.53 584.787   1
   8   5  -7 693.834 396.654   1
   8   5  -6 1803.51 677.964   1
   8   5  -5 515.945 271.841   1
   8   5  -4 947.946 322.629   1
   8   5  -3 2761.18  349.30   1
   8   5  -2 1536.97 343.799   1
   8   5  -1 1377.29 479.333   1
   8   5   0 2505.99  314.98   1
   8   5   1 5567.89  453.56   1
   8   5   2 2058.80 249.795   1
   8   5   3 2370.43 229.658   1
   8   5   4 2744.71 246.859   1
   8   5   5 2559.71 259.293   1
   8   5   6 2040.31 269.106   1
   8   6  -9  557.22 362.505   1
   8   6  -8 827.551 414.827   1
   8   6  -7 533.719 284.916   1
   8   6  -6 1435.14 1465.34   1
   8   6  -5 1301.50 320.601   1
   8   6  -4 2213.83 483.713   1
   8   6  -3 783.111 377.235   1
   8   6  -2 1524.05 416.439   1
   8   6  -1 3008.40 432.555   1
   8   6   0 1894.28 269.411   1
   8   6   1 1895.94 349.334   1
   8   6   2 1818.80 405.943   1
   8   6   3 2586.91 633.969   1
   8   6   4 2507.85 589.688   1
   8   6   5 1308.52 263.939   1
   8   7  -8 392.521 269.656   1
   8   7  -7 162.278 184.772   1
   8   7  -6 634.832 262.702   1
   8   7  -5 617.323 263.618   1
   8   7  -4 551.971 229.611   1
   8   7  -3 1744.31 308.558   1
   8   7  -2 686.641 322.557   1
   8   7  -1 1387.67 514.178   1
   8   7   0 1596.23 1050.87   1
   8   7   1 1121.81 252.202   1
   8   7   2 2910.35 649.274   1
   8   7   3 1894.29 481.872   1
   8   7   4 698.353  352.79   1
   8   8  -6-181.618 370.755   1
   8   8  -5 1029.43 339.358   1
   8   8  -4 202.976 447.046   1
   8   8  -3 530.685 274.275   1
   8   8  -2 1954.05 702.094   1
   9  -7  -1  309.53 211.989   1
   9  -7   0 194.126 101.348   1
   9  -7   1 68.0084 112.737   1
   9  -7   2  261.93 144.821   1
   9  -7   3 219.783 78.7844   1
   9  -7   4 124.636 63.8634   1
   9  -7   5 305.583 214.524   1
   9  -6  -4-12.2256 103.305   1
   9  -6  -3 168.676 244.005   1
   9  -6  -2 311.134 94.6694   1
   9  -6  -1 388.196 97.2829   1
   9  -6   0 332.113 159.544   1
   9  -6   1 643.893  124.69   1
   9  -6   2 246.364 105.783   1
   9  -6   3 408.537  118.74   1
   9  -6   4 347.203 145.235   1
   9  -6   5 232.956 115.337   1
   9  -6   6 285.581  150.06   1
   9  -5  -5 319.484 122.895   1
   9  -5  -4-2.36932 903.747   1
   9  -5  -3 75.5531 88.4384   1
   9  -5  -2  408.58 202.483   1
   9  -5  -1 623.665 205.298   1
   9  -5   0 754.875 133.789   1
   9  -5   1 345.904 118.486   1
   9  -5   2  827.76 141.256   1
   9  -5   3 606.464 107.571   1
   9  -5   4 709.758 134.622   1
   9  -5   5 319.713 271.206   1
   9  -5   6 554.944  146.67   1
   9  -5   7 221.071 162.177   1
   9  -4  -6-18.8683 196.677   1
   9  -4  -5 350.352  150.07   1
   9  -4  -4 174.236 163.018   1
   9  -4  -3 753.731 136.854   1
   9  -4  -2 299.432 132.982   1
   9  -4  -1 522.059 195.222   1
   9  -4   0 1226.30 199.334   1
   9  -4   1 1086.55 184.467   1
   9  -4   2 365.913 156.996   1
   9  -4   3 643.497 150.568   1
   9  -4   4 877.509  156.93   1
   9  -4   5 695.492  168.97   1
   9  -4   6 648.746 246.673   1
   9  -4   7  651.06 287.053   1
   9  -4   8 517.987  161.97   1
   9  -3  -7-111.127 179.791   1
   9  -3  -6 322.671 351.246   1
   9  -3  -5 602.323 147.308   1
   9  -3  -4 666.026 142.547   1
   9  -3  -3  436.23 149.131   1
   9  -3  -2  771.79 176.618   1
   9  -3  -1 1352.15 302.066   1
   9  -3   0 989.054 159.006   1
   9  -3   1 807.654 218.164   1
   9  -3   2 1355.06 301.721   1
   9  -3   3 1370.72  207.22   1
   9  -3   4 1012.27 139.701   1
   9  -3   5 724.261  116.87   1
   9  -3   6 862.484  164.69   1
   9  -3   7 1102.85 256.045   1
   9  -3   8 755.248 197.074   1
   9  -2  -8-89.8672 162.239   1
   9  -2  -7 23.8919 126.968   1
   9  -2  -6 916.995 464.481   1
   9  -2  -5  197.17 173.225   1
   9  -2  -4 813.604 237.702   1
   9  -2  -3 1600.32 271.922   1
   9  -2  -2 854.288 340.187   1
   9  -2  -1 1152.57 271.753   1
   9  -2   0 1228.79 189.335   1
   9  -2   1 1981.84 212.896   1
   9  -2   2 1833.15 205.001   1
   9  -2   3 1335.54 180.534   1
   9  -2   4 1099.29 315.557   1
   9  -2   5 1560.75 188.336   1
   9  -2   6 1175.53 176.717   1
   9  -2   7 427.794 98.8742   1
   9  -2   8 1039.34 207.237   1
   9  -1  -8 519.229 258.279   1
   9  -1  -7 84.4605 156.584   1
   9  -1  -6 316.809 318.705   1
   9  -1  -5 802.449 196.898   1
   9  -1  -4 629.338 156.862   1
   9  -1  -3 636.253 200.364   1
   9  -1  -2 1465.67 215.347   1
   9  -1  -1 1253.66 192.022   1
   9  -1   0 1528.75 207.128   1
   9  -1   1 1494.04 209.757   1
   9  -1   2 1544.02 188.284   1
   9  -1   3 1942.59 245.087   1
   9  -1   4 1397.98 176.706   1
   9  -1   5 1026.47 140.967   1
   9  -1   6 864.072 147.714   1
   9  -1   7 1362.85 163.186   1
   9  -1   8 804.208 420.737   1
   9   0  -8 73.7214 191.506   1
   9   0  -7 44.3716 103.616   1
   9   0  -6 728.733 189.741   1
   9   0  -5 466.794  169.23   1
   9   0  -4 1548.43 206.954   1
   9   0  -3 1338.47 239.194   1
   9   0  -2 1698.75  243.46   1
   9   0  -1 1198.52 193.035   1
   9   0   0 1850.22 215.196   1
   9   0   1 1769.87  241.87   1
   9   0   2 1940.10 191.754   1
   9   0   3 856.068 124.291   1
   9   0   4 1718.70  185.06   1
   9   0   5 1971.31 279.591   1
   9   0   6 1319.85 302.054   1
   9   0   7 708.962 214.721   1
   9   0   8 1588.60 266.232   1
   9   1  -8 265.653 257.042   1
   9   1  -7-4.76954 171.145   1
   9   1  -6 56.5051 266.927   1
   9   1  -5 983.592 304.945   1
   9   1  -4 1316.45 252.607   1
   9   1  -3 1137.13 181.808   1
   9   1  -2 1445.64  326.70   1
   9   1  -1 1680.34 216.172   1
   9   1   0 2260.91  271.33   1
   9   1   1 1133.97 149.271   1
   9   1   2 1227.52 156.495   1
   9   1   3 3067.87 620.967   1
   9   1   4 1755.10 274.947   1
   9   1   5 1095.21 231.493   1
   9   1   6 1415.59 379.805   1
   9   1   7 1873.70 256.229   1
   9   2  -8 494.603 274.914   1
   9   2  -7 649.604 415.263   1
   9   2  -6 758.701 448.211   1
   9   2  -5 899.975 517.798   1
   9   2  -4 819.449 209.349   1
   9   2  -3 1222.29 186.277   1
   9   2  -2 2020.25 225.816   1
   9   2  -1 1127.95 209.565   1
   9   2   0 1541.96 991.792   1
   9   2   1 2400.06 427.658   1
   9   2   2 3656.98 477.419   1
   9   2   3 895.848 206.304   1
   9   2   4 2015.41 383.049   1
   9   2   5 1232.42  288.75   1
   9   2   6 1463.95 223.778   1
   9   2   7 969.826 335.336   1
   9   3  -8 37.7072 96.5449   1
   9   3  -7 649.217 415.647   1
   9   3  -6  889.80 445.031   1
   9   3  -5 1629.56  633.95   1
   9   3  -4 920.858 614.252   1
   9   3  -3 759.204 500.493   1
   9   3  -2 928.808 581.794   1
   9   3  -1 2507.39 484.069   1
   9   3   0 1451.67 868.863   1
   9   3   1 1478.68 375.404   1
   9   3   2 2550.00 320.346   1
   9   3   3 1786.23 264.618   1
   9   3   4 1754.37 222.905   1
   9   3   5 1454.77 199.511   1
   9   3   6 1389.60 419.609   1
   9   4  -8 175.029 178.843   1
   9   4  -7  557.21 310.316   1
   9   4  -6 408.493  394.30   1
   9   4  -5 350.538 357.248   1
   9   4  -4 358.026 510.306   1
   9   4  -3 2143.86 731.321   1
   9   4  -2 1518.66 363.315   1
   9   4  -1 797.213 326.218   1
   9   4   0 986.313 304.681   1
   9   4   1 2644.10 432.237   1
   9   4   2 1196.52 244.218   1
   9   4   3 1458.91 281.292   1
   9   4   4 1539.05  223.84   1
   9   5  -7 288.345 283.408   1
   9   5  -6 251.967 338.609   1
   9   5  -5  593.85 348.061   1
   9   5  -4 1383.26 588.829   1
   9   5  -3 1088.76 1153.94   1
   9   5  -2 139.283 179.725   1
   9   5  -1 1276.02 322.702   1
   9   5   0 1363.77 1006.18   1
   9   5   1 708.977 458.928   1
   9   5   2 779.197 339.545   1
   9   5   3 876.372  963.83   1
   9   6  -5 587.871 311.024   1
   9   6  -4 715.163 372.664   1
   9   6  -3 1191.48 321.971   1
   9   6  -2 312.021  177.88   1
   9   6  -1 865.483 427.955   1
   9   6   0 267.736 281.195   1
  10  -4  -2 231.399 259.891   1
  10  -4  -1 305.479 118.009   1
  10  -4   0 543.183 205.571   1
  10  -4   1 247.369 287.678   1
  10  -4   2 497.684 171.916   1
  10  -4   3 362.768  177.13   1
  10  -3  -3 231.248 210.968   1
  10  -3  -2 426.787  463.14   1
  10  -3  -1 275.583 136.681   1
  10  -3   0  467.69 176.907   1
  10  -3   1 663.931 220.927   1
  10  -3   2 126.483 322.587   1
  10  -3   3 572.491 290.729   1
  10  -3   4 291.399 208.961   1
  10  -2  -3-156.712 178.145   1
  10  -2  -2 417.723 168.279   1
  10  -2  -1 551.198 267.947   1
  10  -2   0 434.863 215.339   1
  10  -2   1 598.777 190.138   1
  10  -2   2-35.6259 139.299   1
  10  -2   3 416.877  192.28   1
  10  -2   4  805.12 278.772   1
  10  -1  -3 226.725 133.811   1
  10  -1  -2 335.035 166.945   1
  10  -1  -1 512.971 134.865   1
  10  -1   0 618.981 150.671   1
  10  -1   1 490.688 129.427   1
  10  -1   2 445.788 172.344   1
  10  -1   3 330.684 305.534   1
  10  -1   4 724.694 307.905   1
  10   0  -3 257.237 191.235   1
  10   0  -2 184.984 123.542   1
  10   0  -1 480.541 119.616   1
  10   0   0 950.518 163.291   1
  10   0   1  424.00 149.698   1
  10   0   2 526.764 121.695   1
  10   0   3 973.232 245.635   1
  10   0   4 1314.41  357.26   1
  10   1  -4 182.969 233.219   1
  10   1  -3 337.546 231.177   1
  10   1  -2 514.397 210.925   1
  10   1  -1 514.686  120.58   1
  10   1   0 308.061 167.127   1
  10   1   1 674.346 441.835   1
  10   1   2 1134.52 600.886   1
  10   1   3 145.543 264.102   1
  10   1   4 727.468 317.036   1
  10   2  -4  525.82  259.09   1
  10   2  -3 666.757 342.143   1
  10   2  -2 611.622 390.272   1
  10   2  -1 1173.00 284.066   1
  10   2   0 518.551 202.221   1
  10   2   1 709.658 311.481   1
  10   2   2 603.095 410.988   1
  10   2   3 702.607 370.128   1
  10   3  -4 394.059 279.526   1
  10   3  -3 951.715 389.029   1
  10   3  -2 911.943 381.802   1
  10   3  -1 404.632 322.117   1
  10   3   0 560.763 537.265   1
  10   3   1 1352.40 282.061   1
   0   0   0    0.00    0.00   1
;
_shelx_hkl_checksum   64352
