# Supplementary material for: The origin of synthons and supramolecular motifs: beyond atoms and functional groups
Source: IUCrJ. 2025 Apr 7;12(Pt 3):334–57. doi: 10.1107/S2052252525001447 (PMC12044848; doi:10.1107/S2052252525001447)
Supplement: Supplementary file 2 [file m-12-00334-sup2.hkl]

data_I                                                                          
_shelx_title ' IDT in P1 No1' 
_shelx_refln_list_code          4                                               
_shelx_F_calc_maximum       85.65                                               
_exptl_crystal_F_000       112.00                                               
_reflns_d_resolution_high  0.3897                                               
                                                                                
loop_                                                                           
 _space_group_symop_operation_xyz                                               
 'x, y, z'                                                                      
                                                                                
_cell_length_a     4.0936                                                       
_cell_length_b     5.6360                                                       
_cell_length_c     6.6467                                                       
_cell_angle_alpha 103.946                                                       
_cell_angle_beta   91.017                                                       
_cell_angle_gamma  91.983                                                       
                                                                                
_shelx_F_squared_multiplier     1.000                                           
                                                                                
loop_                                                                           
 _refln_index_h                                                                 
 _refln_index_k                                                                 
 _refln_index_l                                                                 
 _refln_F_squared_calc                                                          
 _refln_F_squared_meas                                                          
 _refln_F_squared_sigma                                                         
 _refln_observed_status                                                         
  -1  -1 -16         11.67          3.85         3.36 o                         
   0  -1 -16          9.32          3.99         3.05 o                         
   1  -1 -16          5.54          1.99         1.77 o                         
  -2   0 -16         10.84          7.49         3.95 o                         
  -1   0 -16         10.17          6.54         2.37 o                         
   0   0 -16          7.79         11.53         4.39 o                         
   1   0 -16          9.48          4.31         2.79 o                         
  -2   1 -16         10.80         12.78         2.66 o                         
  -1   1 -16          9.48         12.49         4.46 o                         
   0   1 -16          7.48          5.66         3.71 o                         
   1   1 -16         18.74         13.40        14.58 o                         
   2   1 -16          3.85          1.10         4.63 o                         
   3   1 -16          5.30          0.63         6.66 o                         
  -3   2 -16         10.63          8.88         4.72 o                         
  -2   2 -16          9.79          6.94         2.33 o                         
  -1   2 -16          5.67          6.02         2.52 o                         
   0   2 -16         25.97         35.97         7.73 o                         
   1   2 -16          3.07          5.24         7.47 o                         
   2   2 -16          9.25          6.16         2.95 o                         
   3   2 -16          4.05          0.56         9.20 o                         
  -3   3 -16          8.31          8.97         2.36 o                         
  -2   3 -16          4.80          1.82         2.49 o                         
  -1   3 -16         28.09         43.44         5.71 o                         
   0   3 -16          2.01          1.00         5.57 o                         
   1   3 -16         13.60         14.34         3.01 o                         
   2   3 -16          4.59          4.34         2.15 o                         
   3   3 -16          6.53          3.16         5.45 o                         
  -3   4 -16          4.13          4.47         5.61 o                         
  -2   4 -16         23.43         20.13         3.40 o                         
  -1   4 -16          1.24          0.90         1.70 o                         
   0   4 -16         15.84         13.98         3.75 o                         
   1   4 -16          4.29          1.75         2.36 o                         
   2   4 -16          8.33          4.43         4.10 o                         
   3   4 -16         10.02         11.80         4.81 o                         
  -3   5 -16         15.09          8.22         7.88 o                         
  -2   5 -16          0.97          1.05         1.81 o                         
  -1   5 -16         14.20         15.10         2.95 o                         
   0   5 -16          3.17         -0.05         2.25 o                         
   1   5 -16          8.65          9.92         4.27 o                         
   2   5 -16         10.76         12.17         5.88 o                         
   3   5 -16          0.50         -1.31         3.13 o                         
  -2   6 -16          9.74          8.12         2.65 o                         
  -1   6 -16          1.94          3.69         4.41 o                         
   0   6 -16          7.09          3.52         3.12 o                         
   1   6 -16          8.96          0.32         1.12 o                         
  -1  -3 -15         10.68          7.37         3.20 o                         
   0  -3 -15         15.39          3.42         2.52 o                         
  -2  -2 -15          9.88          7.37         7.26 o                         
  -1  -2 -15         23.15         12.08        17.11 o                         
   0  -2 -15         14.59         11.94         8.34 o                         
   1  -2 -15          9.28          0.04         1.93 o                         
   2  -2 -15         22.42          5.70         2.69 o                         
  -3  -1 -15          8.38          4.98         3.68 o                         
  -2  -1 -15         28.05         23.55         6.63 o                         
  -1  -1 -15         15.59         20.22         7.18 o                         
   0  -1 -15         14.07         13.18         4.78 o                         
   1  -1 -15         34.02         24.63         6.76 o                         
   2  -1 -15          3.35          2.27         1.94 o                         
   3  -1 -15         11.67          2.50         1.53 o                         
  -4   0 -15          7.01          9.41         4.30 o                         
  -3   0 -15         26.77         21.14         6.62 o                         
  -2   0 -15         13.90         20.73         6.95 o                         
  -1   0 -15         18.10         22.13         7.40 o                         
   0   0 -15         40.36         28.29        23.69 o                         
   1   0 -15          5.16          1.51         2.17 o                         
   2   0 -15         17.08         12.94         2.68 o                         
   3   0 -15          4.63          5.46         2.57 o                         
   4   0 -15          8.11          4.20         1.91 o                         
  -4   1 -15         20.14         13.72         5.74 o                         
  -3   1 -15         10.83         10.30        11.48 o                         
  -2   1 -15         18.74         24.31         7.60 o                         
  -1   1 -15         36.99         46.64        10.43 o                         
   0   1 -15          8.52          4.23         2.24 o                         
   1   1 -15         19.49         19.94         6.68 o                         
   2   1 -15          5.60         11.63         3.60 o                         
   3   1 -15         12.48          5.83         2.84 o                         
   4   1 -15         10.51          9.39         5.50 o                         
  -4   2 -15          8.00          5.27         2.18 o                         
  -3   2 -15         15.55         26.46         4.94 o                         
  -2   2 -15         26.49         34.82        12.89 o                         
  -1   2 -15         13.06         12.54         6.13 o                         
   0   2 -15         16.97         18.87         3.49 o                         
   1   2 -15          7.12          1.87         4.62 o                         
   2   2 -15         14.81         14.65         3.35 o                         
   3   2 -15         14.09         13.09         3.96 o                         
   4   2 -15          3.25          2.40         2.13 o                         
   5   2 -15          4.25          7.26         2.81 o                         
  -4   3 -15         10.57          4.16         2.02 o                         
  -3   3 -15         15.70         17.56         4.43 o                         
  -2   3 -15         16.68         16.44         4.39 o                         
  -1   3 -15         11.21          7.38         5.09 o                         
   0   3 -15          9.85         11.43         3.13 o                         
   1   3 -15         13.29         14.94         6.88 o                         
   2   3 -15         16.76         17.48         5.75 o                         
   3   3 -15          5.93          1.53         3.09 o                         
   4   3 -15          4.36          5.15         6.88 o                         
   5   3 -15          3.20          1.49         2.88 o                         
  -4   4 -15          8.64          4.02         1.83 o                         
  -3   4 -15         16.79         21.72         3.65 o                         
  -2   4 -15          5.78          4.27         2.96 o                         
  -1   4 -15         12.92         10.57         3.22 o                         
   0   4 -15          9.06         10.69         2.50 o                         
   1   4 -15         18.71         23.85         3.90 o                         
   2   4 -15          9.42          6.51         2.38 o                         
   3   4 -15          3.23         -0.32         2.84 o                         
   4   4 -15          6.20          4.00         4.33 o                         
  -4   5 -15         13.07          8.35         2.64 o                         
  -3   5 -15          2.58          2.80         4.92 o                         
  -2   5 -15         13.94         10.48         3.09 o                         
  -1   5 -15          4.83          7.28         2.73 o                         
   0   5 -15         19.53         20.76         5.00 o                         
   1   5 -15         12.26          9.95         2.83 o                         
   2   5 -15          1.88          5.94         4.29 o                         
   3   5 -15         10.09         11.85        11.08 o                         
   4   5 -15          2.22          2.27         5.38 o                         
  -4   6 -15          1.23          3.30         2.50 o                         
  -3   6 -15         11.65          4.14         2.49 o                         
  -2   6 -15          2.12         -2.62         3.93 o                         
  -1   6 -15         17.77         12.57         3.99 o                         
   0   6 -15         12.50         17.16         5.98 o                         
   1   6 -15          1.35          0.07         2.00 o                         
   2   6 -15         13.13         14.18         6.41 o                         
   3   6 -15          1.23         -2.91         3.03 o                         
   4   6 -15          8.42          3.54         2.73 o                         
  -3   7 -15          0.83          3.25         3.60 o                         
  -2   7 -15         13.18         13.68         6.67 o                         
  -1   7 -15          9.73          9.50         3.34 o                         
   0   7 -15          1.51          7.51         4.10 o                         
   1   7 -15         13.28          8.08         4.13 o                         
   3   7 -15         11.05          9.28         5.32 o                         
  -3   8 -15          7.75          0.79         3.17 o                         
  -2   8 -15          5.79          2.49         5.06 o                         
  -1   8 -15          1.59          2.10         4.95 o                         
   0   8 -15         10.27          0.12         3.60 o                         
  -1   9 -15          6.05          5.30         5.03 o                         
   1  -5 -14          7.78         -1.08         1.41 o                         
  -2  -4 -14          8.71          7.57         5.44 o                         
  -1  -4 -14         36.12         33.66         4.86 o                         
   0  -4 -14         10.52         11.23         2.73 o                         
   1  -4 -14         14.85         12.94         3.36 o                         
   2  -4 -14         12.50         10.24         2.44 o                         
   3  -4 -14          6.06          5.00         2.04 o                         
  -3  -3 -14         12.00         10.50         4.34 o                         
  -2  -3 -14         37.84         28.72        11.96 o                         
  -1  -3 -14         14.27         13.12         3.72 o                         
   0  -3 -14         21.20         27.95         4.96 o                         
   1  -3 -14         17.58         18.27         2.70 o                         
   2  -3 -14         12.21         10.24         2.45 o                         
   3  -3 -14         10.95         11.11         4.13 o                         
  -3  -2 -14         31.45         16.48         7.66 o                         
  -2  -2 -14         19.91         16.99         3.94 o                         
  -1  -2 -14         24.50         29.48         6.01 o                         
   0  -2 -14         21.55         24.71         6.04 o                         
   1  -2 -14         22.22         28.14         3.94 o                         
   2  -2 -14         13.70         14.15         2.79 o                         
   3  -2 -14         10.24          6.25         2.43 o                         
   4  -2 -14          8.17          2.57         5.37 o                         
  -4  -1 -14         21.33          6.06         2.58 o                         
  -3  -1 -14         25.80         20.06         5.13 o                         
  -2  -1 -14         23.10         20.20         4.85 o                         
  -1  -1 -14         25.13         27.28         4.93 o                         
   0  -1 -14         35.21         43.89         5.54 o                         
   1  -1 -14         14.16          8.48         3.13 o                         
   2  -1 -14         19.36         13.27         3.48 o                         
   3  -1 -14         11.38          6.25         3.21 o                         
   4  -1 -14          9.48          6.44         5.78 o                         
   5  -1 -14          6.20          9.84         2.60 o                         
  -5   0 -14         12.46          3.95         4.15 o                         
  -4   0 -14         27.85         16.98         2.27 o                         
  -3   0 -14         18.07         16.32         3.02 o                         
  -2   0 -14         28.92         37.04         9.64 o                         
  -1   0 -14         46.54         54.50         9.96 o                         
   0   0 -14         13.52         13.12         3.03 o                         
   1   0 -14         31.98         34.81         5.27 o                         
   2   0 -14         12.23          8.58         3.48 o                         
   3   0 -14         18.96         17.87         3.36 o                         
   4   0 -14         11.39          9.68         8.05 o                         
   5   0 -14          2.85          3.85         1.94 o                         
  -5   1 -14         23.81          5.71         5.93 o                         
  -4   1 -14         11.97          7.88         2.00 o                         
  -3   1 -14         30.66         29.65         3.75 o                         
  -2   1 -14         49.28         52.00        11.39 o                         
  -1   1 -14         13.47         14.51         3.53 o                         
   0   1 -14         43.32         43.44        10.12 o                         
   1   1 -14         10.25         22.42         4.85 o                         
   2   1 -14         33.63         37.24         4.91 o                         
   3   1 -14         18.16         17.12         3.66 o                         
   4   1 -14          4.07          6.63         6.28 o                         
   5   1 -14         11.61          9.27         5.03 o                         
   6   1 -14          1.65          4.93         6.46 o                         
  -5   2 -14          6.95          0.26         2.22 o                         
  -4   2 -14         27.30         24.32         3.41 o                         
  -3   2 -14         40.80         27.96         5.85 o                         
  -2   2 -14         13.66          6.58        10.97 o                         
  -1   2 -14         46.08         41.24        12.31 o                         
   0   2 -14          7.14          9.75         3.39 o                         
   1   2 -14         48.67         58.21         6.06 o                         
   2   2 -14         24.36         29.83         6.08 o                         
   3   2 -14          6.30         13.97        10.73 o                         
   4   2 -14         19.44         26.54         5.18 o                         
   5   2 -14          2.26          4.79         5.13 o                         
   6   2 -14          7.46          2.68         1.60 o                         
  -5   3 -14         19.55         13.60         9.97 o                         
  -4   3 -14         26.30         26.02         3.23 o                         
  -3   3 -14         12.68          7.57         2.62 o                         
  -2   3 -14         37.73         46.16         7.17 o                         
  -1   3 -14          5.00          1.92         2.61 o                         
   0   3 -14         54.66         66.75         7.36 o                         
   1   3 -14         26.77         30.44         4.73 o                         
   2   3 -14          9.17          9.82         3.13 o                         
   3   3 -14         25.59         26.23         5.74 o                         
   4   3 -14          3.38          1.94         2.40 o                         
   5   3 -14         13.14          7.02         5.71 o                         
  -5   4 -14         13.53         12.41         3.61 o                         
  -4   4 -14         10.25         12.75         2.97 o                         
  -3   4 -14         23.75         21.19         3.60 o                         
  -2   4 -14          4.56         -0.99         4.88 o                         
  -1   4 -14         46.63         52.44         6.73 o                         
   0   4 -14         24.13         28.75         7.40 o                         
   1   4 -14         10.96         17.32         4.52 o                         
   2   4 -14         25.71         26.64         3.55 o                         
   3   4 -14          5.38          5.25         3.74 o                         
   4   4 -14         18.34         21.41         7.63 o                         
   5   4 -14          3.82          4.61         5.25 o                         
  -5   5 -14          7.15          8.23         2.47 o                         
  -4   5 -14         11.72          2.88         3.06 o                         
  -3   5 -14          4.95          5.48         2.60 o                         
  -2   5 -14         30.20         36.31         8.11 o                         
  -1   5 -14         18.87         21.17         3.99 o                         
   0   5 -14         10.50         12.05         4.03 o                         
   1   5 -14         19.29         21.76         3.70 o                         
   2   5 -14          8.00         10.49         2.27 o                         
   3   5 -14         19.64         20.38         6.64 o                         
   4   5 -14          4.95          7.33         2.83 o                         
   5   5 -14          3.79          5.17         2.25 o                         
  -5   6 -14          4.73          4.35         2.55 o                         
  -4   6 -14          4.80          6.02         2.67 o                         
  -3   6 -14         15.08          9.91         3.03 o                         
  -2   6 -14         13.97         11.46         3.14 o                         
  -1   6 -14          8.51          9.29         3.55 o                         
   0   6 -14         10.91          6.55         2.53 o                         
   1   6 -14         10.27          7.88         4.80 o                         
   2   6 -14         15.75          9.05         6.67 o                         
   3   6 -14          6.75          4.83         6.88 o                         
   4   6 -14          4.08          6.24         2.95 o                         
  -4   7 -14          5.99          6.28         2.44 o                         
  -3   7 -14         10.02          6.46         2.37 o                         
  -2   7 -14          6.10          1.53         6.19 o                         
  -1   7 -14          5.19          0.81         2.49 o                         
   0   7 -14         10.98          3.82         2.46 o                         
   1   7 -14          9.41         10.36         3.10 o                         
   2   7 -14          9.53         13.74         6.23 o                         
   3   7 -14          3.69          6.64         5.02 o                         
  -4   8 -14          6.47          2.52         2.28 o                         
  -3   8 -14          3.82          0.40         2.23 o                         
  -2   8 -14          2.72         -1.58         3.37 o                         
   1   8 -14         11.96          7.94         5.20 o                         
  -3   9 -14          1.74          6.52         3.47 o                         
  -2   9 -14          6.52          1.63         2.32 o                         
  -1   9 -14          1.88          0.26         5.19 o                         
   0   9 -14         11.88          4.65         4.84 o                         
  -2  10 -14          0.94          0.95         3.48 o                         
  -1  10 -14          8.96          6.87         4.44 o                         
  -1  -6 -13         17.72         17.36         7.66 o                         
   0  -6 -13         21.40         13.72         3.54 o                         
   1  -6 -13          9.14          5.68         1.60 o                         
   2  -6 -13          8.75          5.87         1.66 o                         
  -3  -5 -13         23.39         21.20         5.23 o                         
  -2  -5 -13         18.10         20.41         4.10 o                         
  -1  -5 -13         40.02         30.81         4.08 o                         
   0  -5 -13         11.73         10.74         2.08 o                         
   1  -5 -13         17.52         19.19         3.24 o                         
   2  -5 -13         14.05         15.95         3.44 o                         
   3  -5 -13          8.51          6.47         1.91 o                         
  -4  -4 -13         26.18         19.59         5.15 o                         
  -3  -4 -13         16.62         16.10         7.76 o                         
  -2  -4 -13         60.78         65.47        11.67 o                         
  -1  -4 -13         12.40         11.18         3.09 o                         
   0  -4 -13         31.24         31.72         3.24 o                         
   1  -4 -13         23.50         18.16         2.89 o                         
   2  -4 -13         14.59         15.77         3.21 o                         
   3  -4 -13         19.67         18.83         3.16 o                         
   4  -4 -13          4.54          3.40         2.01 o                         
  -4  -3 -13         14.81          6.35         3.72 o                         
  -3  -3 -13         72.94         57.57         5.48 o                         
  -2  -3 -13         11.25          9.40         3.33 o                         
  -1  -3 -13         47.00         44.99         5.61 o                         
   0  -3 -13         32.86         30.68         3.33 o                         
   1  -3 -13         23.89         22.42         2.80 o                         
   2  -3 -13         36.61         37.15         4.02 o                         
   3  -3 -13          6.53          6.39         2.06 o                         
   4  -3 -13         15.14         13.30         2.22 o                         
   5  -3 -13          5.17          3.80         5.34 o                         
  -5  -2 -13         13.07         16.77         3.68 o                         
  -4  -2 -13         68.55         35.98        10.65 o                         
  -3  -2 -13          9.90         12.25         2.51 o                         
  -2  -2 -13         57.34         69.63         8.08 o                         
  -1  -2 -13         37.77         41.43         5.66 o                         
   0  -2 -13         35.33         39.54         4.01 o                         
   1  -2 -13         54.42         51.70         4.43 o                         
   2  -2 -13          8.57          4.17         2.41 o                         
   3  -2 -13         30.87         26.45         3.48 o                         
   4  -2 -13          8.43          8.51         1.88 o                         
   5  -2 -13          8.69          6.37         3.24 o                         
  -5  -1 -13         50.72         28.81         5.38 o                         
  -4  -1 -13          9.89          8.09         2.07 o                         
  -3  -1 -13         55.64         54.06         4.50 o                         
  -2  -1 -13         35.82         29.79         3.89 o                         
  -1  -1 -13         44.29         37.82         6.01 o                         
   0  -1 -13         63.50         70.81         5.51 o                         
   1  -1 -13         11.58         13.95         1.94 o                         
   2  -1 -13         49.90         43.49         4.69 o                         
   3  -1 -13         12.31         13.96         2.25 o                         
   4  -1 -13         16.24         13.04         3.08 o                         
   5  -1 -13         11.81         12.12         5.46 o                         
   6  -1 -13          3.38          4.60         2.08 o                         
  -6   0 -13         30.12          4.13         2.38 o                         
  -5   0 -13         10.72          4.30         2.82 o                         
  -4   0 -13         42.98         38.63         4.12 o                         
  -3   0 -13         29.59         31.07         3.36 o                         
  -2   0 -13         46.01         48.94         3.90 o                         
  -1   0 -13         58.53         73.96         7.79 o                         
   0   0 -13         17.16         20.23         5.34 o                         
   1   0 -13         62.24         68.04         5.34 o                         
   2   0 -13         17.50         16.96         2.89 o                         
   3   0 -13         24.70         23.89         3.65 o                         
   4   0 -13         17.24         18.16         7.63 o                         
   5   0 -13          7.75          6.51         2.78 o                         
   6   0 -13          6.19         11.36         3.27 o                         
  -6   1 -13         10.41          4.57         2.14 o                         
  -5   1 -13         26.84         30.24         8.89 o                         
  -4   1 -13         23.47         19.56         2.83 o                         
  -3   1 -13         40.15         44.02         4.56 o                         
  -2   1 -13         44.63         45.86         3.83 o                         
  -1   1 -13         25.19         24.96         6.07 o                         
   0   1 -13         58.97         69.56         7.42 o                         
   1   1 -13         26.36         28.92         4.38 o                         
   2   1 -13         30.12         28.62         6.32 o                         
   3   1 -13         20.34         28.11         5.14 o                         
   4   1 -13         16.04         22.62        10.91 o                         
   5   1 -13          9.28          8.32         3.61 o                         
   6   1 -13          5.40          6.89         2.85 o                         
  -6   2 -13         13.91          9.18         2.90 o                         
  -5   2 -13         18.58         18.94         3.51 o                         
  -4   2 -13         29.95         29.95         3.31 o                         
  -3   2 -13         30.84         25.93         3.53 o                         
  -2   2 -13         31.70         21.99         4.00 o                         
  -1   2 -13         42.62         27.61         5.23 o                         
   0   2 -13         40.06         44.72         4.64 o                         
   1   2 -13         29.95         32.41         4.82 o                         
   2   2 -13         21.43         29.20         6.68 o                         
   3   2 -13         28.61         20.40         6.35 o                         
   4   2 -13         11.21         19.47         5.40 o                         
   5   2 -13         11.23          8.78         5.15 o                         
   6   2 -13          4.97          0.80         5.35 o                         
  -6   3 -13         13.65          4.40         3.68 o                         
  -5   3 -13         19.05         13.60         4.00 o                         
  -4   3 -13         20.82         16.88         2.57 o                         
  -3   3 -13         31.49         29.53         3.98 o                         
  -2   3 -13         24.54         30.38         3.94 o                         
  -1   3 -13         53.06         54.69        16.18 o                         
   0   3 -13         25.45         31.22         4.79 o                         
   1   3 -13         23.78         24.20         4.70 o                         
   2   3 -13         42.32         58.72         7.15 o                         
   3   3 -13         11.89         16.49        15.81 o                         
   4   3 -13         21.53         15.76         5.06 o                         
   5   3 -13          5.63          6.59         7.27 o                         
   6   3 -13          6.05          5.94         3.05 o                         
  -6   4 -13         10.18          5.24         2.76 o                         
  -5   4 -13         13.47          2.59         1.58 o                         
  -4   4 -13         24.03         24.83         3.70 o                         
  -3   4 -13         12.62         15.12         3.25 o                         
  -2   4 -13         55.46         68.20        10.18 o                         
  -1   4 -13         19.28         26.57         5.42 o                         
   0   4 -13         27.68         30.77         4.54 o                         
   1   4 -13         49.97         61.06         6.38 o                         
   2   4 -13         13.09         20.97         3.78 o                         
   3   4 -13         35.41         36.44        18.52 o                         
   4   4 -13          5.02          1.63         2.75 o                         
   5   4 -13         10.98          6.06         3.10 o                         
   6   4 -13          5.91          3.73         4.18 o                         
  -6   5 -13          7.80          8.49         1.85 o                         
  -5   5 -13         14.13         11.64         3.99 o                         
  -4   5 -13          6.82          7.88         2.82 o                         
  -3   5 -13         44.31         48.00         6.08 o                         
  -2   5 -13         12.98         19.60         3.72 o                         
  -1   5 -13         28.28         27.46         4.15 o                         
   0   5 -13         45.62         52.04         4.92 o                         
   1   5 -13         15.48         12.78         2.87 o                         
   2   5 -13         46.89         58.93         4.82 o                         
   3   5 -13          3.75         10.38         3.55 o                         
   4   5 -13         17.06         22.21         4.71 o                         
   5   5 -13          8.07          4.74         4.48 o                         
   6   5 -13          3.01         -0.70         3.43 o                         
  -6   6 -13          6.52         10.52         4.52 o                         
  -5   6 -13          4.07          0.76         2.45 o                         
  -4   6 -13         27.15         21.75         3.32 o                         
  -3   6 -13          7.66          8.22         2.78 o                         
  -2   6 -13         22.69         20.69         3.77 o                         
  -1   6 -13         31.54         32.08         6.33 o                         
   0   6 -13         16.83         13.30         2.75 o                         
   1   6 -13         48.02         53.60         5.72 o                         
   2   6 -13          2.52          3.94         4.35 o                         
   3   6 -13         21.01         26.82         6.46 o                         
   4   6 -13          8.99          8.79         4.64 o                         
   5   6 -13          4.85          1.75         2.60 o                         
  -5   7 -13         12.99          6.01         2.45 o                         
  -4   7 -13          4.15         -0.58         4.25 o                         
  -3   7 -13         14.05          8.70         4.87 o                         
  -2   7 -13         16.46         12.75         3.40 o                         
  -1   7 -13         15.01         13.33         3.38 o                         
   0   7 -13         37.34         28.50         4.94 o                         
   1   7 -13          1.76          8.95         9.51 o                         
   2   7 -13         19.56         15.49         7.73 o                         
   3   7 -13          8.19          6.48         4.73 o                         
  -5   8 -13          2.24          0.54         1.58 o                         
  -4   8 -13          6.90          4.39         2.27 o                         
  -3   8 -13          6.68          5.71         2.88 o                         
  -2   8 -13         10.76          9.30         3.11 o                         
  -1   8 -13         22.03         10.24         3.01 o                         
   0   8 -13          1.91          0.84         4.73 o                         
  -4   9 -13          2.34          2.66         1.65 o                         
  -3   9 -13          6.32          6.89         3.36 o                         
  -2   9 -13         10.04         10.06         3.96 o                         
  -1   9 -13          2.68          2.19         3.52 o                         
   0   9 -13          6.84         -0.77         3.73 o                         
  -3  10 -13          3.72         -3.18         3.66 o                         
  -2  10 -13          3.02         -1.47         2.32 o                         
  -1  10 -13          2.59         -3.63        11.45 o                         
   0  10 -13          3.96          0.53         3.58 o                         
  -1  -7 -12         38.18         22.55         6.91 o                         
   0  -7 -12          6.21          7.75         1.65 o                         
   1  -7 -12         16.28         13.21         1.90 o                         
   2  -7 -12          8.94          1.84         2.63 o                         
  -3  -6 -12         22.13         18.23         3.62 o                         
  -2  -6 -12         51.51         41.72         8.14 o                         
  -1  -6 -12         10.80         10.12         2.59 o                         
   0  -6 -12         26.07         23.57         2.71 o                         
   1  -6 -12         15.42         16.17         2.31 o                         
   2  -6 -12         15.99         17.56         3.08 o                         
   3  -6 -12         16.67          6.48         6.48 o                         
   4  -6 -12          3.37          3.29         2.48 o                         
  -4  -5 -12         26.31         15.81         4.81 o                         
  -3  -5 -12         55.65         44.22         9.47 o                         
  -2  -5 -12         19.62         24.13         3.88 o                         
  -1  -5 -12         33.02         34.10         3.87 o                         
   0  -5 -12         24.31         22.79         2.74 o                         
   1  -5 -12         29.05         29.43         4.33 o                         
   2  -5 -12         28.86         29.37         3.55 o                         
   3  -5 -12          8.02          6.68         2.72 o                         
   4  -5 -12         11.10          6.78         2.12 o                         
  -5  -4 -12         26.29         21.52         5.37 o                         
  -4  -4 -12         48.91         42.95         8.37 o                         
  -3  -4 -12         32.72         26.41         6.70 o                         
  -2  -4 -12         32.86         32.58         4.15 o                         
  -1  -4 -12         36.27         40.95         3.92 o                         
   0  -4 -12         42.87         41.26         3.79 o                         
   1  -4 -12         42.05         44.01         3.96 o                         
   2  -4 -12         18.12         16.81         2.43 o                         
   3  -4 -12         18.47         17.11         2.67 o                         
   4  -4 -12          9.36         10.40         2.90 o                         
   5  -4 -12          9.34          7.43         1.86 o                         
  -5  -3 -12         36.38         30.60         3.88 o                         
  -4  -3 -12         45.16         35.38         6.84 o                         
  -3  -3 -12         26.02         23.69         3.28 o                         
  -2  -3 -12         50.79         49.54         4.31 o                         
  -1  -3 -12         51.17         47.71         4.40 o                         
   0  -3 -12         54.86         62.24         4.45 o                         
   1  -3 -12         36.69         41.52         3.58 o                         
   2  -3 -12         23.90         25.28         2.63 o                         
   3  -3 -12         23.00         24.02         2.64 o                         
   4  -3 -12         15.70          9.63         1.77 o                         
   5  -3 -12         11.32         10.01         2.97 o                         
   6  -3 -12          5.58         -0.35         2.08 o                         
  -6  -2 -12         24.27          4.87         2.63 o                         
  -5  -2 -12         49.20         33.27         5.78 o                         
  -4  -2 -12         17.24         17.22         3.38 o                         
  -3  -2 -12         63.13         70.17         5.62 o                         
  -2  -2 -12         50.04         49.20         4.20 o                         
  -1  -2 -12         68.45         62.44         5.32 o                         
   0  -2 -12         62.63         61.86         4.65 o                         
   1  -2 -12         24.06         24.48         2.71 o                         
   2  -2 -12         50.80         55.12         3.63 o                         
   3  -2 -12         20.57         20.88         2.84 o                         
   4  -2 -12         23.96         19.97         2.58 o                         
   5  -2 -12         13.32         10.88         2.03 o                         
   6  -2 -12          3.96          2.98         3.84 o                         
  -6  -1 -12         41.79         32.04         4.45 o                         
  -5  -1 -12         10.65         11.47         3.19 o                         
  -4  -1 -12         65.57         58.73         5.69 o                         
  -3  -1 -12         40.89         45.44         3.90 o                         
  -2  -1 -12         80.62         88.13         5.61 o                         
  -1  -1 -12         85.74         93.57         6.24 o                         
   0  -1 -12         20.02         23.81         2.47 o                         
   1  -1 -12         93.58        100.27         4.72 o                         
   2  -1 -12         21.00         23.38         2.78 o                         
   3  -1 -12         46.93         45.26         4.00 o                         
   4  -1 -12         27.22         19.43         6.49 o                         
   5  -1 -12          7.28         12.34         4.13 o                         
   6  -1 -12         10.04          9.33         3.41 o                         
   7  -1 -12          3.65          2.27         2.00 o                         
  -7   0 -12         27.87          2.31         1.74 o                         
  -6   0 -12          7.03          4.96         4.45 o                         
  -5   0 -12         55.04         54.03         6.38 o                         
  -4   0 -12         28.54         34.73         3.74 o                         
  -3   0 -12         82.66         77.09         5.13 o                         
  -2   0 -12         91.38         96.97         6.02 o                         
  -1   0 -12         16.42         20.63         3.12 o                         
   0   0 -12        136.46        144.61         6.23 o                         
   1   0 -12         17.30         20.16         2.38 o                         
   2   0 -12         80.31         92.60         9.22 o                         
   3   0 -12         45.96         51.22         4.25 o                         
   4   0 -12         13.55         13.24         2.72 o                         
   5   0 -12         20.82         21.60        11.52 o                         
   6   0 -12          5.47          1.77         1.80 o                         
   7   0 -12          7.38          7.46         5.19 o                         
  -7   1 -12          5.05          0.24         3.66 o                         
  -6   1 -12         37.05         35.95         4.52 o                         
  -5   1 -12         17.67         15.64         3.59 o                         
  -4   1 -12         69.19         73.65         5.66 o                         
  -3   1 -12         75.34         74.63         5.08 o                         
  -2   1 -12         15.75         13.37         2.10 o                         
  -1   1 -12        153.02        154.76         8.92 o                         
   0   1 -12         12.77         14.13         2.58 o                         
   1   1 -12        112.09        124.34         7.08 o                         
   2   1 -12         61.56         69.29         5.81 o                         
   3   1 -12         24.33         23.65         3.43 o                         
   4   1 -12         35.79         24.86         6.74 o                         
   5   1 -12          6.96         11.55         6.51 o                         
   6   1 -12         16.37         19.12         4.76 o                         
   7   1 -12          4.37          2.73         1.89 o                         
  -7   2 -12         20.17          1.61         3.69 o                         
  -6   2 -12         10.39          4.69         1.92 o                         
  -5   2 -12         46.45         33.46         8.06 o                         
  -4   2 -12         49.13         52.55         4.36 o                         
  -3   2 -12         16.38         15.75         2.90 o                         
  -2   2 -12        130.75        125.94         7.67 o                         
  -1   2 -12         10.80         14.62         2.20 o                         
   0   2 -12        121.61        129.02        10.52 o                         
   1   2 -12         63.35         67.57         5.98 o                         
   2   2 -12         37.91         48.43         5.57 o                         
   3   2 -12         49.28         39.65         5.45 o                         
   4   2 -12          8.50         11.26         4.37 o                         
   5   2 -12         29.29         32.93         6.22 o                         
   6   2 -12          7.12          6.91         2.58 o                         
   7   2 -12          4.59          3.37         3.27 o                         
  -7   3 -12          6.13          0.99         1.79 o                         
  -6   3 -12         25.34         24.81         6.46 o                         
  -5   3 -12         26.77         26.52         4.11 o                         
  -4   3 -12         15.64         14.42         2.16 o                         
  -3   3 -12         85.98         97.80         6.59 o                         
  -2   3 -12         12.63         14.60         2.42 o                         
  -1   3 -12        100.52        106.41        16.50 o                         
   0   3 -12         50.29         57.37         6.84 o                         
   1   3 -12         48.26         47.76         6.79 o                         
   2   3 -12         53.23         59.51        10.48 o                         
   3   3 -12         11.51          6.93         5.37 o                         
   4   3 -12         40.39         42.52         6.02 o                         
   5   3 -12         10.30         11.60         3.43 o                         
   6   3 -12          8.50          5.95         2.24 o                         
   7   3 -12          5.66          4.57         1.87 o                         
  -7   4 -12         11.51          4.77         1.75 o                         
  -6   4 -12         13.16         11.27         2.51 o                         
  -5   4 -12         12.51          8.85         2.08 o                         
  -4   4 -12         44.88         39.93         3.98 o                         
  -3   4 -12         15.85         19.20         2.30 o                         
  -2   4 -12         63.68         78.36         8.89 o                         
  -1   4 -12         33.99         45.08         4.73 o                         
   0   4 -12         49.93         58.93         5.03 o                         
   1   4 -12         45.75         51.26         6.73 o                         
   2   4 -12         17.42         21.50         3.96 o                         
   3   4 -12         41.31         38.08         5.66 o                         
   4   4 -12         14.57         15.09         7.50 o                         
   5   4 -12         12.90         13.22         3.53 o                         
   6   4 -12          7.65          8.22         3.45 o                         
   7   4 -12          4.58          2.17         4.02 o                         
  -7   5 -12          6.15          2.66         2.16 o                         
  -6   5 -12          8.07          6.13         2.04 o                         
  -5   5 -12         19.66         22.08         3.07 o                         
  -4   5 -12         16.27         18.50         2.80 o                         
  -3   5 -12         31.88         26.33         2.93 o                         
  -2   5 -12         23.96         22.58         6.04 o                         
  -1   5 -12         42.57         40.67         4.22 o                         
   0   5 -12         34.04         38.79         4.79 o                         
   1   5 -12         25.62         30.20         7.21 o                         
   2   5 -12         30.35         37.40         3.86 o                         
   3   5 -12         21.49         17.81         8.12 o                         
   4   5 -12         15.76         20.56         4.49 o                         
   5   5 -12          8.78         13.59         3.22 o                         
   6   5 -12          8.29          6.83         3.86 o                         
   7   5 -12          2.93          4.03         3.19 o                         
  -6   6 -12          7.80          6.81         4.28 o                         
  -5   6 -12         12.62         10.25         2.46 o                         
  -4   6 -12         13.31         13.19         3.69 o                         
  -3   6 -12         18.53         11.87         4.51 o                         
  -2   6 -12         29.96         31.25         3.50 o                         
  -1   6 -12         25.11         27.68         4.03 o                         
   0   6 -12         31.80         37.54         4.34 o                         
   1   6 -12         15.75         19.45         5.75 o                         
   2   6 -12         30.22         28.22         5.39 o                         
   3   6 -12         15.57         18.39         4.98 o                         
   4   6 -12          9.77         23.08         4.66 o                         
   5   6 -12         13.33         14.06         2.93 o                         
   6   6 -12          2.80          6.26         4.70 o                         
  -6   7 -12          7.42          4.55         2.10 o                         
  -5   7 -12          4.96          5.06         2.26 o                         
  -4   7 -12         13.15         13.49         3.36 o                         
  -3   7 -12         17.12         10.16         6.03 o                         
  -2   7 -12         18.98         26.13         4.34 o                         
  -1   7 -12         30.83         30.66         4.71 o                         
   0   7 -12          6.04         10.24         3.72 o                         
   1   7 -12         35.20         29.61         5.28 o                         
   2   7 -12         12.60         20.00         8.58 o                         
   3   7 -12         11.98         12.75         3.85 o                         
   4   7 -12         18.46         20.46         7.41 o                         
   5   7 -12          2.41          4.25         4.05 o                         
   6   7 -12          7.44          5.75         3.34 o                         
  -6   8 -12          1.76          4.81         2.09 o                         
  -5   8 -12          7.54         12.50         3.65 o                         
  -4   8 -12          7.82          5.43         2.54 o                         
  -3   8 -12         13.20         11.70         2.98 o                         
  -2   8 -12         22.72         21.81         3.88 o                         
  -1   8 -12          2.22          4.66         1.92 o                         
   0   8 -12         31.44         24.22         4.56 o                         
   2   8 -12         14.64         16.89         6.50 o                         
   4   8 -12          2.45          6.65         6.25 o                         
  -5   9 -12          2.86          3.74         2.27 o                         
  -4   9 -12          7.70          5.97         2.35 o                         
  -3   9 -12         12.73          8.87         2.71 o                         
  -2   9 -12          1.22          0.32         2.62 o                         
  -1   9 -12         21.06          3.91         2.58 o                         
   0   9 -12          4.71          1.20         8.19 o                         
   1   9 -12         14.99         12.76         7.63 o                         
  -4  10 -12          5.52          3.12         2.10 o                         
  -3  10 -12          0.91         -0.04         3.90 o                         
  -2  10 -12         10.64          8.18         2.92 o                         
  -1  10 -12          2.38          2.48         3.17 o                         
   0  10 -12         11.88          1.26         5.09 o                         
  -3  11 -12          4.12          0.44         1.53 o                         
  -2  11 -12          1.27          1.39         1.65 o                         
  -1  -8 -11         20.99         12.11         6.02 o                         
   0  -8 -11         11.05          9.18         3.13 o                         
   1  -8 -11         14.10         10.49         2.37 o                         
   2  -8 -11         10.56          9.23         4.18 o                         
  -3  -7 -11         25.94         20.85         3.33 o                         
  -2  -7 -11         37.26         25.82         3.92 o                         
  -1  -7 -11         12.57         19.14         3.49 o                         
   0  -7 -11         29.21         29.65         3.33 o                         
   1  -7 -11         18.63         11.00         4.06 o                         
   2  -7 -11         14.28         11.96         2.21 o                         
   3  -7 -11         13.82         10.30         2.87 o                         
   4  -7 -11          3.91          6.10         2.76 o                         
  -4  -6 -11         32.63         23.80         3.81 o                         
  -3  -6 -11         54.69         55.91         7.35 o                         
  -2  -6 -11         12.92         13.19         2.79 o                         
  -1  -6 -11         51.22         43.62         6.04 o                         
   0  -6 -11         27.19         28.65         3.41 o                         
   1  -6 -11         30.25         27.99         4.34 o                         
   2  -6 -11         29.85         31.38         3.18 o                         
   3  -6 -11          6.67          6.65         2.38 o                         
   4  -6 -11         15.32         17.11         3.62 o                         
   5  -6 -11          3.81          2.57         1.25 o                         
  -5  -5 -11         36.21         30.42         4.93 o                         
  -4  -5 -11         64.79         58.72         4.72 o                         
  -3  -5 -11         14.06         19.21         2.74 o                         
  -2  -5 -11         73.03         69.99         4.45 o                         
  -1  -5 -11         33.56         35.81         3.72 o                         
   0  -5 -11         58.23         62.36         4.70 o                         
   1  -5 -11         54.07         54.12         4.57 o                         
   2  -5 -11         10.93         16.43         2.98 o                         
   3  -5 -11         36.04         40.18         6.51 o                         
   4  -5 -11          6.49          3.98         2.56 o                         
   5  -5 -11         13.76          9.48         5.38 o                         
  -6  -4 -11         34.15         16.57         8.88 o                         
  -5  -4 -11         61.37         48.20         9.68 o                         
  -4  -4 -11         16.99         17.69         2.96 o                         
  -3  -4 -11         82.58         86.34         5.15 o                         
  -2  -4 -11         36.65         37.42         5.43 o                         
  -1  -4 -11         94.03        103.96         5.70 o                         
   0  -4 -11         80.12         80.55         5.60 o                         
   1  -4 -11         18.11         18.29         3.08 o                         
   2  -4 -11         69.39         69.39         5.40 o                         
   3  -4 -11         10.16         18.10         3.87 o                         
   4  -4 -11         32.45         29.59         3.15 o                         
   5  -4 -11         11.25         11.68         3.42 o                         
   6  -4 -11          4.17          5.21         2.93 o                         
  -6  -3 -11         46.79         43.17         9.49 o                         
  -5  -3 -11         20.32         16.74         3.12 o                         
  -4  -3 -11         73.46         74.16         5.95 o                         
  -3  -3 -11         37.71         39.98         3.58 o                         
  -2  -3 -11        120.69        126.12         5.83 o                         
  -1  -3 -11         95.91        103.74         5.26 o                         
   0  -3 -11         28.81         30.74         3.18 o                         
   1  -3 -11        106.30        109.75         6.10 o                         
   2  -3 -11         17.13         19.10         3.26 o                         
   3  -3 -11         62.78         60.81         4.41 o                         
   4  -3 -11         22.14         22.23         4.56 o                         
   5  -3 -11          9.65          7.09         1.95 o                         
   6  -3 -11          9.85          6.19         2.65 o                         
   7  -3 -11          3.18         -0.52         4.58 o                         
  -7  -2 -11         29.44         23.91         9.56 o                         
  -6  -2 -11         21.41         16.03         4.63 o                         
  -5  -2 -11         51.93         45.81         6.79 o                         
  -4  -2 -11         38.10         37.61         5.57 o                         
  -3  -2 -11        120.60        113.08         6.48 o                         
  -2  -2 -11         94.71        103.51         5.25 o                         
  -1  -2 -11         40.87         38.97         3.18 o                         
   0  -2 -11        126.61        138.55         6.67 o                         
   1  -2 -11         32.56         35.05         3.07 o                         
   2  -2 -11         96.01        102.52         5.24 o                         
   3  -2 -11         38.41         43.15         3.87 o                         
   4  -2 -11         19.52         24.81         3.34 o                         
   5  -2 -11         18.45         17.17         3.18 o                         
   6  -2 -11          7.34         12.23         9.12 o                         
   7  -2 -11          9.60          6.93         6.06 o                         
  -7  -1 -11         18.75         14.88         4.85 o                         
  -6  -1 -11         30.12         39.17         9.65 o                         
  -5  -1 -11         36.71         39.19         4.87 o                         
  -4  -1 -11         94.30        100.38         6.50 o                         
  -3  -1 -11         82.69         84.54         5.62 o                         
  -2  -1 -11         50.30         58.25         5.72 o                         
  -1  -1 -11        116.28        102.37         6.39 o                         
   0  -1 -11         60.60         63.41         3.46 o                         
   1  -1 -11        112.30        125.19         5.24 o                         
   2  -1 -11         61.36         64.09         4.75 o                         
   3  -1 -11         33.53         32.75         3.79 o                         
   4  -1 -11         28.99         31.77         3.68 o                         
   5  -1 -11         15.87         26.06         8.97 o                         
   6  -1 -11         19.28         29.74         8.14 o                         
   7  -1 -11          4.60          2.28         3.70 o                         
  -7   0 -11         15.15          1.88         2.85 o                         
  -6   0 -11         31.36         22.79         3.13 o                         
  -5   0 -11         59.11         64.50         8.38 o                         
  -4   0 -11         68.97         64.26         4.75 o                         
  -3   0 -11         53.10         45.50         5.18 o                         
  -2   0 -11         84.45         87.98         4.09 o                         
  -1   0 -11         96.02         97.01         3.93 o                         
   0   0 -11         98.29        105.70         4.87 o                         
   1   0 -11         94.29         97.92         4.42 o                         
   2   0 -11         48.73         49.31         3.57 o                         
   3   0 -11         41.03         42.04         3.42 o                         
   4   0 -11         31.37         30.59         3.73 o                         
   5   0 -11         30.36         42.41         7.01 o                         
   6   0 -11         11.55          9.64         3.58 o                         
   7   0 -11          5.38          5.83         4.75 o                         
  -7   1 -11         22.42         13.67         2.62 o                         
  -6   1 -11         30.89         25.19         3.36 o                         
  -5   1 -11         54.75         50.08         8.34 o                         
  -4   1 -11         46.93         48.52         4.50 o                         
  -3   1 -11         52.82         55.59         3.75 o                         
  -2   1 -11        120.73        123.65         5.45 o                         
  -1   1 -11         64.54         69.66         4.08 o                         
   0   1 -11        135.58        150.00         6.18 o                         
   1   1 -11         60.61         60.76         3.43 o                         
   2   1 -11         57.93         52.79         4.19 o                         
   3   1 -11         54.83         55.68         4.97 o                         
   4   1 -11         36.72         37.58         3.82 o                         
   5   1 -11         28.22         38.49         5.65 o                         
   6   1 -11          8.49         10.64         3.33 o                         
   7   1 -11          6.50          4.98         2.88 o                         
  -7   2 -11         14.14          5.60         2.00 o                         
  -6   2 -11         38.40         39.74         3.87 o                         
  -5   2 -11         33.84         31.19         3.53 o                         
  -4   2 -11         32.37         31.57         3.57 o                         
  -3   2 -11        117.26        117.25         5.87 o                         
  -2   2 -11         33.97         31.10         2.96 o                         
  -1   2 -11        166.80        164.34         5.98 o                         
   0   2 -11         63.78         67.31         4.87 o                         
   1   2 -11         81.76        101.47         7.76 o                         
   2   2 -11         81.16         80.01         7.09 o                         
   3   2 -11         34.55         31.49         5.26 o                         
   4   2 -11         61.03         61.74         8.39 o                         
   5   2 -11         11.00         18.58         4.35 o                         
   6   2 -11         13.69         13.95         6.75 o                         
   7   2 -11         10.63         17.20         3.40 o                         
  -7   3 -11         22.42         11.58         3.82 o                         
  -6   3 -11         19.80         14.62         3.51 o                         
  -5   3 -11         20.48         18.63         2.24 o                         
  -4   3 -11         87.77         92.95         4.75 o                         
  -3   3 -11         17.38         18.68         2.31 o                         
  -2   3 -11        163.15        180.42         8.05 o                         
  -1   3 -11         54.29         55.24         3.03 o                         
   0   3 -11        102.04        110.84         6.28 o                         
   1   3 -11         97.15        110.48         7.18 o                         
   2   3 -11         27.99         29.75         3.15 o                         
   3   3 -11        107.11        112.42        13.19 o                         
   4   3 -11         11.92         12.55         7.87 o                         
   5   3 -11         26.52         30.41         5.37 o                         
   6   3 -11         17.87         20.74         5.03 o                         
   7   3 -11          6.44          6.96         2.43 o                         
   8   3 -11          5.42         -3.83         3.83 o                         
  -7   4 -11          9.60          7.69         3.43 o                         
  -6   4 -11         12.46         13.32         2.17 o                         
  -5   4 -11         51.30         50.88         4.76 o                         
  -4   4 -11         10.76         14.25         1.93 o                         
  -3   4 -11        123.21        123.42        10.11 o                         
  -2   4 -11         35.71         46.68         3.57 o                         
  -1   4 -11        101.60        104.19        10.00 o                         
   0   4 -11         90.74        106.30         6.19 o                         
   1   4 -11         23.68         27.72         3.86 o                         
   2   4 -11        144.18        145.46         8.09 o                         
   3   4 -11         10.88         11.05         3.16 o                         
   4   4 -11         43.72         46.54         9.07 o                         
   5   4 -11         24.97         25.63         4.66 o                         
   6   4 -11         11.23         13.01         3.52 o                         
   7   4 -11         10.44          9.04         5.92 o                         
  -7   5 -11          6.73          3.85         1.71 o                         
  -6   5 -11         24.01         21.50         2.93 o                         
  -5   5 -11          7.66          8.21         2.15 o                         
  -4   5 -11         72.02         77.03         6.43 o                         
  -3   5 -11         18.36         21.25         2.57 o                         
  -2   5 -11         78.37         78.19         6.04 o                         
  -1   5 -11         65.40         62.37         4.14 o                         
   0   5 -11         21.98         22.35         2.92 o                         
   1   5 -11        144.49        167.77         8.09 o                         
   2   5 -11          8.61          9.22         2.11 o                         
   3   5 -11         57.51         56.70         7.08 o                         
   4   5 -11         28.22         33.41         4.46 o                         
   5   5 -11         17.79         13.87         4.12 o                         
   6   5 -11         16.22         12.45         3.44 o                         
   7   5 -11          2.06          2.73         4.47 o                         
  -7   6 -11          9.32          8.61         2.47 o                         
  -6   6 -11          5.16         -0.70         4.86 o                         
  -5   6 -11         33.24         30.38         4.41 o                         
  -4   6 -11          8.58          7.15         2.70 o                         
  -3   6 -11         47.61         53.86         4.51 o                         
  -2   6 -11         37.48         39.58         3.85 o                         
  -1   6 -11         19.52         19.47         3.11 o                         
   0   6 -11        106.77        108.92         6.98 o                         
   1   6 -11          7.55         10.05         1.82 o                         
   2   6 -11         58.27         64.11         6.07 o                         
   3   6 -11         25.18         26.05         4.53 o                         
   4   6 -11         23.64         23.11         3.86 o                         
   5   6 -11         19.62          7.50         4.86 o                         
   6   6 -11          3.02         21.35         9.16 o                         
   7   6 -11          7.33          4.31         3.66 o                         
  -7   7 -11          2.96         -1.02         6.58 o                         
  -6   7 -11         12.46         12.99         2.96 o                         
  -5   7 -11          4.65          3.22         1.99 o                         
  -4   7 -11         23.53         27.20         5.08 o                         
  -3   7 -11         18.70         18.91         3.02 o                         
  -2   7 -11         15.37         13.87         3.07 o                         
  -1   7 -11         58.72         64.07         5.19 o                         
   0   7 -11          9.35          6.22         2.15 o                         
   1   7 -11         45.06         46.38        10.81 o                         
   2   7 -11         18.14         15.23         6.97 o                         
   3   7 -11         25.34         16.71         3.63 o                         
   4   7 -11         18.21         23.34         5.87 o                         
   5   7 -11          4.89          4.78         3.50 o                         
   6   7 -11          8.98         15.56         5.35 o                         
  -6   8 -11          2.79          8.38         8.90 o                         
  -5   8 -11          9.72         11.22         3.52 o                         
  -4   8 -11          9.17         11.00         4.93 o                         
  -3   8 -11         10.57          5.32         3.57 o                         
  -2   8 -11         24.90         24.00         3.54 o                         
  -1   8 -11         11.69         12.96         4.62 o                         
   0   8 -11         26.96         17.46         2.82 o                         
   1   8 -11         12.39         11.49         6.72 o                         
   3   8 -11         13.42         -0.41         6.34 o                         
   4   8 -11          7.89          6.45         3.85 o                         
   5   8 -11          8.33          8.41         4.38 o                         
   6   8 -11          4.62          8.28         6.34 o                         
  -6   9 -11          3.41          3.60         1.69 o                         
  -5   9 -11          4.58          5.43         3.76 o                         
  -4   9 -11          6.19          3.01         2.72 o                         
  -3   9 -11          8.84          9.58         3.11 o                         
  -2   9 -11         11.09         13.32         3.92 o                         
  -1   9 -11         12.91         15.15         3.51 o                         
   0   9 -11          9.92         -0.95         3.31 o                         
   1   9 -11         16.53         -0.81         4.78 o                         
   4   9 -11          5.72          0.38         4.34 o                         
   5   9 -11          6.50          7.22         7.40 o                         
  -5  10 -11          2.98          6.64         2.44 o                         
  -4  10 -11          2.99          1.20         2.64 o                         
  -3  10 -11          7.60          6.76         2.93 o                         
  -2  10 -11          5.19          2.47         2.49 o                         
  -1  10 -11          8.48          2.48         2.25 o                         
   0  10 -11         10.74          0.84         1.51 o                         
   4  10 -11          8.33         -1.39         4.72 o                         
  -4  11 -11          3.86          2.83         2.08 o                         
  -3  11 -11          1.87          1.56         1.85 o                         
  -2  11 -11          6.18         -1.82         4.03 o                         
  -1  11 -11          5.96          5.18         2.71 o                         
   1  11 -11         10.08          1.86         4.03 o                         
  -3  12 -11          3.53          2.81         3.73 o                         
  -2  12 -11          2.72          0.16         2.00 o                         
  -1  12 -11          3.26         -3.39         3.39 o                         
   0  12 -11          6.30          3.27         2.59 o                         
   1  12 -11          0.74         -1.62         2.12 o                         
  -1  -9 -10         10.80         10.98         3.24 o                         
   0  -9 -10         23.88         21.47         6.91 o                         
   1  -9 -10          7.32          8.01         2.64 o                         
  -3  -8 -10         26.35         27.65         4.45 o                         
  -2  -8 -10         17.88         14.89         3.80 o                         
  -1  -8 -10         38.56         40.54         5.91 o                         
   0  -8 -10         13.34          9.86         2.69 o                         
   1  -8 -10         26.03         22.44         3.30 o                         
   2  -8 -10         12.95         14.54         2.33 o                         
   3  -8 -10         10.10          7.46         2.61 o                         
   4  -8 -10          8.54          7.29         3.06 o                         
  -4  -7 -10         30.85         33.10         3.29 o                         
  -3  -7 -10         26.97         26.55         3.42 o                         
  -2  -7 -10         49.09         44.54         3.43 o                         
  -1  -7 -10         23.60         21.04         4.01 o                         
   0  -7 -10         47.48         45.14         4.59 o                         
   1  -7 -10         21.66         21.58         2.73 o                         
   2  -7 -10         22.10         27.04         3.43 o                         
   3  -7 -10         17.81         18.67         3.30 o                         
   4  -7 -10          7.09          8.39         2.77 o                         
   5  -7 -10          7.16          9.22         2.36 o                         
  -5  -6 -10         32.19         32.39         7.87 o                         
  -4  -6 -10         35.64         38.64         3.96 o                         
  -3  -6 -10         49.83         49.09         6.23 o                         
  -2  -6 -10         39.63         49.38         3.77 o                         
  -1  -6 -10         69.28         68.97         4.58 o                         
   0  -6 -10         33.44         38.44         3.71 o                         
   1  -6 -10         40.64         44.49         4.00 o                         
   2  -6 -10         30.47         37.37         3.48 o                         
   3  -6 -10         18.78         16.00         2.74 o                         
   4  -6 -10         15.08         10.92         5.00 o                         
   5  -6 -10          9.01         10.05         4.86 o                         
  -6  -5 -10         30.67         24.51         4.36 o                         
  -5  -5 -10         40.24         36.22         6.76 o                         
  -4  -5 -10         42.30         38.15         3.69 o                         
  -3  -5 -10         59.08         64.12         4.31 o                         
  -2  -5 -10         80.67         89.46         5.21 o                         
  -1  -5 -10         51.92         55.30         4.17 o                         
   0  -5 -10         62.84         67.66         4.94 o                         
   1  -5 -10         44.12         48.65         4.21 o                         
   2  -5 -10         45.21         50.74         4.67 o                         
   3  -5 -10         25.03         19.34         3.80 o                         
   4  -5 -10         22.89         21.42         4.70 o                         
   5  -5 -10         10.90         12.70         2.50 o                         
   6  -5 -10          5.80          1.78         1.31 o                         
  -6  -4 -10         38.13         24.37         9.23 o                         
  -5  -4 -10         32.85         34.23         4.01 o                         
  -4  -4 -10         73.35         80.90         5.85 o                         
  -3  -4 -10         76.16         80.25         4.93 o                         
  -2  -4 -10         80.82         82.66         3.95 o                         
  -1  -4 -10         82.54         87.52         4.35 o                         
   0  -4 -10         58.33         62.73         4.42 o                         
   1  -4 -10         94.10         93.05         5.45 o                         
   2  -4 -10         32.63         37.50         3.33 o                         
   3  -4 -10         54.58         67.93         4.75 o                         
   4  -4 -10         20.38         23.36         3.05 o                         
   5  -4 -10         12.93         19.01         3.22 o                         
   6  -4 -10         11.28         11.22         5.08 o                         
   7  -4 -10          4.48          7.25         7.30 o                         
  -7  -3 -10         29.91         24.11         8.29 o                         
  -6  -3 -10         25.28         23.90         3.82 o                         
  -5  -3 -10         73.04         69.36         7.91 o                         
  -4  -3 -10         60.72         61.23         4.64 o                         
  -3  -3 -10        112.97        125.73         6.04 o                         
  -2  -3 -10         92.23         95.72         4.28 o                         
  -1  -3 -10         75.40         75.51         3.80 o                         
   0  -3 -10        161.49        170.99         7.09 o                         
   1  -3 -10         35.83         37.65         4.18 o                         
   2  -3 -10        116.53        129.28         5.96 o                         
   3  -3 -10         31.92         32.32         3.40 o                         
   4  -3 -10         28.66         32.25         3.95 o                         
   5  -3 -10         26.69         26.64         3.71 o                         
   6  -3 -10          8.94         13.58         7.58 o                         
   7  -3 -10          9.93          9.01         4.38 o                         
  -7  -2 -10         19.11          6.64         2.11 o                         
  -6  -2 -10         57.73         54.92         4.17 o                         
  -5  -2 -10         43.57         38.96         4.01 o                         
  -4  -2 -10        128.45        127.79         6.10 o                         
  -3  -2 -10         86.47         90.62         5.91 o                         
  -2  -2 -10         92.09         86.50         4.21 o                         
  -1  -2 -10        219.53        230.68        10.76 o                         
   0  -2 -10         40.48         42.73         3.42 o                         
   1  -2 -10        208.95        227.45         7.98 o                         
   2  -2 -10         43.18         47.53         3.13 o                         
   3  -2 -10         61.49         64.76         4.96 o                         
   4  -2 -10         52.97         60.07         4.59 o                         
   5  -2 -10         16.04         13.67         2.98 o                         
   6  -2 -10         27.04         29.70        10.03 o                         
   7  -2 -10          3.09         -0.96         3.73 o                         
   8  -2 -10          4.78          1.91         7.95 o                         
  -7  -1 -10         36.52         26.52         3.23 o                         
  -6  -1 -10         29.87         26.98         3.32 o                         
  -5  -1 -10        114.22        106.02         5.90 o                         
  -4  -1 -10         67.48         71.82         4.90 o                         
  -3  -1 -10         96.62         98.37         4.49 o                         
  -2  -1 -10        230.10        234.15         8.78 o                         
  -1  -1 -10         53.58         53.70         3.10 o                         
   0  -1 -10        297.34        306.82         9.32 o                         
   1  -1 -10         51.68         54.98         3.37 o                         
   2  -1 -10        114.71        115.65         5.00 o                         
   3  -1 -10         86.52         92.37         5.25 o                         
   4  -1 -10         28.04         28.38         2.97 o                         
   5  -1 -10         62.71         51.66         7.41 o                         
   6  -1 -10          4.32          0.66         2.12 o                         
   7  -1 -10         12.04          9.03         5.89 o                         
   8  -1 -10          4.75          8.88         3.99 o                         
  -8   0 -10         18.92          1.46         2.47 o                         
  -7   0 -10         19.82         18.62         2.59 o                         
  -6   0 -10         79.48         69.87         6.07 o                         
  -5   0 -10         45.15         41.05         3.58 o                         
  -4   0 -10         82.39         83.92         4.79 o                         
  -3   0 -10        184.46        185.82         7.41 o                         
  -2   0 -10         70.73         70.17         3.59 o                         
  -1   0 -10        323.66        324.48         8.78 o                         
   0   0 -10         55.61         59.77         3.19 o                         
   1   0 -10        168.82        174.90         6.07 o                         
   2   0 -10        114.05        119.22         5.45 o                         
   3   0 -10         48.24         45.75         3.31 o                         
   4   0 -10        119.13        122.24         7.08 o                         
   5   0 -10          5.72          0.31         3.37 o                         
   6   0 -10         25.26         20.30         5.41 o                         
   7   0 -10          9.48         11.51        10.68 o                         
   8   0 -10          6.24          4.09         5.13 o                         
  -8   1 -10         12.21          0.28         1.53 o                         
  -7   1 -10         44.13         37.89         3.78 o                         
  -6   1 -10         27.86         28.62         3.66 o                         
  -5   1 -10         57.15         58.18         4.58 o                         
  -4   1 -10        115.11        112.74         5.94 o                         
  -3   1 -10         79.14         75.15         3.96 o                         
  -2   1 -10        265.78        265.42         8.31 o                         
  -1   1 -10         57.24         58.17         2.86 o                         
   0   1 -10        185.94        197.51         7.23 o                         
   1   1 -10        121.60        135.51         5.59 o                         
   2   1 -10         75.11         72.30         3.90 o                         
   3   1 -10        178.47        181.46         6.68 o                         
   4   1 -10          9.55          9.50         2.76 o                         
   5   1 -10         42.35         38.93        13.34 o                         
   6   1 -10         16.42         14.58         5.02 o                         
   7   1 -10         13.99         20.47         4.67 o                         
   8   1 -10          7.20          3.86         2.09 o                         
  -8   2 -10         20.11          1.07         1.68 o                         
  -7   2 -10         16.72         17.69         2.58 o                         
  -6   2 -10         33.20         26.10         3.63 o                         
  -5   2 -10         58.91         56.34         4.83 o                         
  -4   2 -10         71.96         75.87         4.16 o                         
  -3   2 -10        166.37        175.13         6.82 o                         
  -2   2 -10         61.19         59.62         4.08 o                         
  -1   2 -10        150.89        159.57         6.66 o                         
   0   2 -10        111.81        130.81         6.41 o                         
   1   2 -10         97.59         98.91         4.40 o                         
   2   2 -10        204.75        210.40        14.30 o                         
   3   2 -10         21.73         23.90         2.57 o                         
   4   2 -10         54.26         58.29         9.22 o                         
   5   2 -10         26.18         29.32         6.80 o                         
   6   2 -10         26.68         22.54         5.65 o                         
   7   2 -10         13.13         13.33         4.72 o                         
   8   2 -10          2.96         -0.01         2.29 o                         
  -8   3 -10          9.45          4.06         1.33 o                         
  -7   3 -10         16.61         16.18         2.98 o                         
  -6   3 -10         26.95         20.24         2.88 o                         
  -5   3 -10         53.18         45.70         3.54 o                         
  -4   3 -10         82.66         87.94         4.59 o                         
  -3   3 -10         64.62         68.21         3.75 o                         
  -2   3 -10         91.85         95.29         4.83 o                         
  -1   3 -10         99.80        106.18         4.29 o                         
   0   3 -10        102.83        100.42         5.62 o                         
   1   3 -10        178.20        190.08        12.44 o                         
   2   3 -10         49.60         54.59         4.41 o                         
   3   3 -10         50.75         51.69         5.42 o                         
   4   3 -10         41.52         44.47         6.34 o                         
   5   3 -10         41.88         53.44         5.87 o                         
   6   3 -10         20.40         21.63         5.42 o                         
   7   3 -10          6.34          8.75         3.54 o                         
   8   3 -10          5.41          9.95         5.41 o                         
  -8   4 -10          7.25          3.16         1.35 o                         
  -7   4 -10         11.96         11.13         3.05 o                         
  -6   4 -10         31.99         29.84         4.94 o                         
  -5   4 -10         35.27         30.87         3.16 o                         
  -4   4 -10         58.54         64.28         4.33 o                         
  -3   4 -10         44.25         52.37         3.11 o                         
  -2   4 -10         89.28         92.97         4.04 o                         
  -1   4 -10         88.26         95.01         5.22 o                         
   0   4 -10        121.84        132.66         6.23 o                         
   1   4 -10         89.76         89.39         4.83 o                         
   2   4 -10         33.10         31.31         2.98 o                         
   3   4 -10         65.68         70.96         5.74 o                         
   4   4 -10         53.18         55.02         6.64 o                         
   5   4 -10         28.97         27.93         7.74 o                         
   6   4 -10         12.89         17.92         4.20 o                         
   7   4 -10          6.98         12.52         5.38 o                         
   8   4 -10          6.19          7.22         4.32 o                         
  -8   5 -10          5.20          5.62         2.10 o                         
  -7   5 -10         15.70         16.63         3.13 o                         
  -6   5 -10         14.32         10.07         2.63 o                         
  -5   5 -10         41.87         40.97         6.54 o                         
  -4   5 -10         18.27         19.57         2.41 o                         
  -3   5 -10         72.14         83.81         4.85 o                         
  -2   5 -10         62.24         69.53         3.74 o                         
  -1   5 -10         73.03         76.91         5.12 o                         
   0   5 -10        118.87        121.64         5.65 o                         
   1   5 -10         14.57         20.39         3.65 o                         
   2   5 -10         93.79        105.53         5.77 o                         
   3   5 -10         54.51         53.69         4.90 o                         
   4   5 -10         40.80         44.27         8.70 o                         
   5   5 -10         23.29         22.73         5.83 o                         
   6   5 -10          6.86         19.47         7.47 o                         
   7   5 -10         12.76         19.43         8.76 o                         
   8   5 -10          4.88         11.92         4.70 o                         
  -7   6 -10          5.88          5.14         2.29 o                         
  -6   6 -10         23.24         24.26         3.81 o                         
  -5   6 -10          7.00          6.20         2.13 o                         
  -4   6 -10         47.87         59.29         6.15 o                         
  -3   6 -10         36.15         40.51         3.16 o                         
  -2   6 -10         43.88         44.92         4.72 o                         
  -1   6 -10        113.85        118.66         5.38 o                         
   0   6 -10          4.65          6.98         2.40 o                         
   1   6 -10        108.87        116.83         7.41 o                         
   2   6 -10         45.24         54.08         4.81 o                         
   3   6 -10         55.46         63.08         9.71 o                         
   4   6 -10         34.86         29.43         3.97 o                         
   5   6 -10          5.44          7.57         4.68 o                         
   6   6 -10         22.53         12.92         6.30 o                         
   7   6 -10          5.86          5.58         5.56 o                         
  -7   7 -10         10.15          4.87         3.12 o                         
  -6   7 -10          2.71          1.98         2.44 o                         
  -5   7 -10         25.38         27.12         3.49 o                         
  -4   7 -10         17.46         13.61         3.24 o                         
  -3   7 -10         26.52         29.32         4.38 o                         
  -2   7 -10         79.92         72.00         6.01 o                         
  -1   7 -10          1.95          2.03         1.46 o                         
   0   7 -10         97.53         87.75         6.25 o                         
   1   7 -10         30.12         28.02         3.26 o                         
   2   7 -10         64.70         56.83        13.17 o                         
   3   7 -10         40.73         45.24         9.32 o                         
   4   7 -10          4.41          0.55         3.37 o                         
   5   7 -10         32.38         42.97        12.84 o                         
   6   7 -10          5.68          3.70         4.25 o                         
   7   7 -10          7.25          3.85         5.77 o                         
  -7   8 -10          1.15          1.13         1.70 o                         
  -6   8 -10         10.86         10.36         3.69 o                         
  -5   8 -10          7.27          3.94         2.33 o                         
  -4   8 -10         14.58         16.54         6.83 o                         
  -3   8 -10         42.11         60.34         6.33 o                         
  -2   8 -10          1.93          4.69         4.80 o                         
  -1   8 -10         66.77         63.36         4.76 o                         
   0   8 -10         15.81          7.28         2.95 o                         
   1   8 -10         59.37         18.00         3.60 o                         
   3   8 -10          4.54          0.85         4.63 o                         
   4   8 -10         36.46         32.74         7.15 o                         
   5   8 -10          4.73          8.55        10.47 o                         
   6   8 -10         10.89          7.08         4.27 o                         
   7   8 -10          5.16          4.31         5.19 o                         
  -6   9 -10          2.78          2.77         5.79 o                         
  -5   9 -10          6.84          5.27         3.53 o                         
  -4   9 -10         17.21         14.01         4.44 o                         
  -3   9 -10          2.23          3.10         3.09 o                         
  -2   9 -10         35.43         33.03         5.56 o                         
  -1   9 -10          6.80          9.22         3.66 o                         
   0   9 -10         41.68         43.33         6.11 o                         
   1   9 -10         23.42         18.85        18.08 o                         
   3   9 -10         31.40         29.95        18.24 o                         
   4   9 -10          3.89         -1.16         6.08 o                         
   5   9 -10         13.02         -0.25         6.18 o                         
   6   9 -10          5.45          2.60         6.19 o                         
  -6  10 -10          2.70          1.88         1.72 o                         
  -5  10 -10          5.71         13.08         7.06 o                         
  -4  10 -10          1.99          5.32         3.62 o                         
  -3  10 -10         14.97         18.30         3.77 o                         
  -2  10 -10          3.04          1.39         2.87 o                         
  -1  10 -10         22.62         17.54         3.74 o                         
   0  10 -10         11.85          7.06         3.14 o                         
   2  10 -10         20.50          6.29         2.67 o                         
   3  10 -10          3.72          1.87         7.43 o                         
   4  10 -10         11.92          8.42         5.94 o                         
   5  10 -10          4.43          7.31         6.22 o                         
  -5  11 -10          1.29          6.25         2.26 o                         
  -4  11 -10          5.20          6.47         2.76 o                         
  -3  11 -10          1.83         -1.36         4.68 o                         
  -2  11 -10          9.76         10.15         3.72 o                         
  -1  11 -10          5.24          5.74         3.01 o                         
   0  11 -10          4.78          4.86         4.97 o                         
   1  11 -10         10.24          0.13         4.63 o                         
   2  11 -10          3.95          3.77         2.60 o                         
   3  11 -10          8.19          6.43         5.67 o                         
   4  11 -10          2.95          3.66         3.24 o                         
  -4  12 -10          1.19          0.44         1.98 o                         
  -3  12 -10          3.46          5.23         2.66 o                         
  -2  12 -10          2.43          4.57         4.24 o                         
  -1  12 -10          3.52         -1.02         2.47 o                         
   1  12 -10          3.86         -1.23         3.25 o                         
   2  12 -10          4.20         -0.70         4.70 o                         
  -2  13 -10          2.03          1.48         2.66 o                         
  -1  13 -10          1.50          6.29         3.99 o                         
   0  13 -10          3.06          0.99         2.02 o                         
   0 -10  -9         11.76         10.29         3.18 o                         
   1 -10  -9          8.90          7.16         3.90 o                         
  -3  -9  -9         21.08         28.50         7.02 o                         
  -2  -9  -9         22.78         20.23         3.20 o                         
  -1  -9  -9         26.45         27.22         3.86 o                         
   0  -9  -9         14.04          6.56         5.67 o                         
   1  -9  -9         16.21         16.64         3.60 o                         
   2  -9  -9         14.65         10.96         2.38 o                         
   3  -9  -9          9.41         10.62         2.12 o                         
   4  -9  -9          5.96          6.71         2.18 o                         
  -4  -8  -9         26.13         25.31         3.55 o                         
  -3  -8  -9         29.15         31.01         2.95 o                         
  -2  -8  -9         48.63         41.29         4.18 o                         
  -1  -8  -9         18.87         16.22         3.70 o                         
   0  -8  -9         37.62         32.28         6.37 o                         
   1  -8  -9         24.86         23.16         4.24 o                         
   2  -8  -9         22.82         26.86         3.17 o                         
   3  -8  -9         16.15         18.89         3.16 o                         
   4  -8  -9          5.06          4.17         2.36 o                         
   5  -8  -9          7.17          5.06         1.81 o                         
  -5  -7  -9         27.63         32.90         3.89 o                         
  -4  -7  -9         35.69         30.38         5.12 o                         
  -3  -7  -9         71.13         80.40         5.49 o                         
  -2  -7  -9         23.03         23.06         4.96 o                         
  -1  -7  -9         73.97         71.26         6.24 o                         
   0  -7  -9         34.70         36.48         3.61 o                         
   1  -7  -9         50.25         58.81         4.39 o                         
   2  -7  -9         37.04         41.96         3.71 o                         
   3  -7  -9          9.98          7.32         2.14 o                         
   4  -7  -9         20.04         24.28         4.43 o                         
   5  -7  -9          7.54          8.34         2.65 o                         
  -6  -6  -9         25.24         28.33        12.75 o                         
  -5  -6  -9         40.30         43.33         4.36 o                         
  -4  -6  -9         81.80         88.96         5.69 o                         
  -3  -6  -9         27.59         32.22         3.74 o                         
  -2  -6  -9        118.06        120.14         6.52 o                         
  -1  -6  -9         40.42         39.03         2.81 o                         
   0  -6  -9         94.92         93.09         5.06 o                         
   1  -6  -9         70.19         82.70         5.14 o                         
   2  -6  -9         19.72         18.63         3.21 o                         
   3  -6  -9         47.36         54.73         4.83 o                         
   4  -6  -9         14.62         16.84         3.39 o                         
   5  -6  -9         15.25         20.36         3.95 o                         
   6  -6  -9          7.43          7.82         2.49 o                         
  -7  -5  -9         20.38         12.15         4.66 o                         
  -6  -5  -9         39.60         32.02         4.45 o                         
  -5  -5  -9         74.30         70.08         4.52 o                         
  -4  -5  -9         33.17         31.63         3.99 o                         
  -3  -5  -9        149.37        160.27         6.89 o                         
  -2  -5  -9         40.85         39.60         2.87 o                         
  -1  -5  -9        145.92        153.63         5.93 o                         
   0  -5  -9        107.43        117.74         5.62 o                         
   1  -5  -9         39.50         39.03         3.65 o                         
   2  -5  -9         91.78        101.55         5.47 o                         
   3  -5  -9         25.68         29.05         4.02 o                         
   4  -5  -9         38.48         39.26         4.44 o                         
   5  -5  -9         16.73         18.33         2.62 o                         
   6  -5  -9          8.23         10.24         2.11 o                         
   7  -5  -9          7.50          7.50         3.58 o                         
  -7  -4  -9         32.77         22.31         6.78 o                         
  -6  -4  -9         54.73         41.95         4.64 o                         
  -5  -4  -9         37.78         46.63         4.72 o                         
  -4  -4  -9        148.98        160.60         6.95 o                         
  -3  -4  -9         39.81         41.05         3.54 o                         
  -2  -4  -9        176.89        179.03         6.11 o                         
  -1  -4  -9        132.07        140.05         5.23 o                         
   0  -4  -9         73.92         75.11         5.53 o                         
   1  -4  -9        141.42        141.77         6.24 o                         
   2  -4  -9         44.56         51.49         3.80 o                         
   3  -4  -9         79.54         87.61         5.14 o                         
   4  -4  -9         31.65         39.22         4.47 o                         
   5  -4  -9         21.13         23.46         2.96 o                         
   6  -4  -9         17.96         21.44         7.61 o                         
   7  -4  -9          5.18          4.79         4.80 o                         
  -7  -3  -9         34.43         22.35         4.51 o                         
  -6  -3  -9         37.75         34.57         3.94 o                         
  -5  -3  -9        118.58        123.92         5.57 o                         
  -4  -3  -9         42.69         44.42         3.80 o                         
  -3  -3  -9        167.97        169.28         6.40 o                         
  -2  -3  -9        134.37        135.48         4.86 o                         
  -1  -3  -9        119.20        115.96         4.64 o                         
   0  -3  -9        169.63        169.64         6.78 o                         
   1  -3  -9         80.34         84.59         4.26 o                         
   2  -3  -9        129.29        134.74         6.38 o                         
   3  -3  -9         52.81         53.25         4.07 o                         
   4  -3  -9         46.78         48.01         5.05 o                         
   5  -3  -9         35.80         32.40         3.66 o                         
   6  -3  -9         13.39         23.99         8.15 o                         
   7  -3  -9          9.11         13.51         6.14 o                         
   8  -3  -9          4.29          4.53         2.98 o                         
  -8  -2  -9         19.69         10.34         5.71 o                         
  -7  -2  -9         31.44         27.44         5.92 o                         
  -6  -2  -9         77.57         79.73         5.70 o                         
  -5  -2  -9         48.21         44.48         3.42 o                         
  -4  -2  -9        127.12        126.26         5.66 o                         
  -3  -2  -9        121.79        125.46         4.93 o                         
  -2  -2  -9        158.75        156.56         5.16 o                         
  -1  -2  -9        160.04        166.70         5.65 o                         
   0  -2  -9        142.30        141.18         5.57 o                         
   1  -2  -9        160.25        160.64         5.82 o                         
   2  -2  -9         87.11         98.76         5.06 o                         
   3  -2  -9         87.48         85.19         5.09 o                         
   4  -2  -9         59.68         58.42         5.01 o                         
   5  -2  -9         33.48         27.07         3.76 o                         
   6  -2  -9         16.00         10.75         8.34 o                         
   7  -2  -9         11.64          8.22         6.09 o                         
   8  -2  -9          5.99          9.17         5.28 o                         
  -8  -1  -9         21.38         21.04         3.00 o                         
  -7  -1  -9         43.53         36.74         4.01 o                         
  -6  -1  -9         48.35         47.49         4.01 o                         
  -5  -1  -9         79.57         77.68         4.64 o                         
  -4  -1  -9        105.07        105.87         4.38 o                         
  -3  -1  -9        170.80        178.31         6.66 o                         
  -2  -1  -9        128.64        129.58         4.84 o                         
  -1  -1  -9        220.58        229.20         7.87 o                         
   0  -1  -9        148.73        151.69         6.07 o                         
   1  -1  -9        151.61        144.13         9.30 o                         
   2  -1  -9        136.58        141.79         5.37 o                         
   3  -1  -9         86.90         86.15         4.81 o                         
   4  -1  -9         78.60         84.93         4.98 o                         
   5  -1  -9         20.69         18.10         4.31 o                         
   6  -1  -9         29.73         25.50         4.98 o                         
   7  -1  -9         13.26         10.61         3.41 o                         
   8  -1  -9          6.78          1.24         3.03 o                         
  -8   0  -9         21.93         19.53         2.91 o                         
  -7   0  -9         38.97         32.71         3.87 o                         
  -6   0  -9         43.17         46.88         4.28 o                         
  -5   0  -9         84.73         77.68         4.45 o                         
  -4   0  -9        146.43        148.90         5.78 o                         
  -3   0  -9        101.70        106.22         4.48 o                         
  -2   0  -9        273.78        275.09         8.11 o                         
  -1   0  -9        104.02        110.60         4.06 o                         
   0   0  -9        247.36        248.35         9.22 o                         
   1   0  -9        175.28        181.17         6.19 o                         
   2   0  -9        120.61        132.12         6.14 o                         
   3   0  -9        163.83        168.66         7.40 o                         
   4   0  -9         19.39         20.89         2.83 o                         
   5   0  -9         69.42         67.26         7.86 o                         
   6   0  -9         24.25         19.58         8.74 o                         
   7   0  -9         15.25         14.34         3.95 o                         
   8   0  -9          7.66          4.66         2.94 o                         
  -8   1  -9         24.72         20.83         3.13 o                         
  -7   1  -9         21.25         19.43         3.30 o                         
  -6   1  -9         59.51         58.98         4.47 o                         
  -5   1  -9         99.63         93.62         5.62 o                         
  -4   1  -9         83.65         85.20         3.83 o                         
  -3   1  -9        261.51        255.97         8.64 o                         
  -2   1  -9         58.54         62.82         3.00 o                         
  -1   1  -9        323.36        328.95         9.62 o                         
   0   1  -9        180.57        192.64         6.69 o                         
   1   1  -9        165.26        171.06         5.57 o                         
   2   1  -9        282.87        288.20        10.40 o                         
   3   1  -9         16.15         16.57         1.89 o                         
   4   1  -9        139.92        170.18        24.40 o                         
   5   1  -9         36.51         37.25         6.63 o                         
   6   1  -9         33.16         33.72         7.65 o                         
   7   1  -9         16.59         11.25         9.79 o                         
   8   1  -9          3.91          1.35         2.77 o                         
  -8   2  -9          9.84         -0.26         3.34 o                         
  -7   2  -9         34.80         33.75         4.03 o                         
  -6   2  -9         54.40         58.42         4.52 o                         
  -5   2  -9         64.93         58.53         4.71 o                         
  -4   2  -9        191.29        195.99         7.73 o                         
  -3   2  -9         31.61         31.10         2.28 o                         
  -2   2  -9        314.96        317.14        10.26 o                         
  -1   2  -9        146.76        151.96         5.76 o                         
   0   2  -9        205.00        210.69         6.59 o                         
   1   2  -9        380.75        384.74        12.06 o                         
   2   2  -9         20.60         22.05         2.00 o                         
   3   2  -9        228.06        222.49         7.96 o                         
   4   2  -9         45.58         24.49         6.75 o                         
   5   2  -9         67.21         61.54         7.68 o                         
   6   2  -9         31.00         27.63         8.81 o                         
   7   2  -9          6.02         -2.56         8.18 o                         
   8   2  -9         14.80         16.58         3.69 o                         
  -8   3  -9         16.83         11.76         2.43 o                         
  -7   3  -9         24.58         22.56         2.73 o                         
  -6   3  -9         43.29         43.14         3.88 o                         
  -5   3  -9        108.87        106.60         4.98 o                         
  -4   3  -9         20.42         23.59         1.93 o                         
  -3   3  -9        226.72        221.16         7.42 o                         
  -2   3  -9         96.00         98.73         3.73 o                         
  -1   3  -9        207.49        198.58         6.31 o                         
   0   3  -9        384.89        423.16        12.37 o                         
   1   3  -9         32.83         34.60         3.20 o                         
   2   3  -9        284.74        304.66        12.49 o                         
   3   3  -9         48.50         49.88         4.51 o                         
   4   3  -9        116.81        106.82         8.08 o                         
   5   3  -9         48.57         52.26         7.94 o                         
   6   3  -9          9.10          9.51         4.42 o                         
   7   3  -9         29.45         40.08         6.39 o                         
   8   3  -9          4.63         -5.66         5.66 o                         
  -8   4  -9          9.64          7.48         2.05 o                         
  -7   4  -9         23.99         21.16         3.53 o                         
  -6   4  -9         49.71         51.42         5.39 o                         
  -5   4  -9         15.76         19.00         2.38 o                         
  -4   4  -9        123.48        119.04         5.06 o                         
  -3   4  -9         55.82         55.92         3.47 o                         
  -2   4  -9        164.35        169.09         9.89 o                         
  -1   4  -9        289.50        314.36        13.02 o                         
   0   4  -9         41.73         39.23         3.29 o                         
   1   4  -9        262.66        306.07        10.52 o                         
   2   4  -9         47.87         56.15         3.67 o                         
   3   4  -9        161.20        153.32        12.19 o                         
   4   4  -9         61.91         67.14         5.73 o                         
   5   4  -9         13.39          6.63         3.17 o                         
   6   4  -9         46.83         43.37         6.96 o                         
   7   4  -9          7.61          7.73         8.81 o                         
   8   4  -9         11.85          2.97         4.91 o                         
  -8   5  -9         11.03          6.18         2.38 o                         
  -7   5  -9         19.02         22.08         4.80 o                         
  -6   5  -9         11.82         15.10         2.51 o                         
  -5   5  -9         52.96         56.78         6.34 o                         
  -4   5  -9         33.52         37.46         2.51 o                         
  -3   5  -9        103.00        104.89         4.53 o                         
  -2   5  -9        165.67        180.64         6.14 o                         
  -1   5  -9         41.96         41.48         2.68 o                         
   0   5  -9        176.12        196.15         8.61 o                         
   1   5  -9         50.47         52.15         4.08 o                         
   2   5  -9        168.72        189.72         6.91 o                         
   3   5  -9         64.38         77.39         5.66 o                         
   4   5  -9         17.60         19.94         4.55 o                         
   5   5  -9         57.78         59.95         5.79 o                         
   6   5  -9         13.23          6.60         5.59 o                         
   7   5  -9         19.11         17.63        12.42 o                         
   8   5  -9          4.11         -1.13         5.31 o                         
  -8   6  -9          6.41         -1.33         2.16 o                         
  -7   6  -9          7.40          7.17         2.37 o                         
  -6   6  -9         18.81         21.25         3.24 o                         
  -5   6  -9         21.03         25.79         3.17 o                         
  -4   6  -9         52.83         56.59         4.35 o                         
  -3   6  -9         76.82         82.97         5.39 o                         
  -2   6  -9         36.88         35.67         3.41 o                         
  -1   6  -9         86.65         85.36         4.67 o                         
   0   6  -9         57.19         56.85         3.15 o                         
   1   6  -9        131.77        143.67         5.68 o                         
   2   6  -9         59.40         66.64         6.22 o                         
   3   6  -9         20.11         27.15         3.14 o                         
   4   6  -9         54.29         56.07        12.75 o                         
   5   6  -9         23.32         12.26         5.74 o                         
   6   6  -9         24.23         17.56        11.77 o                         
   7   6  -9          6.13          3.35        10.49 o                         
   8   6  -9          4.83          7.69         5.00 o                         
  -8   7  -9          3.68          0.37         1.46 o                         
  -7   7  -9          5.85          5.26         2.41 o                         
  -6   7  -9         12.02          6.74         2.95 o                         
  -5   7  -9         22.92         29.74         5.78 o                         
  -4   7  -9         32.12         39.11         3.95 o                         
  -3   7  -9         28.56         30.54         2.96 o                         
  -2   7  -9         33.12         39.06         3.21 o                         
  -1   7  -9         58.72         64.36         4.76 o                         
   0   7  -9         77.52         68.34         6.20 o                         
   1   7  -9         55.18         45.33         6.47 o                         
   2   7  -9         20.94         24.35         3.13 o                         
   3   7  -9         39.53         51.33         5.52 o                         
   4   7  -9         36.91         45.12         5.39 o                         
   5   7  -9         23.47         28.56         7.29 o                         
   6   7  -9          9.20          6.28        16.63 o                         
   7   7  -9          6.65          1.58         3.56 o                         
  -7   8  -9          5.69          5.70         7.83 o                         
  -6   8  -9          8.59          0.44         3.41 o                         
  -5   8  -9         13.33         15.13         3.40 o                         
  -4   8  -9         18.21         17.21         3.16 o                         
  -3   8  -9         11.42         13.09         3.52 o                         
  -2   8  -9         48.07         52.18         5.53 o                         
  -1   8  -9         35.42         34.33         3.69 o                         
   0   8  -9         51.11         49.20         4.63 o                         
   1   8  -9         19.95         14.97         4.45 o                         
   2   8  -9         24.77         20.51         7.17 o                         
   3   8  -9         47.82         61.43        10.15 o                         
   4   8  -9         17.09         19.75         4.24 o                         
   5   8  -9         14.06         14.05         4.48 o                         
   6   8  -9          7.82         11.90         7.02 o                         
   7   8  -9          5.96          3.70         4.26 o                         
  -7   9  -9          2.83         -0.40         1.60 o                         
  -6   9  -9          5.47          7.19         3.05 o                         
  -5   9  -9          9.14          8.35         4.80 o                         
  -4   9  -9          4.35          5.07         3.51 o                         
  -3   9  -9         30.27         30.19         6.32 o                         
  -2   9  -9         13.17         16.09         3.42 o                         
  -1   9  -9         41.28         46.80         4.95 o                         
   0   9  -9         15.99         16.89         3.09 o                         
   1   9  -9         16.05         14.00         2.68 o                         
   2   9  -9         48.37         29.76         6.29 o                         
   3   9  -9          9.53          8.75         3.19 o                         
   4   9  -9         19.73         15.64         5.16 o                         
   5   9  -9          8.04         14.19         5.99 o                         
   6   9  -9          8.34         13.33         8.58 o                         
  -6  10  -9          3.61          1.56         1.78 o                         
  -5  10  -9          1.91          3.57         3.24 o                         
  -4  10  -9         14.79         13.81         3.97 o                         
  -3  10  -9          4.29          4.01         3.07 o                         
  -2  10  -9         26.56         26.26         5.65 o                         
  -1  10  -9          9.94          5.63         2.95 o                         
   0  10  -9         11.15          5.81         3.25 o                         
   1  10  -9         37.46         26.83         9.27 o                         
   2  10  -9          4.55          7.55         3.42 o                         
   3  10  -9         22.64          6.93         2.96 o                         
   4  10  -9          7.06         -1.48        10.13 o                         
   5  10  -9         10.45          9.02        10.10 o                         
   6  10  -9          7.21         12.26         8.16 o                         
  -5  11  -9          5.73          2.75         2.76 o                         
  -4  11  -9          1.41         -0.70         4.80 o                         
  -3  11  -9         13.34         11.23         3.71 o                         
  -2  11  -9          4.68          1.27         3.37 o                         
  -1  11  -9          7.19          2.76         5.53 o                         
   0  11  -9         22.20          9.72         6.73 o                         
   2  11  -9         20.02          5.49         3.51 o                         
   3  11  -9          4.95          2.28         2.32 o                         
   4  11  -9         10.81         -3.75        16.50 o                         
   5  11  -9          6.63          0.76         2.19 o                         
  -4  12  -9          5.28          4.17         3.31 o                         
  -3  12  -9          1.75          1.89         5.40 o                         
  -2  12  -9          3.93          3.10        10.36 o                         
  -1  12  -9         10.20         -2.36         5.28 o                         
   0  12  -9          1.66         -4.88         8.97 o                         
   1  12  -9         13.42          3.31         6.48 o                         
   2  12  -9          2.58          1.40         1.41 o                         
   3  12  -9          8.88          3.14         2.73 o                         
  -3  13  -9          1.81         -0.82         2.30 o                         
  -2  13  -9          3.73          5.05         4.68 o                         
  -1  13  -9          1.18         -2.05         4.16 o                         
   0  13  -9          6.84          5.11         3.85 o                         
   1  13  -9          1.02         -0.86         3.84 o                         
   2  13  -9          5.78          0.77         2.07 o                         
  -2 -10  -8         30.95         32.06         4.44 o                         
  -1 -10  -8          7.85          3.53         2.28 o                         
   0 -10  -8         24.76         13.64         6.90 o                         
   1 -10  -8          7.33          9.65         2.00 o                         
   2 -10  -8         17.24         15.44         3.58 o                         
   3 -10  -8          7.19          8.59         1.87 o                         
  -4  -9  -8         28.55         34.01         4.91 o                         
  -3  -9  -8         41.55         44.76         3.91 o                         
  -2  -9  -8         15.86         20.41         2.88 o                         
  -1  -9  -8         41.00         41.41        10.45 o                         
   0  -9  -8         13.59          8.75         2.28 o                         
   1  -9  -8         37.45         43.19         3.98 o                         
   2  -9  -8         16.15         14.55         2.61 o                         
   3  -9  -8          6.79          0.62         1.37 o                         
   4  -9  -8          9.70         11.99         3.12 o                         
   5  -9  -8          3.87          1.74         1.69 o                         
  -5  -8  -8         33.48         36.18         4.48 o                         
  -4  -8  -8         46.17         52.84         4.21 o                         
  -3  -8  -8         28.14         30.33         3.31 o                         
  -2  -8  -8         54.89         58.57         4.62 o                         
  -1  -8  -8         25.94         22.93         3.72 o                         
   0  -8  -8         65.04         69.45         4.86 o                         
   1  -8  -8         32.71         35.44         3.62 o                         
   2  -8  -8         15.96         20.36         3.52 o                         
   3  -8  -8         20.41         28.53         6.44 o                         
   4  -8  -8         10.93         20.62         3.32 o                         
   5  -8  -8         11.43         14.03         5.12 o                         
  -6  -7  -8         32.43         32.24         3.91 o                         
  -5  -7  -8         44.63         44.17         4.40 o                         
  -4  -7  -8         42.06         44.40         4.38 o                         
  -3  -7  -8         60.28         64.64         5.39 o                         
  -2  -7  -8         48.79         48.12         3.96 o                         
  -1  -7  -8         88.72         82.09         5.94 o                         
   0  -7  -8         62.27         67.60         4.33 o                         
   1  -7  -8         33.22         31.37         3.35 o                         
   2  -7  -8         35.40         37.92         5.07 o                         
   3  -7  -8         28.86         25.04         3.25 o                         
   4  -7  -8         25.81         32.96         4.64 o                         
   5  -7  -8          8.25         18.31         3.66 o                         
   6  -7  -8          6.08          7.33         4.86 o                         
  -6  -6  -8         39.89         43.38         4.23 o                         
  -5  -6  -8         51.55         52.40         9.69 o                         
  -4  -6  -8         56.50         52.69         5.74 o                         
  -3  -6  -8         81.58         89.42         5.77 o                         
  -2  -6  -8         94.40        101.86         7.56 o                         
  -1  -6  -8        112.06        122.15         5.03 o                         
   0  -6  -8         60.39         63.30         3.84 o                         
   1  -6  -8         53.38         56.41         4.43 o                         
   2  -6  -8         69.05         77.88         5.41 o                         
   3  -6  -8         46.57         48.45         4.09 o                         
   4  -6  -8         23.20         27.49         4.35 o                         
   5  -6  -8         14.76         15.58         2.82 o                         
   6  -6  -8          8.34          7.64         1.92 o                         
   7  -6  -8          6.86          8.22         3.75 o                         
  -7  -5  -8         33.63         29.32         3.37 o                         
  -6  -5  -8         50.98         49.81         3.85 o                         
  -5  -5  -8         47.96         51.90         4.13 o                         
  -4  -5  -8        112.17        109.14         6.65 o                         
  -3  -5  -8         79.33         77.73         4.66 o                         
  -2  -5  -8        180.17        180.37         6.27 o                         
  -1  -5  -8         93.79         95.57         4.00 o                         
   0  -5  -8         77.86         72.89         5.19 o                         
   1  -5  -8        143.47        156.93         7.89 o                         
   2  -5  -8         67.18         75.90         4.69 o                         
   3  -5  -8         63.93         67.13         4.50 o                         
   4  -5  -8         30.33         33.77         3.70 o                         
   5  -5  -8         21.61         20.38         3.03 o                         
   6  -5  -8         19.19         20.33         2.70 o                         
   7  -5  -8          5.80          2.85         2.51 o                         
   8  -5  -8          3.98         -0.67         1.75 o                         
  -7  -4  -8         40.59         35.45         4.86 o                         
  -6  -4  -8         38.61         39.43         3.83 o                         
  -5  -4  -8        122.40        131.11         5.68 o                         
  -4  -4  -8         55.19         59.11         3.87 o                         
  -3  -4  -8        240.04        237.82         8.63 o                         
  -2  -4  -8        120.08        118.26         4.46 o                         
  -1  -4  -8        115.87        121.77         4.37 o                         
   0  -4  -8        246.61        252.79         8.16 o                         
   1  -4  -8         80.67         86.86         4.82 o                         
   2  -4  -8        158.29        156.45         6.57 o                         
   3  -4  -8         53.26         46.78         3.96 o                         
   4  -4  -8         53.83         57.00         4.51 o                         
   5  -4  -8         46.82         58.85         5.78 o                         
   6  -4  -8         11.91         14.42         2.96 o                         
   7  -4  -8         12.54          9.92         2.98 o                         
   8  -4  -8          3.60         -3.51         4.38 o                         
  -8  -3  -8         26.40         24.94         4.22 o                         
  -7  -3  -8         29.42         25.38         3.01 o                         
  -6  -3  -8        105.35        102.91         5.74 o                         
  -5  -3  -8         35.46         36.92         2.88 o                         
  -4  -3  -8        252.74        253.39         7.85 o                         
  -3  -3  -8        122.96        128.93         5.25 o                         
  -2  -3  -8        161.09        163.83         5.35 o                         
  -1  -3  -8        334.93        345.54         9.40 o                         
   0  -3  -8         88.71         91.33         4.06 o                         
   1  -3  -8        320.99        319.01         9.64 o                         
   2  -3  -8         79.18         78.93         4.46 o                         
   3  -3  -8        122.49        123.98         5.88 o                         
   4  -3  -8         98.48        100.83         7.69 o                         
   5  -3  -8         23.02         24.58         2.71 o                         
   6  -3  -8         34.19         41.62         4.76 o                         
   7  -3  -8          8.02          9.53         3.80 o                         
   8  -3  -8          7.14         10.80         4.92 o                         
  -8  -2  -8         20.43         13.68         3.68 o                         
  -7  -2  -8         72.42         66.78         4.98 o                         
  -6  -2  -8         24.45         29.65         3.42 o                         
  -5  -2  -8        207.60        207.72         7.18 o                         
  -4  -2  -8        100.83        104.66         4.40 o                         
  -3  -2  -8        186.78        198.41         6.66 o                         
  -2  -2  -8        348.56        339.45        10.07 o                         
  -1  -2  -8         98.52        106.44         4.06 o                         
   0  -2  -8        500.05        497.56        12.70 o                         
   1  -2  -8         96.86         98.70         4.12 o                         
   2  -2  -8        235.66        243.86         7.76 o                         
   3  -2  -8        174.98        185.72         7.39 o                         
   4  -2  -8         45.85         45.62         2.94 o                         
   5  -2  -8         77.73         77.11         5.05 o                         
   6  -2  -8         15.98         16.04         4.80 o                         
   7  -2  -8         19.27         14.03        10.82 o                         
   8  -2  -8          8.96         15.17         7.43 o                         
   9  -2  -8          2.97         -1.24         2.24 o                         
  -8  -1  -8         40.69         38.73         4.34 o                         
  -7  -1  -8         18.71         17.33         2.89 o                         
  -6  -1  -8        134.59        146.00         7.22 o                         
  -5  -1  -8         69.97         70.08         3.70 o                         
  -4  -1  -8        172.92        179.69         6.11 o                         
  -3  -1  -8        277.17        282.90         8.18 o                         
  -2  -1  -8        110.18        111.73         4.08 o                         
  -1  -1  -8        577.46        592.02        14.53 o                         
   0  -1  -8         99.40        103.95         3.71 o                         
   1  -1  -8        359.58        364.88        10.22 o                         
   2  -1  -8        255.43        262.14         8.11 o                         
   3  -1  -8         90.82         92.62         4.23 o                         
   4  -1  -8        141.39        144.05         5.84 o                         
   5  -1  -8         30.77         26.07         3.73 o                         
   6  -1  -8         44.63         48.56         5.43 o                         
   7  -1  -8         18.21         18.38         4.56 o                         
   8  -1  -8          7.63         11.40         6.38 o                         
   9  -1  -8          5.65          7.16         3.56 o                         
  -9   0  -8         19.25         22.28         7.02 o                         
  -8   0  -8         13.95         10.78         2.32 o                         
  -7   0  -8         70.70         80.28         5.73 o                         
  -6   0  -8         45.19         51.53         4.06 o                         
  -5   0  -8        129.16        124.68         6.03 o                         
  -4   0  -8        175.11        181.07         5.92 o                         
  -3   0  -8        115.01        117.45         4.13 o                         
  -2   0  -8        488.36        489.89        14.47 o                         
  -1   0  -8        101.58        105.79         3.64 o                         
   0   0  -8        419.02        423.62        11.16 o                         
   1   0  -8        301.14        314.21        10.12 o                         
   2   0  -8        159.97        162.11         6.41 o                         
   3   0  -8        197.57        207.42         8.60 o                         
   4   0  -8         61.74         63.25         4.41 o                         
   5   0  -8         85.24         98.60         7.32 o                         
   6   0  -8         32.29         33.59         7.51 o                         
   7   0  -8         17.02         19.52         4.11 o                         
   8   0  -8         12.53          4.31         2.57 o                         
   9   0  -8          4.05          1.02         2.64 o                         
  -9   1  -8          8.96          9.68         2.41 o                         
  -8   1  -8         31.13         31.37         3.84 o                         
  -7   1  -8         28.53         26.34         4.76 o                         
  -6   1  -8         79.92         76.48         6.48 o                         
  -5   1  -8         96.43         96.84         4.37 o                         
  -4   1  -8        105.26        108.01         4.32 o                         
  -3   1  -8        307.16        309.05         9.88 o                         
  -2   1  -8        119.82        125.45         5.52 o                         
  -1   1  -8        368.94        362.81         9.90 o                         
   0   1  -8        292.71        296.88         8.94 o                         
   1   1  -8        233.88        241.87         7.74 o                         
   2   1  -8        206.44        202.78         6.54 o                         
   3   1  -8        126.37        127.90         5.35 o                         
   4   1  -8        129.39        134.38        13.39 o                         
   5   1  -8         53.52         55.12         5.43 o                         
   6   1  -8         32.08         41.16         4.97 o                         
   7   1  -8         22.65         21.55         4.13 o                         
   8   1  -8         10.82         10.87         8.38 o                         
   9   1  -8          5.67          3.67         3.55 o                         
  -9   2  -8         11.90         -2.52         3.68 o                         
  -8   2  -8         16.76         13.47         2.50 o                         
  -7   2  -8         41.71         47.20         5.39 o                         
  -6   2  -8         51.74         50.11         4.05 o                         
  -5   2  -8         81.18         87.62         4.65 o                         
  -4   2  -8        151.55        159.27         5.58 o                         
  -3   2  -8        136.88        136.35         4.75 o                         
  -2   2  -8        250.01        262.38         7.90 o                         
  -1   2  -8        251.74        256.51        12.42 o                         
   0   2  -8        277.47        302.06        11.18 o                         
   1   2  -8        166.56        170.96         6.38 o                         
   2   2  -8        233.42        246.70         8.47 o                         
   3   2  -8        151.58        157.46         6.41 o                         
   4   2  -8         90.91         84.50         9.56 o                         
   5   2  -8         50.31         43.65         6.29 o                         
   6   2  -8         33.86         34.56         5.24 o                         
   7   2  -8         26.71         32.44         5.23 o                         
   8   2  -8          9.59         11.08         3.81 o                         
   9   2  -8          5.83          6.82         3.79 o                         
  -9   3  -8          8.52          1.37         1.91 o                         
  -8   3  -8         18.49         16.07         2.93 o                         
  -7   3  -8         27.84         28.76         3.93 o                         
  -6   3  -8         51.38         45.21         3.64 o                         
  -5   3  -8         64.66         63.76         3.81 o                         
  -4   3  -8        124.67        124.39         4.82 o                         
  -3   3  -8        136.89        142.42         5.20 o                         
  -2   3  -8        205.10        200.20         7.54 o                         
  -1   3  -8        265.61        281.76         8.32 o                         
   0   3  -8        123.27        136.66         5.77 o                         
   1   3  -8        345.42        372.23        17.77 o                         
   2   3  -8        134.54        148.30         9.82 o                         
   3   3  -8        157.02        174.95         9.51 o                         
   4   3  -8         66.36         75.04         6.69 o                         
   5   3  -8         45.07         43.19         6.05 o                         
   6   3  -8         58.29         65.94         6.94 o                         
   7   3  -8         12.66          7.57         4.24 o                         
   8   3  -8         13.29         18.82         9.58 o                         
   9   3  -8          4.03          0.52         1.33 o                         
  -9   4  -8          7.02         -1.24         2.60 o                         
  -8   4  -8         14.03         11.59         2.55 o                         
  -7   4  -8         26.41         22.78         6.33 o                         
  -6   4  -8         26.71         29.95         3.02 o                         
  -5   4  -8         85.96         86.21         4.04 o                         
  -4   4  -8         64.99         64.88         3.62 o                         
  -3   4  -8        155.15        147.18         5.26 o                         
  -2   4  -8        204.49        202.94         7.53 o                         
  -1   4  -8        101.83        110.26         4.12 o                         
   0   4  -8        384.81        431.13        14.68 o                         
   1   4  -8         91.29         94.36         4.70 o                         
   2   4  -8        241.00        279.96        10.55 o                         
   3   4  -8         74.85         87.73         6.30 o                         
   4   4  -8         59.83         60.39         4.36 o                         
   5   4  -8        106.99        117.44        14.53 o                         
   6   4  -8         13.30          8.12         4.87 o                         
   7   4  -8         27.52         24.30         7.71 o                         
   8   4  -8          6.03         12.87         7.58 o                         
   9   4  -8          5.52          2.42         2.47 o                         
  -8   5  -8         11.11          8.82         4.42 o                         
  -7   5  -8         11.27         10.23         2.53 o                         
  -6   5  -8         45.40         32.41         3.47 o                         
  -5   5  -8         28.98         27.15         2.74 o                         
  -4   5  -8        101.41        101.76         5.38 o                         
  -3   5  -8        126.07        134.54         6.56 o                         
  -2   5  -8         84.43         93.20         3.99 o                         
  -1   5  -8        317.19        319.23        10.62 o                         
   0   5  -8         51.66         55.71         2.90 o                         
   1   5  -8        291.17        332.70        10.25 o                         
   2   5  -8         71.41         75.28         6.93 o                         
   3   5  -8         78.79         82.39         8.36 o                         
   4   5  -8        157.50        167.79         9.17 o                         
   5   5  -8         13.01         12.21         4.15 o                         
   6   5  -8         49.40         47.73        11.42 o                         
   7   5  -8          7.32          8.74         5.07 o                         
   8   5  -8         11.22         23.18         8.07 o                         
  -8   6  -8          4.70          3.23         1.87 o                         
  -7   6  -8         18.91         25.86         7.55 o                         
  -6   6  -8         12.96         10.94         2.24 o                         
  -5   6  -8         54.94         61.04         4.70 o                         
  -4   6  -8         62.39         69.73         6.35 o                         
  -3   6  -8         58.26         59.24         4.25 o                         
  -2   6  -8        194.88        207.50         6.85 o                         
  -1   6  -8         30.72         34.54         2.97 o                         
   0   6  -8        263.46        284.10        10.74 o                         
   1   6  -8         55.35         53.11         4.01 o                         
   2   6  -8         89.44         96.20         5.06 o                         
   3   6  -8        178.89        191.21        15.35 o                         
   4   6  -8         15.65         19.06         3.49 o                         
   5   6  -8         72.97         86.27         7.55 o                         
   6   6  -8          7.39         17.83         5.72 o                         
   7   6  -8         19.80         19.34         6.95 o                         
   8   6  -8          9.32         11.42         5.72 o                         
  -8   7  -8          6.43          0.65         1.81 o                         
  -7   7  -8          5.83          5.62         2.37 o                         
  -6   7  -8         24.56         33.01         7.51 o                         
  -5   7  -8         25.38         30.00         4.65 o                         
  -4   7  -8         32.15         32.04         2.94 o                         
  -3   7  -8         91.35         89.33         6.67 o                         
  -2   7  -8         23.09         23.57         2.46 o                         
  -1   7  -8        178.35        177.95        11.09 o                         
   0   7  -8         34.40         32.08         2.83 o                         
   1   7  -8         78.35         69.32         3.38 o                         
   2   7  -8        153.09        152.91         8.01 o                         
   3   7  -8         22.26         26.89         3.90 o                         
   4   7  -8         84.95        103.90         8.57 o                         
   5   7  -8          6.46          8.65         3.28 o                         
   6   7  -8         28.45         23.09         6.87 o                         
   7   7  -8         12.49         10.85         5.24 o                         
   8   7  -8          4.44          5.42         3.72 o                         
  -7   8  -8          9.16          3.95         4.41 o                         
  -6   8  -8          8.96          4.92         4.38 o                         
  -5   8  -8         14.76         15.02         3.10 o                         
  -4   8  -8         34.02         31.34         3.99 o                         
  -3   8  -8         18.67         23.37         4.33 o                         
  -2   8  -8         92.38         94.97         5.81 o                         
  -1   8  -8         19.16         20.69         2.92 o                         
   0   8  -8         51.36         51.03         6.84 o                         
   1   8  -8         98.69         83.56         5.72 o                         
   2   8  -8         28.81         32.36         6.16 o                         
   3   8  -8         75.77         78.44        20.89 o                         
   4   8  -8          5.47          5.59         6.60 o                         
   5   8  -8         31.66         25.32         5.41 o                         
   6   8  -8         14.13          9.65         4.19 o                         
   7   8  -8          6.46          9.24         6.37 o                         
  -7   9  -8          2.94          3.60         3.01 o                         
  -6   9  -8          5.88          9.60         4.50 o                         
  -5   9  -8         10.72          5.99         4.08 o                         
  -4   9  -8         13.02         20.90         8.39 o                         
  -3   9  -8         37.82         44.98         7.19 o                         
  -2   9  -8         11.95         19.78         5.47 o                         
  -1   9  -8         25.89         24.48         3.25 o                         
   0   9  -8         49.88         52.30         4.95 o                         
   1   9  -8         30.38         29.73         3.10 o                         
   2   9  -8         51.21         45.37        10.39 o                         
   3   9  -8          5.77         12.32         5.73 o                         
   4   9  -8         26.45         20.26         7.69 o                         
   5   9  -8         14.47         11.17        12.04 o                         
   6   9  -8          8.44         12.33        10.46 o                         
   7   9  -8          8.23         13.82         7.50 o                         
  -6  10  -8          3.10          2.79         1.77 o                         
  -5  10  -8          7.18          7.57         4.98 o                         
  -4  10  -8         12.69         22.15        10.16 o                         
  -3  10  -8          8.25          6.85         3.99 o                         
  -2  10  -8         10.73          4.83         2.92 o                         
  -1  10  -8         21.92         18.63         4.62 o                         
   0  10  -8         25.52         25.72         3.55 o                         
   1  10  -8         26.51         28.44         8.56 o                         
   2  10  -8          7.67          5.78         3.81 o                         
   3  10  -8         16.41         13.38         3.60 o                         
   4  10  -8         14.63          9.65         5.33 o                         
   5  10  -8          9.54         15.06         4.99 o                         
   6  10  -8          7.47          8.23         7.84 o                         
  -6  11  -8          3.10          4.13         6.05 o                         
  -5  11  -8          3.65          6.41         3.74 o                         
  -4  11  -8          5.05          9.11         3.26 o                         
  -3  11  -8          3.93          3.08         2.98 o                         
  -2  11  -8          9.58          2.40         4.38 o                         
  -1  11  -8         16.93         19.54         4.86 o                         
   0  11  -8         11.01          9.12         3.72 o                         
   1  11  -8          9.20          8.63         4.71 o                         
   2  11  -8          7.67          5.86         3.62 o                         
   3  11  -8         14.52          8.56         3.39 o                         
   4  11  -8          9.02          3.67         2.32 o                         
   5  11  -8          5.41          9.89         4.87 o                         
  -5  12  -8          2.45          0.60         3.59 o                         
  -4  12  -8          1.32         -3.25         4.53 o                         
  -3  12  -8          4.30         -2.13         4.33 o                         
  -2  12  -8          8.84         10.29         4.31 o                         
  -1  12  -8          4.08         -1.73         5.00 o                         
   0  12  -8          8.36          4.58         2.83 o                         
   1  12  -8          2.81          1.90         3.15 o                         
   2  12  -8         12.79          2.39         1.94 o                         
   3  12  -8          7.00          0.83         2.90 o                         
   4  12  -8          3.46          3.47         1.95 o                         
  -3  13  -8          3.66         12.87         5.89 o                         
  -2  13  -8          1.56         -0.09         4.12 o                         
  -1  13  -8          5.59          0.31         4.42 o                         
   0  13  -8          0.85         -0.39         3.75 o                         
   1  13  -8          9.21          0.71         1.89 o                         
   2  13  -8          4.35          0.27         1.45 o                         
   3  13  -8          2.31          3.38         4.71 o                         
  -1 -11  -7          8.79          9.33         3.60 o                         
   0 -11  -7         14.92         15.73         3.97 o                         
   1 -11  -7          9.73          9.46         3.46 o                         
   2 -11  -7          9.35          8.58         4.08 o                         
  -3 -10  -7         29.17         27.03         4.76 o                         
  -2 -10  -7         13.87         15.42         2.79 o                         
  -1 -10  -7         32.35         29.30         7.85 o                         
   0 -10  -7         15.54         16.07         3.46 o                         
   1 -10  -7         24.99         20.56         3.05 o                         
   2 -10  -7          9.67          8.50         2.03 o                         
   3 -10  -7          6.55         10.03         2.30 o                         
   4 -10  -7          8.86          7.09         1.80 o                         
  -5  -9  -7         26.77         19.67         3.09 o                         
  -4  -9  -7         39.28         47.76         4.77 o                         
  -3  -9  -7         21.76         29.43         3.39 o                         
  -2  -9  -7         57.87         59.71         4.34 o                         
  -1  -9  -7         20.63         13.72         4.58 o                         
   0  -9  -7         58.50         55.49         6.73 o                         
   1  -9  -7         18.48         22.95         3.23 o                         
   2  -9  -7         15.00         17.88         2.75 o                         
   3  -9  -7         24.42         17.99         3.20 o                         
   4  -9  -7          7.34          7.25         2.39 o                         
   5  -9  -7          9.04          8.78         6.32 o                         
  -6  -8  -7         32.03         26.45         3.93 o                         
  -5  -8  -7         43.50         47.66         4.34 o                         
  -4  -8  -7         31.66         33.17         3.42 o                         
  -3  -8  -7         83.82         85.55         5.68 o                         
  -2  -8  -7         24.90         24.61         3.56 o                         
  -1  -8  -7        113.90        115.36         8.09 o                         
   0  -8  -7         30.75         31.90         3.40 o                         
   1  -8  -7         32.73         34.79         3.51 o                         
   2  -8  -7         55.85         54.47         4.60 o                         
   3  -8  -7         15.51         19.05         2.90 o                         
   4  -8  -7         27.31         29.19         4.39 o                         
   5  -8  -7          4.52          4.52         2.31 o                         
   6  -8  -7          6.74          6.42         3.00 o                         
  -6  -7  -7         39.80         36.77         3.77 o                         
  -5  -7  -7         39.52         45.75         4.50 o                         
  -4  -7  -7         97.39        100.91         6.07 o                         
  -3  -7  -7         31.19         34.80         3.38 o                         
  -2  -7  -7        177.34        176.59         9.50 o                         
  -1  -7  -7         45.55         47.43         3.13 o                         
   0  -7  -7         63.73         63.41         4.23 o                         
   1  -7  -7        104.21        117.85         6.98 o                         
   2  -7  -7         32.31         33.45         3.64 o                         
   3  -7  -7         69.87         71.48         6.83 o                         
   4  -7  -7          8.42          7.33         3.02 o                         
   5  -7  -7         19.67         32.30         4.82 o                         
   6  -7  -7          9.68         10.29         3.79 o                         
  -7  -6  -7         30.93         30.61         3.69 o                         
  -6  -6  -7         41.02         47.43         3.77 o                         
  -5  -6  -7         91.26        106.04         5.99 o                         
  -4  -6  -7         41.88         43.66         3.67 o                         
  -3  -6  -7        215.58        225.06         9.46 o                         
  -2  -6  -7         62.66         65.98         4.57 o                         
  -1  -6  -7        102.84        107.40         4.23 o                         
   0  -6  -7        156.54        163.05         5.92 o                         
   1  -6  -7         66.68         67.38         4.01 o                         
   2  -6  -7        146.84        136.49         6.12 o                         
   3  -6  -7         14.68         17.49         2.17 o                         
   4  -6  -7         47.98         53.86         7.76 o                         
   5  -6  -7         23.16         21.19         3.04 o                         
   6  -6  -7         13.10         15.06         2.81 o                         
   7  -6  -7          8.74          7.12         6.24 o                         
  -7  -5  -7         35.44         26.74         7.08 o                         
  -6  -5  -7         70.62         74.39         4.95 o                         
  -5  -5  -7         53.88         53.52         4.28 o                         
  -4  -5  -7        203.09        206.97         7.40 o                         
  -3  -5  -7         83.90         94.09         4.60 o                         
  -2  -5  -7        131.81        128.63         5.88 o                         
  -1  -5  -7        190.22        195.62         6.17 o                         
   0  -5  -7        127.00        127.64         5.51 o                         
   1  -5  -7        246.96        241.19        10.05 o                         
   2  -5  -7         28.77         36.03         2.89 o                         
   3  -5  -7         94.81         88.00         4.26 o                         
   4  -5  -7         49.69         48.43         5.02 o                         
   5  -5  -7         33.76         48.95         4.48 o                         
   6  -5  -7         21.94         24.16         3.70 o                         
   7  -5  -7          5.48          5.18         4.81 o                         
   8  -5  -7          5.73          1.16         1.67 o                         
  -8  -4  -7         25.75         19.42         3.39 o                         
  -7  -4  -7         47.02         45.96         6.62 o                         
  -6  -4  -7         59.43         60.93         5.06 o                         
  -5  -4  -7        150.04        166.62         8.06 o                         
  -4  -4  -7        107.68        111.80         6.50 o                         
  -3  -4  -7        133.55        136.04         5.32 o                         
  -2  -4  -7        196.03        202.42         7.26 o                         
  -1  -4  -7        207.05        214.72         6.67 o                         
   0  -4  -7        326.95        344.82        11.64 o                         
   1  -4  -7         69.86         72.35         4.27 o                         
   2  -4  -7        147.87        151.72         5.71 o                         
   3  -4  -7        102.16        107.25         5.01 o                         
   4  -4  -7         77.33         79.28         4.32 o                         
   5  -4  -7         45.25         44.37         4.22 o                         
   6  -4  -7         15.70         13.40         2.12 o                         
   7  -4  -7         14.14         14.41         3.97 o                         
   8  -4  -7          6.10          2.04         4.45 o                         
  -8  -3  -7         28.18         28.96         4.31 o                         
  -7  -3  -7         53.39         59.15         5.57 o                         
  -6  -3  -7         90.14         95.15         5.32 o                         
  -5  -3  -7        121.90        121.98         5.25 o                         
  -4  -3  -7        109.64        114.72         4.58 o                         
  -3  -3  -7        187.74        187.01         6.20 o                         
  -2  -3  -7        275.21        272.47         8.25 o                         
  -1  -3  -7        341.98        350.29         9.37 o                         
   0  -3  -7        170.92        169.77         5.46 o                         
   1  -3  -7        178.19        182.49         6.75 o                         
   2  -3  -7        209.94        217.76        10.51 o                         
   3  -3  -7        154.83        154.24         6.87 o                         
   4  -3  -7         78.37         77.68         4.18 o                         
   5  -3  -7         44.51         51.64         4.24 o                         
   6  -3  -7         28.09         29.16         5.87 o                         
   7  -3  -7         16.59         25.72         6.30 o                         
   8  -3  -7         11.18         14.37         3.03 o                         
   9  -3  -7          3.29         -1.53         2.48 o                         
  -9  -2  -7         15.58         16.81         3.87 o                         
  -8  -2  -7         38.59         30.23         3.73 o                         
  -7  -2  -7         46.98         41.94         4.37 o                         
  -6  -2  -7        113.08        112.70         5.75 o                         
  -5  -2  -7         75.96         81.15         3.75 o                         
  -4  -2  -7        175.59        183.34         6.12 o                         
  -3  -2  -7        290.33        297.74         9.02 o                         
  -2  -2  -7        292.82        288.47         9.34 o                         
  -1  -2  -7        334.68        332.14         9.35 o                         
   0  -2  -7        163.12        157.37         5.21 o                         
   1  -2  -7        406.60        400.27        13.27 o                         
   2  -2  -7        265.73        286.83         9.10 o                         
   3  -2  -7        125.50        126.98         6.00 o                         
   4  -2  -7        118.24        125.88         6.34 o                         
   5  -2  -7         44.66         44.82         3.12 o                         
   6  -2  -7         44.31         43.39         3.82 o                         
   7  -2  -7         25.18         34.27         6.10 o                         
   8  -2  -7          8.48          7.93         3.75 o                         
   9  -2  -7          5.33          0.33         1.75 o                         
  -9  -1  -7         22.59         26.53         5.06 o                         
  -8  -1  -7         23.00          5.63         2.21 o                         
  -7  -1  -7         83.40         85.51         5.20 o                         
  -6  -1  -7         46.32         46.74         4.21 o                         
  -5  -1  -7        151.30        147.79         5.53 o                         
  -4  -1  -7        240.94        252.09         7.47 o                         
  -3  -1  -7        220.06        227.56         6.60 o                         
  -2  -1  -7        477.97        493.76        13.19 o                         
  -1  -1  -7        113.14        115.36         4.87 o                         
   0  -1  -7        658.94        666.94        17.59 o                         
   1  -1  -7        378.32        365.08        16.19 o                         
   2  -1  -7        209.07        215.67         7.48 o                         
   3  -1  -7        269.76        273.76         9.82 o                         
   4  -1  -7         58.77         69.10         3.54 o                         
   5  -1  -7        112.50        108.72         6.12 o                         
   6  -1  -7         46.69         45.52         3.94 o                         
   7  -1  -7         20.95         21.08         3.40 o                         
   8  -1  -7         14.72         17.94         3.44 o                         
   9  -1  -7          3.73          1.17         2.16 o                         
  -9   0  -7         11.10          9.04         3.90 o                         
  -8   0  -7         48.99         36.05         9.24 o                         
  -7   0  -7         25.81         24.74         3.39 o                         
  -6   0  -7        110.97        112.27         8.82 o                         
  -5   0  -7        158.82        159.37         6.34 o                         
  -4   0  -7        154.88        160.11         5.21 o                         
  -3   0  -7        490.57        502.21        12.62 o                         
  -2   0  -7         62.14         62.48         3.36 o                         
  -1   0  -7        819.64        834.04        21.47 o                         
   0   0  -7        427.62        436.92        13.36 o                         
   1   0  -7        345.73        336.95        16.40 o                         
   2   0  -7        484.46        511.17        21.30 o                         
   3   0  -7         70.90         71.43         3.37 o                         
   4   0  -7        251.50        260.21         9.03 o                         
   5   0  -7         71.62         77.55         6.68 o                         
   6   0  -7         49.85         50.72         5.07 o                         
   7   0  -7         35.53         38.38         5.09 o                         
   8   0  -7          7.63          9.55         2.60 o                         
   9   0  -7         10.00          0.61         1.43 o                         
  -9   1  -7         23.29         18.54         3.55 o                         
  -8   1  -7         13.61          8.69         4.45 o                         
  -7   1  -7         67.12         74.47         5.68 o                         
  -6   1  -7         85.80         92.66         6.86 o                         
  -5   1  -7        102.64        107.57         4.56 o                         
  -4   1  -7        368.96        367.45        10.14 o                         
  -3   1  -7         32.82         32.79         1.81 o                         
  -2   1  -7        759.73        760.83        20.81 o                         
  -1   1  -7        370.99        379.98        11.76 o                         
   0   1  -7        478.20        475.13        14.91 o                         
   1   1  -7        642.43        646.90        23.36 o                         
   2   1  -7         89.31         96.25         6.40 o                         
   3   1  -7        457.12        464.52        13.65 o                         
   4   1  -7         91.63         81.11         5.27 o                         
   5   1  -7        107.46        110.58        11.01 o                         
   6   1  -7         73.06         62.74         6.13 o                         
   7   1  -7         15.37         11.08         3.82 o                         
   8   1  -7         22.88         22.26         4.04 o                         
   9   1  -7          5.67         -0.07         2.36 o                         
  -9   2  -7          6.85          2.35         2.62 o                         
  -8   2  -7         33.59         31.54         4.60 o                         
  -7   2  -7         40.11         40.69         4.29 o                         
  -6   2  -7         61.76         65.93         4.11 o                         
  -5   2  -7        211.20        215.56         8.91 o                         
  -4   2  -7         24.68         26.20         1.85 o                         
  -3   2  -7        530.34        527.50        14.62 o                         
  -2   2  -7        247.62        243.81         9.89 o                         
  -1   2  -7        495.57        494.92        15.89 o                         
   0   2  -7        608.83        604.59        18.34 o                         
   1   2  -7        118.43        127.50         8.55 o                         
   2   2  -7        635.20        639.59        32.92 o                         
   3   2  -7         99.31         97.31         4.84 o                         
   4   2  -7        191.38        191.45        10.00 o                         
   5   2  -7        123.56        129.13         7.45 o                         
   6   2  -7         31.24         30.64         4.53 o                         
   7   2  -7         43.39         41.92         6.57 o                         
   8   2  -7         10.41          9.46         2.84 o                         
   9   2  -7          8.56          8.96         5.73 o                         
  -9   3  -7         14.10         -1.49         3.09 o                         
  -8   3  -7         17.26         13.87         4.20 o                         
  -7   3  -7         32.71         27.87         3.90 o                         
  -6   3  -7         96.66         92.80         5.27 o                         
  -5   3  -7         24.95         25.79         2.30 o                         
  -4   3  -7        288.49        279.29         8.09 o                         
  -3   3  -7        136.41        144.12         5.10 o                         
  -2   3  -7        378.34        371.74        10.97 o                         
  -1   3  -7        413.95        429.74        19.82 o                         
   0   3  -7        148.37        165.54         7.63 o                         
   1   3  -7        647.79        648.30        20.71 o                         
   2   3  -7         99.34        104.94         7.09 o                         
   3   3  -7        261.48        278.65        12.25 o                         
   4   3  -7        166.69        173.13         7.78 o                         
   5   3  -7         60.21         58.88         5.66 o                         
   6   3  -7         65.93         58.53         8.56 o                         
   7   3  -7         17.95         19.50         3.69 o                         
   8   3  -7         17.48         14.67         8.97 o                         
   9   3  -7          6.66          8.96         5.74 o                         
  -9   4  -7          7.05          2.70         1.75 o                         
  -8   4  -7         15.00         11.22         2.12 o                         
  -7   4  -7         37.41         35.81         4.01 o                         
  -6   4  -7         22.39         23.65         2.44 o                         
  -5   4  -7        128.50        124.49         6.09 o                         
  -4   4  -7         72.25         74.65         3.48 o                         
  -3   4  -7        221.77        220.19         7.05 o                         
  -2   4  -7        213.75        219.37        10.09 o                         
  -1   4  -7        161.03        178.16         8.49 o                         
   0   4  -7        477.18        513.37        19.10 o                         
   1   4  -7        108.42         84.66         5.93 o                         
   2   4  -7        262.00        278.43        10.38 o                         
   3   4  -7        179.07        191.74         7.38 o                         
   4   4  -7        102.39        107.39         6.61 o                         
   5   4  -7         77.65         73.55         7.29 o                         
   6   4  -7         30.74         19.00         6.43 o                         
   7   4  -7         28.46         26.97         7.72 o                         
   8   4  -7         12.17         10.03         6.60 o                         
   9   4  -7          6.28          7.69         4.28 o                         
  -9   5  -7          5.90          3.49         2.26 o                         
  -8   5  -7         12.93         14.32         2.44 o                         
  -7   5  -7         15.21         11.06         2.22 o                         
  -6   5  -7         49.49         44.32         4.47 o                         
  -5   5  -7         40.96         41.63         3.28 o                         
  -4   5  -7        106.74        107.70         5.27 o                         
  -3   5  -7         97.55        100.74         4.28 o                         
  -2   5  -7        145.01        161.75         6.08 o                         
  -1   5  -7        259.53        292.61        12.53 o                         
   0   5  -7        127.42        133.08         5.14 o                         
   1   5  -7        189.21        184.71        13.90 o                         
   2   5  -7        162.56        162.13         6.58 o                         
   3   5  -7        147.07        132.69         6.44 o                         
   4   5  -7         69.79         74.94         5.62 o                         
   5   5  -7         52.08         54.75         8.01 o                         
   6   5  -7         35.26         40.23         6.94 o                         
   7   5  -7         21.31         26.18         5.54 o                         
   8   5  -7         11.23          9.58         5.47 o                         
   9   5  -7          6.28          3.98         3.91 o                         
  -8   6  -7          7.77          6.46         2.85 o                         
  -7   6  -7         17.26         13.32         3.73 o                         
  -6   6  -7         22.95         23.21         2.79 o                         
  -5   6  -7         44.70         42.11         2.74 o                         
  -4   6  -7         47.89         50.69         2.75 o                         
  -3   6  -7        105.28        118.30         5.04 o                         
  -2   6  -7        112.77        118.58         4.84 o                         
  -1   6  -7        131.90        141.02         7.40 o                         
   0   6  -7        100.03        109.28         5.08 o                         
   1   6  -7        139.25        134.06         5.23 o                         
   2   6  -7        172.90        159.75         8.38 o                         
   3   6  -7         50.98         44.64         8.18 o                         
   4   6  -7         80.89         78.40         9.68 o                         
   5   6  -7         31.77         31.14         7.38 o                         
   6   6  -7         36.77         37.89         6.73 o                         
   7   6  -7         17.09         15.17         6.34 o                         
   8   6  -7          8.69          7.37         3.93 o                         
  -8   7  -7          5.61         -0.07         2.41 o                         
  -7   7  -7         11.24         14.70         2.78 o                         
  -6   7  -7         16.67         15.20         3.01 o                         
  -5   7  -7         25.10         26.65         2.87 o                         
  -4   7  -7         60.43         71.80         3.88 o                         
  -3   7  -7         45.33         45.22         4.29 o                         
  -2   7  -7        107.03        105.78         7.45 o                         
  -1   7  -7         41.20         47.05         3.49 o                         
   0   7  -7        116.40        103.01         5.63 o                         
   1   7  -7        161.73        149.02         6.21 o                         
   2   7  -7         37.83         35.91         4.58 o                         
   3   7  -7        105.46        105.29         6.14 o                         
   4   7  -7         19.94         10.56         4.11 o                         
   5   7  -7         58.77         58.39         5.76 o                         
   6   7  -7         21.95         31.66         8.58 o                         
   7   7  -7         10.63         13.36         5.75 o                         
   8   7  -7         10.12          2.24         2.55 o                         
  -8   8  -7          4.56          4.23         3.62 o                         
  -7   8  -7          5.53          1.19         1.82 o                         
  -6   8  -7         11.99         18.65         3.41 o                         
  -5   8  -7         27.37         27.32         3.47 o                         
  -4   8  -7         19.51         19.69         3.39 o                         
  -3   8  -7         66.67         65.70         4.31 o                         
  -2   8  -7         14.87         12.14         2.22 o                         
  -1   8  -7         86.29         90.06         7.19 o                         
   0   8  -7        117.99        115.47         5.46 o                         
   1   8  -7         33.56         31.08         2.62 o                         
   2   8  -7        108.76        114.19         8.25 o                         
   3   8  -7          8.58         10.45         3.14 o                         
   4   8  -7         78.69         62.90         5.53 o                         
   5   8  -7         23.49         25.50         5.94 o                         
   6   8  -7         12.35         19.80         4.62 o                         
   7   8  -7         15.66         14.36         3.75 o                         
  -7   9  -7          4.80         -0.47         2.83 o                         
  -6   9  -7          9.96         11.93         4.29 o                         
  -5   9  -7          9.03          6.63         3.87 o                         
  -4   9  -7         32.30         37.52         6.87 o                         
  -3   9  -7          5.54          6.96         2.73 o                         
  -2   9  -7         51.81         53.20         4.43 o                         
  -1   9  -7         66.78         68.44         5.01 o                         
   0   9  -7         29.67         32.44         3.02 o                         
   1   9  -7         86.34         83.57         5.41 o                         
   2   9  -7          3.05          6.97         2.70 o                         
   3   9  -7         82.14         72.72        13.38 o                         
   4   9  -7         20.67         16.68         4.35 o                         
   5   9  -7         14.02         13.14         3.12 o                         
   6   9  -7         19.98         22.38         5.60 o                         
   7   9  -7          2.08         -0.20         4.62 o                         
  -7  10  -7          3.01         -0.47         4.09 o                         
  -6  10  -7          4.03          2.84         2.33 o                         
  -5  10  -7         12.46          9.71         3.93 o                         
  -4  10  -7          2.47          0.03         2.28 o                         
  -3  10  -7         24.55         21.91         5.38 o                         
  -2  10  -7         29.81         34.86         7.03 o                         
  -1  10  -7         22.03         21.23         5.65 o                         
   0  10  -7         52.56         46.65         5.03 o                         
   1  10  -7          1.86          3.53         1.93 o                         
   2  10  -7         64.72         55.49        13.68 o                         
   3  10  -7         15.16         11.37         3.00 o                         
   4  10  -7         14.67         17.43         3.91 o                         
   5  10  -7         20.40         15.62         6.12 o                         
   6  10  -7          2.50          2.49         3.76 o                         
  -6  11  -7          3.93          3.68         2.49 o                         
  -5  11  -7          1.27          1.37         4.50 o                         
  -4  11  -7          9.32          5.68         3.51 o                         
  -3  11  -7         11.04         12.61         5.02 o                         
  -2  11  -7         13.31          9.81         3.54 o                         
  -1  11  -7         24.83         20.01         4.78 o                         
   0  11  -7          1.96          2.56         3.55 o                         
   1  11  -7         38.22         29.06        12.61 o                         
   2  11  -7         10.08         11.60         4.55 o                         
   3  11  -7         13.10          6.21         3.45 o                         
   4  11  -7         16.31         16.98         4.73 o                         
   5  11  -7          2.98          1.00         1.85 o                         
   6  11  -7         10.55          8.21         7.12 o                         
  -5  12  -7          2.91          2.69         2.49 o                         
  -4  12  -7          3.68          5.83         2.52 o                         
  -3  12  -7          6.60          0.96         2.40 o                         
  -2  12  -7          9.34          6.41         2.80 o                         
  -1  12  -7          1.96          1.48         2.87 o                         
   0  12  -7         17.04          6.80         7.14 o                         
   1  12  -7          6.91         10.58         6.49 o                         
   2  12  -7          9.60          4.23         3.61 o                         
   3  12  -7         10.15          6.83         2.66 o                         
   4  12  -7          3.03         -1.10         3.41 o                         
   5  12  -7          8.16         10.95         8.41 o                         
  -4  13  -7          2.70          0.60         2.28 o                         
  -3  13  -7          2.92          7.48         3.03 o                         
  -2  13  -7          1.56          0.30         4.23 o                         
  -1  13  -7          5.84          1.65         1.56 o                         
   0  13  -7          4.87          4.19         2.87 o                         
   1  13  -7          5.73          2.67         2.25 o                         
   2  13  -7          5.06          0.05         1.94 o                         
   3  13  -7          2.59          2.50         1.62 o                         
  -1  14  -7          3.10          1.80         3.14 o                         
   0  14  -7          2.79          2.71         1.99 o                         
   1  14  -7          2.23          3.02         2.39 o                         
  -3 -11  -6         22.58         24.58         7.20 o                         
  -2 -11  -6         18.47         13.71         3.52 o                         
  -1 -11  -6         10.86          6.32         1.69 o                         
   0 -11  -6         24.76         26.12         3.96 o                         
   1 -11  -6          8.84          6.31         1.95 o                         
   2 -11  -6         10.02         12.81         2.22 o                         
   3 -11  -6          7.80          5.01         1.90 o                         
  -4 -10  -6         32.87         38.67         4.14 o                         
  -3 -10  -6         24.66         24.99         3.29 o                         
  -2 -10  -6         21.70         17.39         2.59 o                         
  -1 -10  -6         42.64         42.40         4.43 o                         
   0 -10  -6         18.55         26.77         4.72 o                         
   1 -10  -6         21.73         28.61         3.20 o                         
   2 -10  -6         16.86         21.35         3.08 o                         
   3 -10  -6         12.09          8.93         2.40 o                         
   4 -10  -6          9.88          7.25         2.49 o                         
   5 -10  -6          3.38          2.88         1.89 o                         
  -5  -9  -6         38.85         47.32         4.58 o                         
  -4  -9  -6         29.43         29.90         3.12 o                         
  -3  -9  -6         38.28         37.24         5.71 o                         
  -2  -9  -6         58.54         53.85         4.27 o                         
  -1  -9  -6         38.81         33.04         3.50 o                         
   0  -9  -6         37.59         37.51         2.97 o                         
   1  -9  -6         31.49         36.88         4.36 o                         
   2  -9  -6         32.30         35.06         4.57 o                         
   3  -9  -6         21.32         27.65         3.68 o                         
   4  -9  -6         10.25         14.24         5.92 o                         
   5  -9  -6          7.30          1.65         1.72 o                         
   6  -9  -6          4.64          1.89         1.48 o                         
  -6  -8  -6         37.84         24.74         2.95 o                         
  -5  -8  -6         33.47         34.92         3.45 o                         
  -4  -8  -6         57.16         68.04         5.07 o                         
  -3  -8  -6         64.81         62.67         4.60 o                         
  -2  -8  -6         76.11         79.88         4.56 o                         
  -1  -8  -6         51.53         54.02         5.28 o                         
   0  -8  -6         54.48         51.62         3.40 o                         
   1  -8  -6         73.37         74.65         4.82 o                         
   2  -8  -6         38.75         40.69         3.44 o                         
   3  -8  -6         29.58         30.74         4.86 o                         
   4  -8  -6         14.78         17.02         3.14 o                         
   5  -8  -6         14.86         22.02         3.36 o                         
   6  -8  -6          7.83          8.48         3.25 o                         
   7  -8  -6          3.96          6.71         2.88 o                         
  -7  -7  -6         30.92         29.64         3.24 o                         
  -6  -7  -6         36.20         34.07         3.52 o                         
  -5  -7  -6         70.19         79.04         5.01 o                         
  -4  -7  -6         60.78         65.35         4.61 o                         
  -3  -7  -6        128.26        135.74         6.30 o                         
  -2  -7  -6         56.89         56.03         4.01 o                         
  -1  -7  -6         92.99         88.13         4.07 o                         
   0  -7  -6        139.54        146.91         6.27 o                         
   1  -7  -6         63.30         62.71         4.02 o                         
   2  -7  -6         78.80         73.85         5.14 o                         
   3  -7  -6         22.41         29.63         2.95 o                         
   4  -7  -6         44.73         51.76         4.34 o                         
   5  -7  -6         20.49         27.93         4.65 o                         
   6  -7  -6         10.49         11.21         3.89 o                         
   7  -7  -6          6.09          1.01         2.85 o                         
  -7  -6  -6         35.02         35.88         3.51 o                         
  -6  -6  -6         69.84         75.29         5.43 o                         
  -5  -6  -6         52.95         58.98         4.26 o                         
  -4  -6  -6        174.33        181.94         6.67 o                         
  -3  -6  -6         53.12         55.39         3.29 o                         
  -2  -6  -6        150.46        154.84         6.23 o                         
  -1  -6  -6        217.69        215.39         6.68 o                         
   0  -6  -6        102.75        109.84         4.32 o                         
   1  -6  -6        183.93        188.69         7.42 o                         
   2  -6  -6         24.81         22.71         2.24 o                         
   3  -6  -6        122.24        124.90         5.56 o                         
   4  -6  -6         45.60         47.28         3.51 o                         
   5  -6  -6         25.76         30.69         3.70 o                         
   6  -6  -6         18.85         23.34         3.33 o                         
   7  -6  -6          4.96          5.27         2.73 o                         
   8  -6  -6          6.22          6.10         5.89 o                         
  -8  -5  -6         28.71         31.25         4.02 o                         
  -7  -5  -6         56.33         55.00         4.35 o                         
  -6  -5  -6         46.26         59.51         4.95 o                         
  -5  -5  -6        185.49        198.25         7.74 o                         
  -4  -5  -6         45.81         52.31         2.97 o                         
  -3  -5  -6        207.44        204.42         7.21 o                         
  -2  -5  -6        271.69        278.29         8.12 o                         
  -1  -5  -6        167.64        166.47         5.33 o                         
   0  -5  -6        354.02        348.02        10.01 o                         
   1  -5  -6         21.25         25.26         2.07 o                         
   2  -5  -6        287.00        287.24         8.96 o                         
   3  -5  -6         87.32         82.74         4.52 o                         
   4  -5  -6         62.01         63.30         4.87 o                         
   5  -5  -6         51.40         53.86         7.38 o                         
   6  -5  -6          9.94         16.72         3.07 o                         
   7  -5  -6         20.40         22.38         4.28 o                         
   8  -5  -6          5.73          5.76         3.10 o                         
  -8  -4  -6         37.37         38.65         4.02 o                         
  -7  -4  -6         39.69         34.73         7.51 o                         
  -6  -4  -6        153.93        152.23         7.28 o                         
  -5  -4  -6         40.26         41.08         3.20 o                         
  -4  -4  -6        226.03        223.04         7.09 o                         
  -3  -4  -6        267.16        276.80         8.25 o                         
  -2  -4  -6        245.51        249.75         8.31 o                         
  -1  -4  -6        534.08        536.05        13.55 o                         
   0  -4  -6         20.42         19.49         1.80 o                         
   1  -4  -6        545.59        555.88        15.13 o                         
   2  -4  -6        147.04        149.80         6.61 o                         
   3  -4  -6        145.12        151.64         6.17 o                         
   4  -4  -6        120.97        127.83         5.85 o                         
   5  -4  -6         19.31         19.68         2.40 o                         
   6  -4  -6         57.60         63.38         8.48 o                         
   7  -4  -6         12.81         14.79         4.12 o                         
   8  -4  -6         11.22          9.38         5.23 o                         
   9  -4  -6          3.40         -0.26         2.71 o                         
  -9  -3  -6         20.95         27.19         3.97 o                         
  -8  -3  -6         30.90         26.15         5.06 o                         
  -7  -3  -6        101.13        104.13         5.98 o                         
  -6  -3  -6         37.07         37.32         3.58 o                         
  -5  -3  -6        190.62        193.60         7.05 o                         
  -4  -3  -6        210.65        217.08         7.72 o                         
  -3  -3  -6        291.53        298.52         8.39 o                         
  -2  -3  -6        612.50        607.18        15.58 o                         
  -1  -3  -6         34.42         33.13         2.21 o                         
   0  -3  -6        796.20        800.04        21.17 o                         
   1  -3  -6        225.84        224.73         8.95 o                         
   2  -3  -6        303.36        312.73         9.65 o                         
   3  -3  -6        237.28        239.55         8.01 o                         
   4  -3  -6         40.71         39.62         2.99 o                         
   5  -3  -6        136.70        139.31         6.16 o                         
   6  -3  -6         25.07         24.28         3.95 o                         
   7  -3  -6         31.58         24.17         5.07 o                         
   8  -3  -6          8.74          9.44         2.53 o                         
   9  -3  -6          4.09          4.45         4.85 o                         
  -9  -2  -6         20.58         17.15         3.74 o                         
  -8  -2  -6         54.13         43.46        11.04 o                         
  -7  -2  -6         33.05         35.75         3.60 o                         
  -6  -2  -6        126.52        131.70         6.08 o                         
  -5  -2  -6        142.91        137.52         5.33 o                         
  -4  -2  -6        272.39        281.12         8.11 o                         
  -3  -2  -6        531.54        531.92        14.15 o                         
  -2  -2  -6         67.88         71.05         4.11 o                         
  -1  -2  -6        854.68        817.92        21.20 o                         
   0  -2  -6        329.88        318.05         9.90 o                         
   1  -2  -6        516.60        514.14        16.80 o                         
   2  -2  -6        374.40        380.88        18.37 o                         
   3  -2  -6         90.44         87.41         5.31 o                         
   4  -2  -6        266.69        269.31         8.25 o                         
   5  -2  -6         48.22         52.31         5.98 o                         
   6  -2  -6         75.33         77.21         5.44 o                         
   7  -2  -6         19.78         22.11         4.79 o                         
   8  -2  -6         10.81          3.50         4.03 o                         
   9  -2  -6          8.03         12.65         6.41 o                         
  -9  -1  -6         24.56         26.24         6.13 o                         
  -8  -1  -6         25.74         19.37         3.66 o                         
  -7  -1  -6         68.66         60.19         5.70 o                         
  -6  -1  -6         92.14        102.18         5.03 o                         
  -5  -1  -6        203.64        206.58         6.84 o                         
  -4  -1  -6        359.08        357.64        11.14 o                         
  -3  -1  -6        109.07        115.39         4.10 o                         
  -2  -1  -6        659.30        648.66        17.50 o                         
  -1  -1  -6        450.66        441.91        12.03 o                         
   0  -1  -6        674.78        668.78        17.46 o                         
   1  -1  -6        471.52        474.60        14.43 o                         
   2  -1  -6        189.42        193.09         7.85 o                         
   3  -1  -6        420.10        456.17        15.07 o                         
   4  -1  -6        104.00         98.95         4.01 o                         
   5  -1  -6        147.35        135.88         6.32 o                         
   6  -1  -6         41.11         39.63         3.55 o                         
   7  -1  -6         25.46         24.67         3.22 o                         
   8  -1  -6         17.63         17.17         2.66 o                         
   9  -1  -6          8.50          4.37         4.40 o                         
  -9   0  -6         16.52         13.80         3.53 o                         
  -8   0  -6         31.91         26.13         3.53 o                         
  -7   0  -6         58.38         62.70         3.70 o                         
  -6   0  -6        125.64        132.53         5.79 o                         
  -5   0  -6        202.01        190.87         7.50 o                         
  -4   0  -6        132.86        135.91         4.45 o                         
  -3   0  -6        369.31        372.15        10.57 o                         
  -2   0  -6        530.65        534.37        15.28 o                         
  -1   0  -6        652.54        644.33        17.03 o                         
   0   0  -6        500.55        490.19        13.13 o                         
   1   0  -6        337.16        363.33        11.16 o                         
   2   0  -6        529.94        539.47        20.29 o                         
   3   0  -6        241.54        236.74         9.06 o                         
   4   0  -6        229.16        228.71         7.44 o                         
   5   0  -6         84.86         79.99         4.36 o                         
   6   0  -6         53.39         49.95         3.83 o                         
   7   0  -6         32.34         31.87         4.16 o                         
   8   0  -6         21.90         21.70         3.23 o                         
   9   0  -6          9.60         10.06         2.62 o                         
  -9   1  -6         13.24         -0.98         7.14 o                         
  -8   1  -6         34.19         32.06         3.76 o                         
  -7   1  -6         65.60         58.91         3.86 o                         
  -6   1  -6        103.40        105.89         4.96 o                         
  -5   1  -6        122.60        120.44         4.83 o                         
  -4   1  -6        160.03        160.89         5.20 o                         
  -3   1  -6        506.73        494.10        14.52 o                         
  -2   1  -6        464.66        458.30        13.81 o                         
  -1   1  -6        495.04        488.52        13.67 o                         
   0   1  -6        470.23        487.63        13.61 o                         
   1   1  -6        536.54        553.10        19.36 o                         
   2   1  -6        500.84        486.05        14.29 o                         
   3   1  -6        274.55        294.26         9.95 o                         
   4   1  -6        180.53        174.29         6.39 o                         
   5   1  -6        100.48         99.26         4.99 o                         
   6   1  -6         53.03         52.21         3.63 o                         
   7   1  -6         51.41         58.25         4.89 o                         
   8   1  -6         18.49         14.55         5.99 o                         
   9   1  -6          7.50          0.78         3.68 o                         
  -9   2  -6         17.28          7.95         2.21 o                         
  -8   2  -6         29.52         27.58         6.52 o                         
  -7   2  -6         50.71         50.51         3.76 o                         
  -6   2  -6         86.76         88.85         3.92 o                         
  -5   2  -6         62.28         57.27         2.91 o                         
  -4   2  -6        385.33        394.94        11.60 o                         
  -3   2  -6        253.74        263.27        10.83 o                         
  -2   2  -6        460.11        468.75        14.96 o                         
  -1   2  -6        488.28        492.95        16.31 o                         
   0   2  -6        443.05        468.86        15.91 o                         
   1   2  -6        803.12        827.19        32.70 o                         
   2   2  -6        245.04        232.79        12.37 o                         
   3   2  -6        358.25        359.50        12.82 o                         
   4   2  -6        168.40        176.60         6.94 o                         
   5   2  -6         87.60         83.93         5.43 o                         
   6   2  -6        106.81        101.52         5.98 o                         
   7   2  -6         28.61         32.85         3.80 o                         
   8   2  -6         19.02         13.67         3.44 o                         
   9   2  -6          8.19         10.47         6.18 o                         
  -9   3  -6         11.64          6.54         2.62 o                         
  -8   3  -6         23.39         20.83         2.56 o                         
  -7   3  -6         47.96         45.43         3.38 o                         
  -6   3  -6         26.76         26.75         2.34 o                         
  -5   3  -6        233.78        238.90         7.16 o                         
  -4   3  -6        114.84        117.69         4.06 o                         
  -3   3  -6        365.85        366.74        10.50 o                         
  -2   3  -6        373.22        367.11        19.32 o                         
  -1   3  -6        314.28        326.86        12.98 o                         
   0   3  -6        931.03        955.36        27.47 o                         
   1   3  -6        159.24        143.52         7.48 o                         
   2   3  -6        574.17        600.32        25.74 o                         
   3   3  -6        239.24        253.16        12.51 o                         
   4   3  -6        149.99        151.35         8.27 o                         
   5   3  -6        187.63        191.57         8.26 o                         
   6   3  -6         36.15         36.30         5.28 o                         
   7   3  -6         44.52         33.96         5.22 o                         
   8   3  -6         13.68         13.41         4.00 o                         
   9   3  -6          9.15         12.28         6.14 o                         
  -9   4  -6          9.69          3.22         2.17 o                         
  -8   4  -6         21.24         25.22         3.07 o                         
  -7   4  -6         13.47          8.18         1.90 o                         
  -6   4  -6        114.77        116.55         5.18 o                         
  -5   4  -6         47.52         45.95         2.66 o                         
  -4   4  -6        234.43        215.20         6.44 o                         
  -3   4  -6        214.30        218.11         7.16 o                         
  -2   4  -6        203.51        189.01         9.89 o                         
  -1   4  -6        771.70        861.71        28.09 o                         
   0   4  -6         79.13         78.26         6.21 o                         
   1   4  -6        683.80        643.07        46.36 o                         
   2   4  -6        268.70        216.54        12.19 o                         
   3   4  -6        232.83        251.24         9.88 o                         
   4   4  -6        264.33        255.03        12.29 o                         
   5   4  -6         40.30         37.13         3.88 o                         
   6   4  -6         89.34         86.40         6.90 o                         
   7   4  -6         19.31         20.54         3.95 o                         
   8   4  -6         18.08         18.40         5.99 o                         
   9   4  -6         13.61          5.64         5.44 o                         
  -9   5  -6          7.78          7.51         1.70 o                         
  -8   5  -6          6.91          7.66         2.49 o                         
  -7   5  -6         46.61         42.20         3.83 o                         
  -6   5  -6         19.99         25.23         2.25 o                         
  -5   5  -6        120.69        113.85         5.71 o                         
  -4   5  -6         96.35         95.71         4.71 o                         
  -3   5  -6        121.50        119.47         4.86 o                         
  -2   5  -6        470.10        522.92        19.96 o                         
  -1   5  -6         39.05         39.59         4.76 o                         
   0   5  -6        591.04        607.83        38.81 o                         
   1   5  -6        226.49        201.17        10.38 o                         
   2   5  -6        286.44        289.76        28.80 o                         
   3   5  -6        284.65        305.39        17.04 o                         
   4   5  -6         44.92         48.02         4.22 o                         
   5   5  -6        143.35        139.69        11.16 o                         
   6   5  -6         23.65         45.92         8.27 o                         
   7   5  -6         31.21         35.74         7.63 o                         
   8   5  -6         22.90         24.90         9.36 o                         
   9   5  -6          4.85          3.48         4.67 o                         
  -9   6  -6          3.16          4.70         3.59 o                         
  -8   6  -6         16.06         14.99         2.33 o                         
  -7   6  -6          8.94          6.31         1.95 o                         
  -6   6  -6         50.92         53.78         3.69 o                         
  -5   6  -6         37.01         39.79         2.69 o                         
  -4   6  -6         66.33         71.69         3.22 o                         
  -3   6  -6        220.59        228.10         9.51 o                         
  -2   6  -6         27.71         31.60         2.96 o                         
  -1   6  -6        374.99        407.55        14.15 o                         
   0   6  -6        143.31        138.06         7.61 o                         
   1   6  -6        265.81        254.15         9.77 o                         
   2   6  -6        227.42        238.97        10.90 o                         
   3   6  -6         52.43         55.92         4.74 o                         
   4   6  -6        174.74        161.55        11.58 o                         
   5   6  -6         26.77         27.47         4.11 o                         
   6   6  -6         44.78         47.01         6.68 o                         
   7   6  -6         31.55         39.56         6.67 o                         
   8   6  -6          9.04         19.80        20.22 o                         
  -8   7  -6          3.95          1.69         3.09 o                         
  -7   7  -6         17.99         19.18         3.17 o                         
  -6   7  -6         13.91         14.36         3.55 o                         
  -5   7  -6         33.01         36.89         2.77 o                         
  -4   7  -6         84.88         87.98         5.41 o                         
  -3   7  -6         24.19         28.44         2.30 o                         
  -2   7  -6        180.26        184.93         8.97 o                         
  -1   7  -6         75.28         78.05         5.87 o                         
   0   7  -6        189.37        194.89        11.15 o                         
   1   7  -6        135.29        133.59         6.64 o                         
   2   7  -6         59.02         65.30         5.47 o                         
   3   7  -6        156.73        150.83         7.81 o                         
   4   7  -6         31.89         33.61         3.46 o                         
   5   7  -6         51.38         55.32        11.05 o                         
   6   7  -6         35.29         56.44        21.50 o                         
   7   7  -6         15.20         12.25         4.61 o                         
   8   7  -6         11.30          8.76         3.63 o                         
  -8   8  -6          5.42          5.48         2.69 o                         
  -7   8  -6          5.48          5.74         5.82 o                         
  -6   8  -6         14.58         10.64         2.54 o                         
  -5   8  -6         28.86         28.22         3.84 o                         
  -4   8  -6         18.48         20.77         2.60 o                         
  -3   8  -6         68.90         68.87         4.66 o                         
  -2   8  -6         40.47         50.30         3.90 o                         
  -1   8  -6        109.57        119.95         8.62 o                         
   0   8  -6         64.57         62.15         3.68 o                         
   1   8  -6         58.50         58.97         4.19 o                         
   2   8  -6        102.30        106.03         7.04 o                         
   3   8  -6         41.98         37.82         3.94 o                         
   4   8  -6         46.45         43.40         4.72 o                         
   5   8  -6         32.62         31.43         5.72 o                         
   6   8  -6         21.72         28.46         6.43 o                         
   7   8  -6         12.02         11.10         4.53 o                         
   8   8  -6          7.22         -2.51         5.12 o                         
  -7   9  -6          5.51          5.05         5.03 o                         
  -6   9  -6          9.29          9.62         2.45 o                         
  -5   9  -6         10.95         13.11         3.56 o                         
  -4   9  -6         22.28         22.09         3.78 o                         
  -3   9  -6         24.07         25.78         3.48 o                         
  -2   9  -6         54.47         57.50         5.04 o                         
  -1   9  -6         29.97         29.24         3.21 o                         
   0   9  -6         48.47         53.95         4.65 o                         
   1   9  -6         49.72         58.62         4.89 o                         
   2   9  -6         52.11         62.34         6.02 o                         
   3   9  -6         33.54         33.26         5.37 o                         
   4   9  -6         26.78         26.41         4.44 o                         
   5   9  -6         25.67         17.70         3.99 o                         
   6   9  -6         10.27         11.01         6.25 o                         
   7   9  -6         11.55         12.53         7.53 o                         
  -7  10  -6          2.93          0.30         3.03 o                         
  -6  10  -6          5.00          8.25         3.01 o                         
  -5  10  -6          6.52          5.71         3.22 o                         
  -4  10  -6         13.44         11.12         3.37 o                         
  -3  10  -6         23.69         18.77         3.77 o                         
  -2  10  -6         15.94         18.76         4.13 o                         
  -1  10  -6         32.53         31.85         4.14 o                         
   0  10  -6         19.82         23.49         3.83 o                         
   1  10  -6         51.97         50.23         5.18 o                         
   2  10  -6         20.06         19.85         3.92 o                         
   3  10  -6         21.56         17.64         3.72 o                         
   4  10  -6         24.95         23.51         5.12 o                         
   5  10  -6          8.10          6.09         2.98 o                         
   6  10  -6         16.17         27.97         7.05 o                         
   7  10  -6          5.07          8.48         3.04 o                         
  -6  11  -6          1.83          2.14         1.93 o                         
  -5  11  -6          6.19          8.68         3.38 o                         
  -4  11  -6          8.91          3.89         2.45 o                         
  -3  11  -6          8.78          8.28         3.43 o                         
  -2  11  -6         17.39         13.75         3.50 o                         
  -1  11  -6          7.93          4.82         2.93 o                         
   0  11  -6         39.23         33.63         6.37 o                         
   1  11  -6         10.39         12.46         3.79 o                         
   2  11  -6         17.26         15.92         4.05 o                         
   3  11  -6         19.87         20.37         3.68 o                         
   4  11  -6          7.14          4.80         2.29 o                         
   5  11  -6         18.79         16.53         3.57 o                         
   6  11  -6          3.75          3.78         4.97 o                         
  -5  12  -6          2.88          2.38         1.38 o                         
  -4  12  -6          4.27          2.09         3.22 o                         
  -3  12  -6          7.39         -1.77         4.66 o                         
  -2  12  -6          3.64          4.28         2.27 o                         
  -1  12  -6         22.31         20.32         4.66 o                         
   0  12  -6          4.92          0.90         2.91 o                         
   1  12  -6         12.52          8.24         3.17 o                         
   2  12  -6         12.83         13.12         2.88 o                         
   3  12  -6          6.67          4.41         2.62 o                         
   4  12  -6         17.45         15.83         4.91 o                         
   5  12  -6          2.29         -5.00         7.21 o                         
  -4  13  -6          2.53          2.17         1.96 o                         
  -3  13  -6          1.72          2.12         4.29 o                         
  -2  13  -6          9.71          2.39         1.82 o                         
  -1  13  -6          2.31          2.54         2.71 o                         
   0  13  -6          7.59          2.25         3.12 o                         
   1  13  -6          6.63          6.20         2.92 o                         
   2  13  -6          5.38          2.89         3.36 o                         
   3  13  -6         12.69          8.63         2.59 o                         
   4  13  -6          1.28         -2.02         4.41 o                         
  -2  14  -6          1.15         -0.76         2.55 o                         
  -1  14  -6          3.75          2.04         2.27 o                         
   0  14  -6          2.74          2.54         1.89 o                         
   1  14  -6          3.42          6.46         1.99 o                         
  -1 -12  -5          9.70          4.42         3.61 o                         
   0 -12  -5         14.22         13.55         2.67 o                         
   1 -12  -5          8.25          3.88         2.95 o                         
   2 -12  -5          5.60          2.40         2.29 o                         
  -4 -11  -5         21.49         11.46         2.83 o                         
  -3 -11  -5         17.37         11.36         2.54 o                         
  -2 -11  -5         15.30         16.03         3.28 o                         
  -1 -11  -5         32.41         38.93         4.88 o                         
   0 -11  -5         13.27         12.39         3.48 o                         
   1 -11  -5         15.85         16.44         3.68 o                         
   2 -11  -5         12.88         10.70         1.90 o                         
   3 -11  -5          6.88          6.97         1.81 o                         
   4 -11  -5          8.18          5.13         1.75 o                         
  -5 -10  -5         32.98         25.65         3.42 o                         
  -4 -10  -5         23.80         27.54         3.48 o                         
  -3 -10  -5         22.87         22.21         3.21 o                         
  -2 -10  -5         60.56         61.02         4.97 o                         
  -1 -10  -5         18.41         18.43         3.37 o                         
   0 -10  -5         38.92         36.95         3.10 o                         
   1 -10  -5         27.42         33.03         3.52 o                         
   2 -10  -5         19.15         27.70         3.63 o                         
   3 -10  -5         21.99         23.28         3.07 o                         
   4 -10  -5          5.54          7.58         4.46 o                         
   5 -10  -5          7.76          6.60         1.99 o                         
  -6  -9  -5         40.58         30.28         4.69 o                         
  -5  -9  -5         26.89         24.56         3.15 o                         
  -4  -9  -5         32.27         27.67         2.80 o                         
  -3  -9  -5         90.79         80.58         6.17 o                         
  -2  -9  -5         24.50         21.43         3.18 o                         
  -1  -9  -5         78.54         75.95         4.59 o                         
   0  -9  -5         48.65         53.98         3.67 o                         
   1  -9  -5         48.37         50.31         4.36 o                         
   2  -9  -5         49.70         52.73         4.68 o                         
   3  -9  -5         11.72         13.19         3.26 o                         
   4  -9  -5         23.96         26.86         3.48 o                         
   5  -9  -5          7.31          8.11         2.64 o                         
   6  -9  -5          5.79          6.91         1.88 o                         
  -7  -8  -5         39.74         34.92         8.44 o                         
  -6  -8  -5         25.94         23.32         2.90 o                         
  -5  -8  -5         41.21         47.84         3.82 o                         
  -4  -8  -5        108.01        113.38         5.86 o                         
  -3  -8  -5         34.36         33.95         2.70 o                         
  -2  -8  -5        125.56        122.53         5.46 o                         
  -1  -8  -5         71.43         72.66         4.06 o                         
   0  -8  -5        103.91        100.10         5.78 o                         
   1  -8  -5         93.22         96.99         5.54 o                         
   2  -8  -5         24.53         22.91         3.40 o                         
   3  -8  -5         61.03         66.60         5.04 o                         
   4  -8  -5         17.87         20.62         3.08 o                         
   5  -8  -5         17.29         23.82         3.04 o                         
   6  -8  -5         11.40         13.24         3.10 o                         
   7  -8  -5          3.34         -1.38         1.63 o                         
  -7  -7  -5         22.60         16.09         2.47 o                         
  -6  -7  -5         45.70         50.73         3.83 o                         
  -5  -7  -5        102.51        115.03         5.80 o                         
  -4  -7  -5         49.39         49.63         3.74 o                         
  -3  -7  -5        156.13        162.79         5.97 o                         
  -2  -7  -5         89.11         99.07         4.67 o                         
  -1  -7  -5        182.04        178.38         5.95 o                         
   0  -7  -5        143.91        140.35         5.82 o                         
   1  -7  -5         52.33         50.13         3.73 o                         
   2  -7  -5        124.11        108.77         5.20 o                         
   3  -7  -5         42.91         46.71         3.65 o                         
   4  -7  -5         44.46         48.78         4.06 o                         
   5  -7  -5         27.50         33.28         5.65 o                         
   6  -7  -5         10.41         12.89         2.75 o                         
   7  -7  -5          9.44          6.42         3.81 o                         
   8  -7  -5          3.00          1.71         4.00 o                         
  -8  -6  -5         18.50         18.81         3.16 o                         
  -7  -6  -5         42.92         45.89         4.14 o                         
  -6  -6  -5         79.88         86.11         5.29 o                         
  -5  -6  -5         65.16         76.01         4.59 o                         
  -4  -6  -5        151.30        155.82         6.26 o                         
  -3  -6  -5        102.67        109.61         4.62 o                         
  -2  -6  -5        255.36        256.11         7.85 o                         
  -1  -6  -5        186.00        183.91         7.87 o                         
   0  -6  -5        107.37        108.01         4.55 o                         
   1  -6  -5        195.74        192.10         8.22 o                         
   2  -6  -5        106.97         98.65         5.83 o                         
   3  -6  -5         96.13         97.08         5.17 o                         
   4  -6  -5         57.54         59.91         6.58 o                         
   5  -6  -5         29.21         30.21         3.57 o                         
   6  -6  -5         23.56         27.57         4.84 o                         
   7  -6  -5          9.95         15.61         5.48 o                         
   8  -6  -5          6.71          6.49         2.41 o                         
  -8  -5  -5         33.74         37.77         4.98 o                         
  -7  -5  -5         54.02         44.02         6.96 o                         
  -6  -5  -5         72.39         80.96         4.76 o                         
  -5  -5  -5        117.30        125.94         5.88 o                         
  -4  -5  -5        118.04        114.23         4.82 o                         
  -3  -5  -5        286.02        297.19         8.99 o                         
  -2  -5  -5        213.76        210.53         6.26 o                         
  -1  -5  -5        195.99        195.62         5.95 o                         
   0  -5  -5        234.59        234.17         7.02 o                         
   1  -5  -5        264.58        259.30         7.98 o                         
   2  -5  -5        171.89        172.84         6.49 o                         
   3  -5  -5        111.35        113.85         5.56 o                         
   4  -5  -5         73.12         71.97         3.97 o                         
   5  -5  -5         48.81         48.87         4.90 o                         
   6  -5  -5         31.68         35.65         3.95 o                         
   7  -5  -5         16.79         21.34         4.68 o                         
   8  -5  -5          7.58          3.40         4.78 o                         
   9  -5  -5          3.12          4.41         1.70 o                         
  -9  -4  -5         22.14         14.48         3.40 o                         
  -8  -4  -5         33.82         38.45         5.21 o                         
  -7  -4  -5         65.05         55.48         5.49 o                         
  -6  -4  -5         76.77         82.64         4.85 o                         
  -5  -4  -5        129.43        138.06         5.67 o                         
  -4  -4  -5        257.77        249.53         7.72 o                         
  -3  -4  -5        233.29        238.40         7.22 o                         
  -2  -4  -5        297.80        297.54         8.94 o                         
  -1  -4  -5        215.77        223.04         7.29 o                         
   0  -4  -5        572.23        578.07        16.40 o                         
   1  -4  -5        252.24        247.07         8.96 o                         
   2  -4  -5        218.50        226.65         7.48 o                         
   3  -4  -5        164.39        160.00         6.72 o                         
   4  -4  -5         89.51         89.23         4.10 o                         
   5  -4  -5         95.49        101.29         4.30 o                         
   6  -4  -5         33.84         33.11         3.47 o                         
   7  -4  -5         22.88         19.37         3.07 o                         
   8  -4  -5          8.34          8.01         2.36 o                         
   9  -4  -5          4.95          4.83         2.07 o                         
  -9  -3  -5         20.18         20.56         7.33 o                         
  -8  -3  -5         46.83         46.84         7.17 o                         
  -7  -3  -5         45.55         49.34         5.13 o                         
  -6  -3  -5        121.34        117.75         5.02 o                         
  -5  -3  -5        190.21        197.72         6.90 o                         
  -4  -3  -5        239.04        238.33         7.00 o                         
  -3  -3  -5        358.64        356.89        10.44 o                         
  -2  -3  -5        168.75        166.97         6.74 o                         
  -1  -3  -5        966.34        941.96        25.25 o                         
   0  -3  -5        303.73        294.90         9.69 o                         
   1  -3  -5        431.87        432.07        13.13 o                         
   2  -3  -5        326.72        317.06        11.00 o                         
   3  -3  -5        165.43        161.35         6.16 o                         
   4  -3  -5        261.13        252.00         8.65 o                         
   5  -3  -5         54.31         55.69         3.20 o                         
   6  -3  -5         66.68         71.00         4.92 o                         
   7  -3  -5         18.80         24.90         3.32 o                         
   8  -3  -5         13.23         13.57         2.54 o                         
   9  -3  -5          9.03          8.31         2.03 o                         
  -9  -2  -5         27.24         27.30         5.00 o                         
  -8  -2  -5         25.88         19.86         3.44 o                         
  -7  -2  -5         91.48         92.51         4.85 o                         
  -6  -2  -5        118.40        116.70         4.60 o                         
  -5  -2  -5        214.05        222.24         7.05 o                         
  -4  -2  -5        334.05        341.60         9.24 o                         
  -3  -2  -5        137.58        138.79         5.65 o                         
  -2  -2  -5       1196.81       1153.84        30.57 o                         
  -1  -2  -5        303.52        296.34         9.76 o                         
   0  -2  -5        752.61        770.26        21.05 o                         
   1  -2  -5        538.06        542.83        15.74 o                         
   2  -2  -5        321.78        318.76        15.22 o                         
   3  -2  -5        609.76        607.92        18.60 o                         
   4  -2  -5         71.16         70.15         3.12 o                         
   5  -2  -5        180.99        181.20         7.61 o                         
   6  -2  -5         36.59         36.75         3.04 o                         
   7  -2  -5         33.38         34.53         3.21 o                         
   8  -2  -5         25.55         24.03         4.20 o                         
   9  -2  -5          6.85          2.72         2.39 o                         
  -9  -1  -5         14.13         12.74         2.38 o                         
  -8  -1  -5         55.05         48.74         4.29 o                         
  -7  -1  -5         65.11         67.89         4.17 o                         
  -6  -1  -5        159.33        162.76         5.48 o                         
  -5  -1  -5        241.44        243.91         7.74 o                         
  -4  -1  -5        121.10        123.69         4.64 o                         
  -3  -1  -5       1070.99       1069.83        28.29 o                         
  -2  -1  -5        260.38        253.21         8.22 o                         
  -1  -1  -5       1026.36       1031.46        26.17 o                         
   0  -1  -5        680.05        673.00        17.81 o                         
   1  -1  -5        566.57        559.58        14.89 o                         
   2  -1  -5       1144.81       1187.44        35.44 o                         
   3  -1  -5         85.35         87.66         5.20 o                         
   4  -1  -5        427.65        437.10        11.99 o                         
   5  -1  -5         64.05         69.35         4.05 o                         
   6  -1  -5         80.46         82.45         4.79 o                         
   7  -1  -5         61.75         62.53         4.36 o                         
   8  -1  -5         14.80         19.91         2.87 o                         
   9  -1  -5         12.05         11.07         2.72 o                         
  -9   0  -5         26.92         23.95         3.07 o                         
  -8   0  -5         33.29         37.40         4.25 o                         
  -7   0  -5         97.67         96.89         6.59 o                         
  -6   0  -5        139.40        149.68         5.50 o                         
  -5   0  -5         97.84        102.49         3.82 o                         
  -4   0  -5        706.38        715.50        17.79 o                         
  -3   0  -5        205.99        203.17         7.08 o                         
  -2   0  -5       1030.95       1014.05        29.22 o                         
  -1   0  -5        628.58        603.95        16.06 o                         
   0   0  -5        762.77        754.14        19.17 o                         
   1   0  -5       1648.98       1680.24        46.68 o                         
   2   0  -5        117.44        122.87         5.58 o                         
   3   0  -5        815.71        837.75        24.04 o                         
   4   0  -5        103.78        104.16         4.22 o                         
   5   0  -5        176.23        178.05         6.46 o                         
   6   0  -5        125.13        120.61         5.56 o                         
   7   0  -5         29.97         33.34         3.18 o                         
   8   0  -5         30.97         25.76         3.78 o                         
   9   0  -5          5.11          6.44         2.34 o                         
  -9   1  -5         16.15         10.12         2.56 o                         
  -8   1  -5         49.84         52.01         6.69 o                         
  -7   1  -5         67.57         66.48         3.69 o                         
  -6   1  -5         67.42         67.46         3.51 o                         
  -5   1  -5        357.28        368.93        10.20 o                         
  -4   1  -5        162.08        170.60         5.70 o                         
  -3   1  -5        755.33        759.75        20.42 o                         
  -2   1  -5        430.70        418.07        12.13 o                         
  -1   1  -5        728.57        722.56        19.26 o                         
   0   1  -5       1727.43       1748.47        44.34 o                         
   1   1  -5        198.68        204.36         7.67 o                         
   2   1  -5       1176.43       1200.05        45.01 o                         
   3   1  -5        159.77        162.71         6.62 o                         
   4   1  -5        323.67        330.21         9.97 o                         
   5   1  -5        208.77        210.07         8.36 o                         
   6   1  -5         60.10         56.79         3.82 o                         
   7   1  -5         67.14         63.86         4.50 o                         
   8   1  -5          8.96         10.32         2.14 o                         
   9   1  -5         16.24         13.58         4.21 o                         
  -9   2  -5         21.48         20.90         2.94 o                         
  -8   2  -5         29.12         27.69         3.22 o                         
  -7   2  -5         40.06         36.28         4.20 o                         
  -6   2  -5        146.70        135.80         5.49 o                         
  -5   2  -5        124.46        123.44         5.72 o                         
  -4   2  -5        416.88        427.76        12.94 o                         
  -3   2  -5        244.77        224.52         8.67 o                         
  -2   2  -5        507.36        489.80        14.13 o                         
  -1   2  -5       1275.27       1280.84        33.65 o                         
   0   2  -5        322.32        324.18        10.53 o                         
   1   2  -5       1213.66       1204.68        45.00 o                         
   2   2  -5        241.64        236.10        11.64 o                         
   3   2  -5        465.44        485.93        16.74 o                         
   4   2  -5        285.98        292.88        10.15 o                         
   5   2  -5        118.15        119.72         5.01 o                         
   6   2  -5        119.00        113.84         5.83 o                         
   7   2  -5         16.21         16.65         2.35 o                         
   8   2  -5         32.20         28.77         3.84 o                         
   9   2  -5         13.18         12.42         7.15 o                         
  -9   3  -5         11.61          9.08         1.77 o                         
  -8   3  -5         20.62         17.98         2.75 o                         
  -7   3  -5         52.75         58.04         4.88 o                         
  -6   3  -5         84.80         78.93         3.71 o                         
  -5   3  -5        184.39        179.43         5.70 o                         
  -4   3  -5        138.35        139.22         4.73 o                         
  -3   3  -5        275.61        273.74        11.48 o                         
  -2   3  -5        705.21        696.89        21.66 o                         
  -1   3  -5        399.49        386.37        12.87 o                         
   0   3  -5        863.14        888.51        27.28 o                         
   1   3  -5        344.19        335.76        16.72 o                         
   2   3  -5        498.45        446.92        24.36 o                         
   3   3  -5        336.42        319.40        31.08 o                         
   4   3  -5        211.21        207.04         8.80 o                         
   5   3  -5        167.87        159.21         7.59 o                         
   6   3  -5         33.80         35.70         2.88 o                         
   7   3  -5         50.35         58.68         4.82 o                         
   8   3  -5         24.92         29.06         8.30 o                         
   9   3  -5         14.51         22.49         8.75 o                         
  -9   4  -5          9.05          7.48         1.73 o                         
  -8   4  -5         17.95         15.60         2.20 o                         
  -7   4  -5         47.74         49.85         3.84 o                         
  -6   4  -5         70.14         71.06         3.52 o                         
  -5   4  -5         84.15         80.66         5.33 o                         
  -4   4  -5        126.83        125.88         4.54 o                         
  -3   4  -5        328.77        338.47        11.41 o                         
  -2   4  -5        364.54        367.87        12.57 o                         
  -1   4  -5        433.19        436.95        18.68 o                         
   0   4  -5        413.88        409.47        13.03 o                         
   1   4  -5        386.76        337.76        12.11 o                         
   2   4  -5        372.42        387.56        18.69 o                         
   3   4  -5        314.45        313.41        16.22 o                         
   4   4  -5        186.54        206.11        10.21 o                         
   5   4  -5         74.90         83.70         8.18 o                         
   6   4  -5         60.22         67.68         5.11 o                         
   7   4  -5         44.24         47.29         4.69 o                         
   8   4  -5         28.64         32.98         5.60 o                         
   9   4  -5          7.09          4.84         4.93 o                         
  -9   5  -5          6.03          5.58         1.87 o                         
  -8   5  -5         21.75         19.25         4.17 o                         
  -7   5  -5         24.32         26.34         2.79 o                         
  -6   5  -5         48.90         42.95         2.88 o                         
  -5   5  -5         53.51         49.98         3.39 o                         
  -4   5  -5        146.75        148.29         6.55 o                         
  -3   5  -5        254.20        260.81        11.59 o                         
  -2   5  -5        165.88        172.80        12.55 o                         
  -1   5  -5        392.34        409.59        14.90 o                         
   0   5  -5        222.11        211.36         8.28 o                         
   1   5  -5        395.72        366.84        12.14 o                         
   2   5  -5        365.50        353.81        15.21 o                         
   3   5  -5        167.50        166.82         9.78 o                         
   4   5  -5        146.34        131.43         6.11 o                         
   5   5  -5         53.79         51.67         5.20 o                         
   6   5  -5         74.87         67.99        11.13 o                         
   7   5  -5         47.99         49.36         9.37 o                         
   8   5  -5         10.79          7.12         3.75 o                         
   9   5  -5         10.41          8.20         4.80 o                         
  -9   6  -5          8.08          6.40         3.77 o                         
  -8   6  -5          7.98          9.33         2.10 o                         
  -7   6  -5         24.05         24.66         2.74 o                         
  -6   6  -5         21.17         23.04         2.48 o                         
  -5   6  -5         65.58         68.55         4.74 o                         
  -4   6  -5        139.83        153.53         5.93 o                         
  -3   6  -5         57.09         55.16         3.77 o                         
  -2   6  -5        289.37        317.32        10.18 o                         
  -1   6  -5        101.94        104.73         4.20 o                         
   0   6  -5        365.28        353.28        17.72 o                         
   1   6  -5        321.63        283.63        21.84 o                         
   2   6  -5        131.64        129.91         8.82 o                         
   3   6  -5        222.09        221.74         8.53 o                         
   4   6  -5         35.73         37.42         3.55 o                         
   5   6  -5        114.78         96.47         6.36 o                         
   6   6  -5         67.02         65.94        26.82 o                         
   7   6  -5         16.78         18.58         5.19 o                         
   8   6  -5         19.05         17.97         4.43 o                         
   9   6  -5          5.80          8.11         4.29 o                         
  -8   7  -5          9.62          4.18         2.05 o                         
  -7   7  -5          7.79          8.31         2.84 o                         
  -6   7  -5         27.85         25.64         2.80 o                         
  -5   7  -5         62.09         67.17         4.40 o                         
  -4   7  -5         22.62         24.90         2.28 o                         
  -3   7  -5        167.11        157.81         6.57 o                         
  -2   7  -5         41.21         39.55         2.45 o                         
  -1   7  -5        269.11        288.04        19.10 o                         
   0   7  -5        213.32        231.50         9.81 o                         
   1   7  -5         99.39        103.31         4.16 o                         
   2   7  -5        248.28        253.71         9.99 o                         
   3   7  -5         18.77         19.15         2.67 o                         
   4   7  -5        147.02        152.90         7.68 o                         
   5   7  -5         76.34         69.53         6.23 o                         
   6   7  -5         27.16         20.09         5.98 o                         
   7   7  -5         29.40         25.55         5.06 o                         
   8   7  -5          7.11          8.52         3.64 o                         
  -8   8  -5          2.68          3.75         4.37 o                         
  -7   8  -5         10.62         15.59         3.94 o                         
  -6   8  -5         22.81         27.63         4.08 o                         
  -5   8  -5         10.89         12.15         2.34 o                         
  -4   8  -5         76.77         73.79         5.14 o                         
  -3   8  -5         16.08         15.84         2.42 o                         
  -2   8  -5        155.50        168.00         7.35 o                         
  -1   8  -5        107.84        115.19         6.20 o                         
   0   8  -5         72.11         80.00         4.45 o                         
   1   8  -5        202.47        197.11        12.28 o                         
   2   8  -5         10.11          9.28         2.24 o                         
   3   8  -5        148.11        133.08         6.89 o                         
   4   8  -5         69.37         67.11         4.60 o                         
   5   8  -5         40.14         38.21         5.10 o                         
   6   8  -5         36.77         32.40        10.05 o                         
   7   8  -5          8.05         12.13         3.65 o                         
   8   8  -5         16.30         14.21         4.68 o                         
  -7   9  -5          7.16         11.32        11.18 o                         
  -6   9  -5          5.26          7.37         3.14 o                         
  -5   9  -5         28.68         13.95         4.49 o                         
  -4   9  -5          6.98          8.53         3.63 o                         
  -3   9  -5         72.11         68.81         7.79 o                         
  -2   9  -5         43.11         50.77         4.41 o                         
  -1   9  -5         46.83         50.05         4.44 o                         
   0   9  -5        122.17        122.61         8.56 o                         
   1   9  -5          8.64          7.85         1.76 o                         
   2   9  -5        114.43        112.64         7.04 o                         
   3   9  -5         49.71         53.91         4.50 o                         
   4   9  -5         47.95         44.47         4.46 o                         
   5   9  -5         36.01         39.44         5.37 o                         
   6   9  -5          9.12          8.04         8.57 o                         
   7   9  -5         20.77         20.21         7.02 o                         
  -7  10  -5          2.20          1.39         2.34 o                         
  -6  10  -5          8.94          8.17         3.13 o                         
  -5  10  -5          3.57          0.72         2.00 o                         
  -4  10  -5         27.80         31.15         4.83 o                         
  -3  10  -5         14.97         22.78         3.88 o                         
  -2  10  -5         26.06         27.58         4.23 o                         
  -1  10  -5         56.28         47.76         4.77 o                         
   0  10  -5         10.06          7.59         3.21 o                         
   1  10  -5         68.08         72.42         5.83 o                         
   2  10  -5         28.85         34.34         4.53 o                         
   3  10  -5         44.19         43.15         4.75 o                         
   4  10  -5         27.17         24.00         3.43 o                         
   5  10  -5         10.51          8.99         3.11 o                         
   6  10  -5         20.83         26.53         7.55 o                         
   7  10  -5          4.82          6.97         5.84 o                         
  -6  11  -5          1.79         -2.37         3.02 o                         
  -5  11  -5          9.17          4.23         2.24 o                         
  -4  11  -5          5.23          1.91         2.42 o                         
  -3  11  -5         12.28         17.61         3.27 o                         
  -2  11  -5         20.87         20.55         5.75 o                         
  -1  11  -5         10.21         15.07         5.53 o                         
   0  11  -5         32.05         40.33         4.21 o                         
   1  11  -5         15.02         12.39         3.88 o                         
   2  11  -5         31.44         29.13         4.44 o                         
   3  11  -5         16.27         18.84         3.31 o                         
   4  11  -5         11.68          8.23         2.74 o                         
   5  11  -5         16.10         18.29         4.27 o                         
   6  11  -5          5.43          7.60         4.33 o                         
  -5  12  -5          1.96          0.82         2.19 o                         
  -4  12  -5          4.87          1.37         2.22 o                         
  -3  12  -5          6.76          8.11         3.20 o                         
  -2  12  -5          7.75          2.25         3.56 o                         
  -1  12  -5         12.48          6.12         5.42 o                         
   0  12  -5          8.08          5.97         3.18 o                         
   1  12  -5         17.62         16.48         3.78 o                         
   2  12  -5          8.76         11.14         2.95 o                         
   3  12  -5         11.57          9.96         3.92 o                         
   4  12  -5          9.54          6.49         2.45 o                         
   5  12  -5          6.13          7.36         3.96 o                         
  -4  13  -5          2.10          2.19         3.72 o                         
  -3  13  -5          4.34          0.44         1.84 o                         
  -2  13  -5          4.24          2.37         2.24 o                         
  -1  13  -5          4.53         -1.46         4.38 o                         
   0  13  -5          7.98          8.74         4.31 o                         
   1  13  -5          5.05          2.04         2.56 o                         
   2  13  -5          9.58         11.31         2.43 o                         
   3  13  -5          4.40          2.99         2.08 o                         
   4  13  -5          6.22          4.77         2.52 o                         
  -2  14  -5          2.34          2.71         1.65 o                         
  -1  14  -5          2.97         -0.57         3.83 o                         
   0  14  -5          3.10          1.90         1.37 o                         
   1  14  -5          6.37          3.52         1.97 o                         
   2  14  -5          1.71         -0.56         2.58 o                         
  -2 -12  -4         22.32         11.89         3.41 o                         
  -1 -12  -4          9.57          5.22         2.36 o                         
   0 -12  -4         19.47         20.95         3.69 o                         
   1 -12  -4          4.56          3.99         2.80 o                         
   2 -12  -4          9.96          9.16         2.01 o                         
   3 -12  -4          5.74          5.42         1.80 o                         
  -4 -11  -4         14.35         12.48         2.93 o                         
  -3 -11  -4         31.41         32.39         3.61 o                         
  -2 -11  -4         21.21         20.15         3.58 o                         
  -1 -11  -4         33.24         29.50         3.04 o                         
   0 -11  -4         10.33         15.12         2.52 o                         
   1 -11  -4         22.36         22.55         2.98 o                         
   2 -11  -4         13.09         16.36         2.47 o                         
   3 -11  -4         10.88         13.15         2.59 o                         
   4 -11  -4          7.60          5.97         2.00 o                         
   5 -11  -4          2.52          3.21         2.46 o                         
  -5 -10  -4         17.63         15.83         2.01 o                         
  -4 -10  -4         37.90         38.52         4.46 o                         
  -3 -10  -4         40.30         38.47         3.45 o                         
  -2 -10  -4         45.22         49.92         5.06 o                         
  -1 -10  -4         23.76         23.81         2.73 o                         
   0 -10  -4         40.84         46.90         3.70 o                         
   1 -10  -4         28.53         29.01         3.32 o                         
   2 -10  -4         27.80         30.80         4.15 o                         
   3 -10  -4         17.40         14.20         3.05 o                         
   4 -10  -4          8.73         12.86         3.85 o                         
   5 -10  -4          7.16          9.04         1.86 o                         
   6 -10  -4          3.91          0.85         0.90 o                         
  -6  -9  -4         18.50         16.22         2.02 o                         
  -5  -9  -4         41.08         41.60         3.73 o                         
  -4  -9  -4         62.86         66.22         4.52 o                         
  -3  -9  -4         50.48         56.38         3.76 o                         
  -2  -9  -4         51.51         55.00         3.78 o                         
  -1  -9  -4         60.97         64.05         4.57 o                         
   0  -9  -4         62.32         64.41         3.77 o                         
   1  -9  -4         61.22         68.49         5.30 o                         
   2  -9  -4         32.83         31.82         3.52 o                         
   3  -9  -4         28.83         29.26         3.87 o                         
   4  -9  -4         15.72         12.94         2.60 o                         
   5  -9  -4         11.89         14.90         2.61 o                         
   6  -9  -4          9.31         16.38         3.36 o                         
   7  -9  -4          2.53          4.51         2.86 o                         
  -7  -8  -4         16.74         17.30         2.76 o                         
  -6  -8  -4         41.25         42.36         3.39 o                         
  -5  -8  -4         78.79         91.32         6.03 o                         
  -4  -8  -4         49.70         55.18         4.29 o                         
  -3  -8  -4         94.76         94.30         4.36 o                         
  -2  -8  -4         75.37         78.05         3.93 o                         
  -1  -8  -4        129.95        123.18         5.32 o                         
   0  -8  -4        114.54        108.00         4.59 o                         
   1  -8  -4         54.42         53.32         3.37 o                         
   2  -8  -4         85.55         87.80         6.86 o                         
   3  -8  -4         27.96         31.76         2.57 o                         
   4  -8  -4         34.76         37.17         4.74 o                         
   5  -8  -4         25.65         27.12         3.38 o                         
   6  -8  -4          7.42          7.73         2.65 o                         
   7  -8  -4          7.15          7.55         2.12 o                         
   8  -8  -4          2.17         -0.68         1.43 o                         
  -8  -7  -4         13.24         11.78         3.08 o                         
  -7  -7  -4         38.04         38.23         3.68 o                         
  -6  -7  -4         78.85         85.51         4.77 o                         
  -5  -7  -4         47.23         48.75         4.18 o                         
  -4  -7  -4        138.15        137.91         6.17 o                         
  -3  -7  -4         78.21         79.36         3.79 o                         
  -2  -7  -4        233.00        237.74        10.58 o                         
  -1  -7  -4        178.08        180.40         6.07 o                         
   0  -7  -4         88.65         86.61         3.64 o                         
   1  -7  -4        214.05        216.13         6.94 o                         
   2  -7  -4         42.51         41.16         4.04 o                         
   3  -7  -4         95.78         96.09         6.11 o                         
   4  -7  -4         59.97         63.88         7.67 o                         
   5  -7  -4         21.88         24.64         2.88 o                         
   6  -7  -4         23.12         23.64         3.39 o                         
   7  -7  -4          5.50         13.51         5.70 o                         
   8  -7  -4          6.58          7.49         2.50 o                         
  -8  -6  -4         31.15         34.32         4.45 o                         
  -7  -6  -4         63.46         62.55         4.94 o                         
  -6  -6  -4         44.53         47.82         3.39 o                         
  -5  -6  -4        155.60        162.09         7.16 o                         
  -4  -6  -4         69.53         65.57         3.63 o                         
  -3  -6  -4        332.79        333.43        10.80 o                         
  -2  -6  -4        223.95        218.54         7.84 o                         
  -1  -6  -4        146.19        152.59         5.20 o                         
   0  -6  -4        426.01        401.35        12.06 o                         
   1  -6  -4         63.61         63.10         2.92 o                         
   2  -6  -4        234.11        234.69         8.26 o                         
   3  -6  -4        120.26        121.46         5.20 o                         
   4  -6  -4         64.57         60.59         3.51 o                         
   5  -6  -4         65.09         62.79         4.01 o                         
   6  -6  -4         12.49         11.02         1.83 o                         
   7  -6  -4         21.13         11.53         2.05 o                         
   8  -6  -4          5.62          4.84         8.81 o                         
   9  -6  -4          2.88         -0.17         1.43 o                         
  -9  -5  -4         22.02          7.93         3.29 o                         
  -8  -5  -4         42.01         41.37         6.55 o                         
  -7  -5  -4         39.40         41.39         4.37 o                         
  -6  -5  -4        135.97        150.82         5.96 o                         
  -5  -5  -4         56.30         54.80         3.42 o                         
  -4  -5  -4        367.37        383.64        10.75 o                         
  -3  -5  -4        224.77        225.45         6.87 o                         
  -2  -5  -4        218.61        223.04         6.67 o                         
  -1  -5  -4        643.09        629.87        17.73 o                         
   0  -5  -4        109.80        103.65         4.14 o                         
   1  -5  -4        473.61        461.72        12.25 o                         
   2  -5  -4        208.13        211.16         7.79 o                         
   3  -5  -4        175.25        174.45         6.23 o                         
   4  -5  -4        156.85        150.88         5.43 o                         
   5  -5  -4         28.38         29.70         2.22 o                         
   6  -5  -4         58.59         59.27         3.51 o                         
   7  -5  -4         13.80         13.83         2.52 o                         
   8  -5  -4          9.31          7.58         1.88 o                         
   9  -5  -4          5.45         -0.03        12.47 o                         
  -9  -4  -4         23.73         21.26         3.93 o                         
  -8  -4  -4         30.70         27.45         3.43 o                         
  -7  -4  -4         94.40        105.98         6.18 o                         
  -6  -4  -4         46.17         51.15         2.91 o                         
  -5  -4  -4        314.83        332.43        10.00 o                         
  -4  -4  -4        184.65        193.10         6.29 o                         
  -3  -4  -4        266.37        270.99         7.76 o                         
  -2  -4  -4        713.14        720.98        18.06 o                         
  -1  -4  -4        208.41        189.28         8.30 o                         
   0  -4  -4        749.06        742.04        19.93 o                         
   1  -4  -4        311.26        305.15        10.79 o                         
   2  -4  -4        399.17        363.13        13.09 o                         
   3  -4  -4        318.51        311.58         9.73 o                         
   4  -4  -4         70.93         69.11         3.12 o                         
   5  -4  -4        137.42        134.16         5.15 o                         
   6  -4  -4         31.62         30.65         2.98 o                         
   7  -4  -4         26.28         29.71         5.68 o                         
   8  -4  -4         15.24         23.36         3.06 o                         
   9  -4  -4          5.38          2.40         2.25 o                         
  -9  -3  -4         20.35         13.70         4.08 o                         
  -8  -3  -4         54.02         56.66         4.76 o                         
  -7  -3  -4         39.35         40.78         3.73 o                         
  -6  -3  -4        215.17        226.51         7.04 o                         
  -5  -3  -4        134.35        141.38         4.86 o                         
  -4  -3  -4        255.95        250.77         8.34 o                         
  -3  -3  -4        578.04        583.36        15.11 o                         
  -2  -3  -4        352.69        335.45         9.64 o                         
  -1  -3  -4        892.63        883.84        23.51 o                         
   0  -3  -4        409.30        409.20        11.63 o                         
   1  -3  -4        719.01        694.26        19.00 o                         
   2  -3  -4        546.97        525.73        16.16 o                         
   3  -3  -4        187.77        181.65         7.57 o                         
   4  -3  -4        266.53        260.99         7.54 o                         
   5  -3  -4         75.57         78.13         3.60 o                         
   6  -3  -4         63.01         60.34         4.15 o                         
   7  -3  -4         36.88         44.62         4.73 o                         
   8  -3  -4         15.75         22.61         3.81 o                         
   9  -3  -4         10.04          9.19         1.97 o                         
  -9  -2  -4         26.57         25.40         3.22 o                         
  -8  -2  -4         31.27         28.58         4.11 o                         
  -7  -2  -4        121.84        122.27         5.00 o                         
  -6  -2  -4         94.76        100.74         4.14 o                         
  -5  -2  -4        197.73        201.89         6.19 o                         
  -4  -2  -4        358.45        368.28        10.17 o                         
  -3  -2  -4        465.07        465.49        13.90 o                         
  -2  -2  -4        787.88        770.46        19.90 o                         
  -1  -2  -4        493.29        494.17        14.02 o                         
   0  -2  -4        976.66        964.39        27.14 o                         
   1  -2  -4        824.47        784.70        21.58 o                         
   2  -2  -4        463.76        447.27        16.05 o                         
   3  -2  -4        416.15        402.79        12.06 o                         
   4  -2  -4        198.88        199.91         6.59 o                         
   5  -2  -4        124.94        131.25         5.42 o                         
   6  -2  -4         80.76         91.45         5.48 o                         
   7  -2  -4         42.10         42.09         3.40 o                         
   8  -2  -4         22.84         31.86         4.08 o                         
   9  -2  -4          7.62         11.23         3.28 o                         
  -9  -1  -4         20.88         20.43         3.11 o                         
  -8  -1  -4         59.42         64.59         5.87 o                         
  -7  -1  -4         65.17         63.76         4.50 o                         
  -6  -1  -4        127.46        130.48         5.67 o                         
  -5  -1  -4        191.88        194.14         6.07 o                         
  -4  -1  -4        464.47        475.65        13.17 o                         
  -3  -1  -4        521.93        512.04        14.69 o                         
  -2  -1  -4        558.23        570.85        15.23 o                         
  -1  -1  -4        946.54        932.22        24.74 o                         
   0  -1  -4       1114.24       1125.29        30.29 o                         
   1  -1  -4        959.13        946.75        24.72 o                         
   2  -1  -4        504.80        493.21        15.18 o                         
   3  -1  -4        519.71        515.86        15.36 o                         
   4  -1  -4        201.53        199.28         9.05 o                         
   5  -1  -4        173.37        181.12         6.24 o                         
   6  -1  -4        102.17        103.77         4.70 o                         
   7  -1  -4         43.57         44.70         3.71 o                         
   8  -1  -4         21.41         24.41         3.52 o                         
   9  -1  -4         10.38          8.68         2.16 o                         
  -9   0  -4         25.77         21.29         2.77 o                         
  -8   0  -4         40.64         47.61         5.08 o                         
  -7   0  -4         70.42         64.07         4.98 o                         
  -6   0  -4        103.01        102.25         4.05 o                         
  -5   0  -4        356.67        360.10         9.71 o                         
  -4   0  -4        277.86        288.87        10.60 o                         
  -3   0  -4        554.18        536.38        14.85 o                         
  -2   0  -4        648.30        624.98        17.74 o                         
  -1   0  -4       1252.80       1257.09        41.12 o                         
   0   0  -4       1521.96       1574.98        39.42 o                         
   1   0  -4        457.20        459.62        14.25 o                         
   2   0  -4       1148.21       1147.43        35.36 o                         
   3   0  -4        261.34        268.74         8.95 o                         
   4   0  -4        377.36        380.77        12.71 o                         
   5   0  -4        221.69        229.78         7.28 o                         
   6   0  -4         73.23         69.04         3.40 o                         
   7   0  -4         56.52         58.74         4.23 o                         
   8   0  -4         17.67         20.61         3.97 o                         
   9   0  -4         18.83         21.37         2.86 o                         
 -10   1  -4         10.16          6.84         3.49 o                         
  -9   1  -4         21.64         18.67         3.64 o                         
  -8   1  -4         33.70         38.41         4.11 o                         
  -7   1  -4         57.02         56.97         3.75 o                         
  -6   1  -4        215.01        213.97         7.41 o                         
  -5   1  -4        136.09        137.78         4.70 o                         
  -4   1  -4        441.36        435.05        12.70 o                         
  -3   1  -4        336.55        332.41        10.95 o                         
  -2   1  -4       1085.36       1067.50        27.36 o                         
  -1   1  -4       1645.95       1616.39        48.68 o                         
   0   1  -4        333.43        343.15        13.76 o                         
   1   1  -4       1912.71       1922.15        49.91 o                         
   2   1  -4        267.47        244.24        13.90 o                         
   3   1  -4        761.00        805.38        24.34 o                         
   4   1  -4        411.93        411.51        18.52 o                         
   5   1  -4        120.25        126.44         5.03 o                         
   6   1  -4        134.98        132.19         5.56 o                         
   7   1  -4         22.48         25.62         2.97 o                         
   8   1  -4         49.41         51.58         4.29 o                         
   9   1  -4         15.46         18.17         3.49 o                         
  10   1  -4          5.73          2.52         3.22 o                         
 -10   2  -4          9.64          5.97         5.89 o                         
  -9   2  -4         14.06         13.03         2.30 o                         
  -8   2  -4         29.66         25.66         3.09 o                         
  -7   2  -4        104.05        106.06         5.61 o                         
  -6   2  -4         69.85         68.71         3.99 o                         
  -5   2  -4        276.03        280.26         7.99 o                         
  -4   2  -4        145.40        136.72         5.63 o                         
  -3   2  -4        741.06        718.74        20.87 o                         
  -2   2  -4       1226.52       1207.67        31.74 o                         
  -1   2  -4        270.82        268.38         8.30 o                         
   0   2  -4       2163.73       2237.83        56.71 o                         
   1   2  -4        216.98        203.82         7.10 o                         
   2   2  -4       1252.41       1202.45        59.29 o                         
   3   2  -4        613.94        649.05        20.62 o                         
   4   2  -4        203.09        194.20         9.13 o                         
   5   2  -4        275.70        279.73         8.86 o                         
   6   2  -4         21.97         23.37         2.71 o                         
   7   2  -4        112.93        109.38         6.20 o                         
   8   2  -4         29.69         29.01         3.33 o                         
   9   2  -4         13.07         11.31         2.89 o                         
  10   2  -4          6.62          7.26         3.58 o                         
  -9   3  -4         13.46         12.02         2.93 o                         
  -8   3  -4         41.58         44.16         4.10 o                         
  -7   3  -4         37.52         36.09         3.29 o                         
  -6   3  -4        138.82        141.28         5.29 o                         
  -5   3  -4         59.20         65.18         3.48 o                         
  -4   3  -4        410.35        406.09        11.94 o                         
  -3   3  -4        694.26        680.47        19.96 o                         
  -2   3  -4        234.82        235.58        10.15 o                         
  -1   3  -4       1638.54       1658.60        49.16 o                         
   0   3  -4        154.82        147.25         6.50 o                         
   1   3  -4       1517.06       1413.81        65.40 o                         
   2   3  -4        689.82        775.24        28.84 o                         
   3   3  -4        317.54        313.67        13.17 o                         
   4   3  -4        452.95        467.04        17.96 o                         
   5   3  -4         21.30         21.60         2.72 o                         
   6   3  -4        214.33        202.57         8.10 o                         
   7   3  -4         48.80         50.09         4.05 o                         
   8   3  -4         27.68         25.62         3.29 o                         
   9   3  -4         13.20         12.71         8.48 o                         
  10   3  -4          5.07          5.44         3.86 o                         
  -9   4  -4         14.20         12.53         2.03 o                         
  -8   4  -4         19.05         20.36         3.17 o                         
  -7   4  -4         57.91         63.48         5.18 o                         
  -6   4  -4         26.48         26.95         2.13 o                         
  -5   4  -4        187.33        185.08         7.36 o                         
  -4   4  -4        317.09        337.37        10.14 o                         
  -3   4  -4        174.84        175.31         7.25 o                         
  -2   4  -4        911.07        886.93        33.67 o                         
  -1   4  -4        108.69        106.93         4.82 o                         
   0   4  -4       1275.96       1232.47        43.66 o                         
   1   4  -4        568.14        511.21        17.05 o                         
   2   4  -4        401.43        395.67        18.84 o                         
   3   4  -4        569.06        551.97        20.31 o                         
   4   4  -4         30.69         31.89         2.27 o                         
   5   4  -4        321.62        302.04         9.04 o                         
   6   4  -4         69.71         67.49         5.74 o                         
   7   4  -4         52.55         59.21         8.70 o                         
   8   4  -4         21.80         17.78         4.35 o                         
   9   4  -4          9.58          4.94         7.04 o                         
  -9   5  -4          8.39          6.25         2.73 o                         
  -8   5  -4         20.57         17.21         3.19 o                         
  -7   5  -4         13.49         16.69         2.17 o                         
  -6   5  -4         72.76         71.70         3.88 o                         
  -5   5  -4        125.66        127.86         6.55 o                         
  -4   5  -4        110.83        109.92         3.82 o                         
  -3   5  -4        393.53        412.38        14.84 o                         
  -2   5  -4         81.12         79.99         5.71 o                         
  -1   5  -4        761.01        743.54        21.15 o                         
   0   5  -4        365.98        362.91        13.99 o                         
   1   5  -4        386.87        358.06        18.30 o                         
   2   5  -4        530.57        563.16        32.32 o                         
   3   5  -4         53.36         53.56         3.54 o                         
   4   5  -4        365.58        356.71        10.36 o                         
   5   5  -4         90.41         87.01         4.98 o                         
   6   5  -4         84.89         83.69        16.84 o                         
   7   5  -4         29.43         27.39         4.29 o                         
   8   5  -4         16.45         13.08         4.45 o                         
   9   5  -4         18.93         19.09         8.13 o                         
  -9   6  -4          6.36          3.29         1.65 o                         
  -8   6  -4          6.73          6.54         1.83 o                         
  -7   6  -4         24.88         25.90         2.70 o                         
  -6   6  -4         46.88         49.34         3.73 o                         
  -5   6  -4         61.41         68.32         3.38 o                         
  -4   6  -4        139.06        141.77         5.16 o                         
  -3   6  -4         63.21         66.38         2.91 o                         
  -2   6  -4        336.89        355.57        17.22 o                         
  -1   6  -4        217.99        232.53        11.23 o                         
   0   6  -4        286.63        261.23        10.58 o                         
   1   6  -4        367.47        359.14        46.20 o                         
   2   6  -4         80.02         90.94         5.17 o                         
   3   6  -4        305.11        325.32        20.03 o                         
   4   6  -4        113.22        114.21         7.17 o                         
   5   6  -4        111.60        117.01         5.49 o                         
   6   6  -4         33.19         27.36        10.33 o                         
   7   6  -4         25.39         28.67        12.48 o                         
   8   6  -4         28.37         30.57         6.68 o                         
   9   6  -4          8.82          9.87         5.14 o                         
  -9   7  -4          2.88          0.74         2.64 o                         
  -8   7  -4          7.67          7.89         2.74 o                         
  -7   7  -4         17.02         18.06         2.45 o                         
  -6   7  -4         29.23         30.96         2.48 o                         
  -5   7  -4         43.59         46.02         3.87 o                         
  -4   7  -4         44.68         46.87         2.82 o                         
  -3   7  -4        118.01        122.48         5.31 o                         
  -2   7  -4        136.45        125.00         6.35 o                         
  -1   7  -4        170.83        180.61         8.88 o                         
   0   7  -4        200.25        198.08         7.33 o                         
   1   7  -4         95.41        100.13         6.21 o                         
   2   7  -4        185.13        206.58        10.09 o                         
   3   7  -4        137.31        138.64         8.51 o                         
   4   7  -4        116.70        114.28         4.87 o                         
   5   7  -4         35.11         32.91         3.74 o                         
   6   7  -4         34.77         23.18         4.74 o                         
   7   7  -4         34.15         23.55         8.76 o                         
   8   7  -4         15.54          7.62         3.17 o                         
  -8   8  -4          5.84          6.36         5.84 o                         
  -7   8  -4         11.61          0.87         1.65 o                         
  -6   8  -4         13.30         15.30         3.23 o                         
  -5   8  -4         25.83         29.24         2.62 o                         
  -4   8  -4         35.88         35.01         3.11 o                         
  -3   8  -4         83.91         82.18         4.41 o                         
  -2   8  -4         85.56         87.77         7.36 o                         
  -1   8  -4         97.57         89.19         4.51 o                         
   0   8  -4         89.21         81.94         4.12 o                         
   1   8  -4         84.52         84.71         4.07 o                         
   2   8  -4        148.42        155.61         7.80 o                         
   3   8  -4         96.79        104.33         6.12 o                         
   4   8  -4         40.86         37.18         3.84 o                         
   5   8  -4         41.67         43.39         5.40 o                         
   6   8  -4         33.53         36.15         5.86 o                         
   7   8  -4         25.49         29.43        12.74 o                         
   8   8  -4          9.46          2.80         6.17 o                         
  -8   9  -4          3.83         10.91         4.82 o                         
  -7   9  -4          4.16          2.86         2.56 o                         
  -6   9  -4         11.82          3.56         1.93 o                         
  -5   9  -4         10.47          7.34         1.95 o                         
  -4   9  -4         44.45         44.24         4.09 o                         
  -3   9  -4         36.48         34.83         3.39 o                         
  -2   9  -4         47.84         41.88         3.50 o                         
  -1   9  -4         64.83         60.44         5.33 o                         
   0   9  -4         33.05         31.77         2.92 o                         
   1   9  -4        131.03        136.83         8.29 o                         
   2   9  -4         64.24         69.53         5.58 o                         
   3   9  -4         49.44         43.51         4.14 o                         
   4   9  -4         42.65         44.96         4.15 o                         
   5   9  -4         28.36         23.51         4.56 o                         
   6   9  -4         36.27         31.67         7.30 o                         
   7   9  -4          9.02         19.04         6.56 o                         
  -7  10  -4          4.32          1.81         5.35 o                         
  -6  10  -4          3.16          0.13         2.36 o                         
  -5  10  -4         19.16         14.09         2.86 o                         
  -4  10  -4         13.26          7.17         2.32 o                         
  -3  10  -4         23.29         26.70         3.72 o                         
  -2  10  -4         36.54         35.68         4.11 o                         
  -1  10  -4         13.94          9.13         3.08 o                         
   0  10  -4         90.64         84.72         6.07 o                         
   1  10  -4         34.45         29.89         5.15 o                         
   2  10  -4         51.34         56.25         5.47 o                         
   3  10  -4         35.85         38.04         4.03 o                         
   4  10  -4         22.42         17.54         3.33 o                         
   5  10  -4         42.08         39.14         5.34 o                         
   6  10  -4          6.94         11.07        10.10 o                         
   7  10  -4          9.78          7.38         5.88 o                         
  -6  11  -4          6.72          5.89         2.33 o                         
  -5  11  -4          4.21          1.05         1.80 o                         
  -4  11  -4         10.30          9.42         3.30 o                         
  -3  11  -4         16.16          7.88         3.65 o                         
  -2  11  -4          7.02          8.23         3.62 o                         
  -1  11  -4         48.92         42.60        10.23 o                         
   0  11  -4         15.16         11.04         3.24 o                         
   1  11  -4         41.47         44.37         5.80 o                         
   2  11  -4         23.86         27.18         6.58 o                         
   3  11  -4         17.18         16.50         3.13 o                         
   4  11  -4         38.31         30.95         4.30 o                         
   5  11  -4          4.67          0.48         3.13 o                         
   6  11  -4         11.58         16.93         5.14 o                         
  -5  12  -4          3.90          0.12         2.14 o                         
  -4  12  -4          5.76          4.42         2.75 o                         
  -3  12  -4          3.69         -0.12         3.93 o                         
  -2  12  -4         20.94         19.92         6.15 o                         
  -1  12  -4          5.79          5.98         3.54 o                         
   0  12  -4         25.70         21.22         4.88 o                         
   1  12  -4         12.40          3.93         4.11 o                         
   2  12  -4         12.29         12.07         3.06 o                         
   3  12  -4         26.89         26.17         3.62 o                         
   4  12  -4          3.28          0.95         2.71 o                         
   5  12  -4         11.16          4.75         3.54 o                         
  -4  13  -4          1.77         -0.81         2.68 o                         
  -3  13  -4          7.30          4.04         1.73 o                         
  -2  13  -4          2.18         -1.20         3.44 o                         
  -1  13  -4         12.41          4.32         3.20 o                         
   0  13  -4          5.21          5.21         2.47 o                         
   1  13  -4          7.83          6.03         2.81 o                         
   2  13  -4         14.51         14.24         2.79 o                         
   3  13  -4          2.71          2.66         1.97 o                         
   4  13  -4          8.52          9.57         2.72 o                         
  -2  14  -4          4.77         -0.69         2.64 o                         
  -1  14  -4          1.97         -0.79         2.40 o                         
   0  14  -4          4.35          2.28         1.97 o                         
   1  14  -4          6.10          5.16         1.89 o                         
   2  14  -4          2.30         -0.10         4.42 o                         
  -1 -13  -3          4.83          9.15         4.43 o                         
   0 -13  -3          9.82          5.13         2.89 o                         
   1 -13  -3          3.28          1.46         1.67 o                         
   2 -13  -3          6.60          6.93         4.67 o                         
  -3 -12  -3         25.78         20.75         8.47 o                         
  -2 -12  -3          7.90          8.25         1.98 o                         
  -1 -12  -3         23.19         23.13         2.62 o                         
   0 -12  -3          5.11          3.92         1.48 o                         
   1 -12  -3         19.12         16.49         2.47 o                         
   2 -12  -3         10.23          9.56         1.82 o                         
   3 -12  -3          5.38          3.00         1.60 o                         
   4 -12  -3          5.00          5.23         1.61 o                         
  -5 -11  -3         19.52          9.70         3.15 o                         
  -4 -11  -3         37.07         31.52         3.32 o                         
  -3 -11  -3         13.92         16.45         2.24 o                         
  -2 -11  -3         44.39         40.56         3.53 o                         
  -1 -11  -3          6.93          4.83         1.87 o                         
   0 -11  -3         46.59         49.91         4.64 o                         
   1 -11  -3         21.08         18.99         3.17 o                         
   2 -11  -3         13.72         13.78         2.75 o                         
   3 -11  -3         15.32         14.79         4.43 o                         
   4 -11  -3          2.83          2.13         1.49 o                         
   5 -11  -3          7.91          6.53         2.00 o                         
  -6 -10  -3         22.67         14.44         1.98 o                         
  -5 -10  -3         43.49         45.97         3.60 o                         
  -4 -10  -3         24.08         26.48         3.19 o                         
  -3 -10  -3         67.68         71.06         4.16 o                         
  -2 -10  -3          9.35          9.96         1.97 o                         
  -1 -10  -3         91.82         98.04         5.82 o                         
   0 -10  -3         36.51         29.87         3.16 o                         
   1 -10  -3         32.18         31.58         3.19 o                         
   2 -10  -3         39.28         50.39         4.03 o                         
   3 -10  -3          6.30          7.13         1.84 o                         
   4 -10  -3         23.84         32.97         4.15 o                         
   5 -10  -3          7.68         10.00         2.12 o                         
   6 -10  -3          5.66          5.02         1.87 o                         
  -7  -9  -3         21.75         15.25         3.53 o                         
  -6  -9  -3         42.42         44.86         3.67 o                         
  -5  -9  -3         36.08         34.11         4.74 o                         
  -4  -9  -3         81.70         89.93         4.95 o                         
  -3  -9  -3         14.53         14.58         2.41 o                         
  -2  -9  -3        142.65        145.55         6.71 o                         
  -1  -9  -3         56.01         53.20         3.74 o                         
   0  -9  -3         66.59         57.48         3.28 o                         
   1  -9  -3         82.51         81.81         4.70 o                         
   2  -9  -3         15.45         13.56         4.79 o                         
   3  -9  -3         58.88         63.76         4.46 o                         
   4  -9  -3         18.18         17.93         2.44 o                         
   5  -9  -3         18.50         21.69         3.01 o                         
   6  -9  -3          6.21          7.94         2.25 o                         
   7  -9  -3          3.35          3.18         1.74 o                         
  -7  -8  -3         35.69         29.66         4.34 o                         
  -6  -8  -3         44.22         43.96         3.17 o                         
  -5  -8  -3         79.12         75.55         6.40 o                         
  -4  -8  -3         25.16         23.36         3.20 o                         
  -3  -8  -3        172.33        163.52         6.53 o                         
  -2  -8  -3         83.75         88.12         4.84 o                         
  -1  -8  -3        116.20        116.68         5.16 o                         
   0  -8  -3        139.96        140.72         5.75 o                         
   1  -8  -3         40.84         42.39         2.96 o                         
   2  -8  -3        117.10        121.93         6.72 o                         
   3  -8  -3         40.64         38.49         3.73 o                         
   4  -8  -3         51.33         49.19         4.60 o                         
   5  -8  -3         15.64         17.00         2.64 o                         
   6  -8  -3         10.43          9.03         2.61 o                         
   7  -8  -3          8.89         11.88         2.45 o                         
   8  -8  -3          3.66          1.70         2.53 o                         
  -8  -7  -3         26.96         23.25         4.09 o                         
  -7  -7  -3         43.78         42.70         4.24 o                         
  -6  -7  -3         63.95         67.46         3.89 o                         
  -5  -7  -3         40.55         46.02         3.44 o                         
  -4  -7  -3        162.19        171.13         6.61 o                         
  -3  -7  -3        127.84        123.66         5.07 o                         
  -2  -7  -3        165.78        155.15         6.26 o                         
  -1  -7  -3        193.95        190.65         6.28 o                         
   0  -7  -3        104.10        100.91         4.06 o                         
   1  -7  -3        185.95        177.77         6.82 o                         
   2  -7  -3         94.36        102.56         5.11 o                         
   3  -7  -3        118.66        113.26         5.41 o                         
   4  -7  -3         36.90         36.58         2.84 o                         
   5  -7  -3         29.57         28.80         2.65 o                         
   6  -7  -3         22.24         26.37         3.26 o                         
   7  -7  -3         12.25          9.33         2.16 o                         
   8  -7  -3          5.61         16.70         6.17 o                         
  -8  -6  -3         35.20         36.98         3.87 o                         
  -7  -6  -3         45.86         47.10         3.33 o                         
  -6  -6  -3         53.41         55.47         3.46 o                         
  -5  -6  -3        121.67        132.62         6.02 o                         
  -4  -6  -3        182.31        190.29         6.86 o                         
  -3  -6  -3        190.66        189.39         6.39 o                         
  -2  -6  -3        231.31        231.17         7.99 o                         
  -1  -6  -3        228.55        223.17         6.79 o                         
   0  -6  -3        239.26        240.05         7.56 o                         
   1  -6  -3        226.93        221.71         8.80 o                         
   2  -6  -3        227.10        221.51         7.55 o                         
   3  -6  -3         93.12         95.42         4.06 o                         
   4  -6  -3         77.96         77.53         4.23 o                         
   5  -6  -3         46.25         47.54         2.94 o                         
   6  -6  -3         39.06         41.55         2.88 o                         
   7  -6  -3         14.91         14.80         2.49 o                         
   8  -6  -3          6.14          5.02         1.42 o                         
   9  -6  -3          4.28          2.33         3.37 o                         
  -9  -5  -3         23.26         14.32         2.85 o                         
  -8  -5  -3         30.72         30.73         4.59 o                         
  -7  -5  -3         54.87         57.86         3.43 o                         
  -6  -5  -3         76.62         84.10         3.93 o                         
  -5  -5  -3        216.12        235.80         8.39 o                         
  -4  -5  -3        176.55        197.37         6.71 o                         
  -3  -5  -3        254.82        265.77         7.92 o                         
  -2  -5  -3        393.74        382.54        10.97 o                         
  -1  -5  -3        263.42        249.39        11.03 o                         
   0  -5  -3        495.79        461.39        14.00 o                         
   1  -5  -3        359.74        341.86        11.35 o                         
   2  -5  -3        258.42        251.75         8.07 o                         
   3  -5  -3        191.83        199.95         6.66 o                         
   4  -5  -3         86.12         85.47         3.41 o                         
   5  -5  -3        117.73        129.96         5.75 o                         
   6  -5  -3         32.24         35.22         2.66 o                         
   7  -5  -3         19.19         17.81         2.43 o                         
   8  -5  -3         12.78         15.45         2.42 o                         
   9  -5  -3          4.80          1.04         1.22 o                         
  -9  -4  -3         19.29         15.95         5.03 o                         
  -8  -4  -3         43.95         48.03         4.83 o                         
  -7  -4  -3         43.93         41.57         3.28 o                         
  -6  -4  -3        201.79        211.74         7.15 o                         
  -5  -4  -3        133.29        139.24         6.25 o                         
  -4  -4  -3        262.59        275.72         8.18 o                         
  -3  -4  -3        502.90        512.70        13.37 o                         
  -2  -4  -3        268.74        264.59         8.53 o                         
  -1  -4  -3        863.46        867.73        24.29 o                         
   0  -4  -3        465.39        462.46        13.81 o                         
   1  -4  -3        666.62        641.52        17.51 o                         
   2  -4  -3        418.79        401.35        11.84 o                         
   3  -4  -3        164.48        170.14         7.96 o                         
   4  -4  -3        324.41        323.73         9.06 o                         
   5  -4  -3         57.96         62.18         3.36 o                         
   6  -4  -3         59.22         70.65         4.25 o                         
   7  -4  -3         33.07         41.67         4.81 o                         
   8  -4  -3         13.11         15.76         2.41 o                         
   9  -4  -3         10.85         10.40         1.89 o                         
  -9  -3  -3         27.95         24.85         3.45 o                         
  -8  -3  -3         24.93         22.55         2.64 o                         
  -7  -3  -3        147.99        149.45         5.86 o                         
  -6  -3  -3         84.90         89.20         3.80 o                         
  -5  -3  -3        237.94        247.19         7.04 o                         
  -4  -3  -3        468.97        473.18        13.02 o                         
  -3  -3  -3        261.19        253.06         8.78 o                         
  -2  -3  -3       1121.64       1113.64        28.55 o                         
  -1  -3  -3        472.29        472.89        13.55 o                         
   0  -3  -3       1356.93       1314.39        34.37 o                         
   1  -3  -3        748.52        716.79        20.43 o                         
   2  -3  -3        333.34        317.51        11.31 o                         
   3  -3  -3        772.73        753.11        20.87 o                         
   4  -3  -3         96.53         98.15         4.61 o                         
   5  -3  -3        173.48        169.35         6.04 o                         
   6  -3  -3         75.60         82.27         4.56 o                         
   7  -3  -3         34.69         39.55         3.74 o                         
   8  -3  -3         30.97         35.84         3.57 o                         
   9  -3  -3          5.32          6.02         2.06 o                         
  10  -3  -3          5.67          3.19         2.91 o                         
  -9  -2  -3         14.36         14.24         3.30 o                         
  -8  -2  -3         87.04         85.70         5.99 o                         
  -7  -2  -3         48.60         52.76         3.91 o                         
  -6  -2  -3        179.04        175.52         5.71 o                         
  -5  -2  -3        325.95        337.67         8.97 o                         
  -4  -2  -3        232.30        230.13         7.88 o                         
  -3  -2  -3       1064.14       1058.31        26.94 o                         
  -2  -2  -3        363.22        363.70        10.64 o                         
  -1  -2  -3       1980.57       1953.51        49.42 o                         
   0  -2  -3       1050.52       1028.12        27.54 o                         
   1  -2  -3        629.47        622.54        17.55 o                         
   2  -2  -3       1496.32       1479.98        40.10 o                         
   3  -2  -3        179.79        182.09         7.26 o                         
   4  -2  -3        443.80        436.55        14.81 o                         
   5  -2  -3        155.14        160.17         5.57 o                         
   6  -2  -3         89.29         92.33         4.13 o                         
   7  -2  -3         75.99         83.32         4.28 o                         
   8  -2  -3         11.80         15.59         2.11 o                         
   9  -2  -3         17.17         22.09         3.75 o                         
  10  -2  -3          4.59         -2.16         2.46 o                         
 -10  -1  -3          7.96          2.55         2.88 o                         
  -9  -1  -3         42.21         39.10         4.16 o                         
  -8  -1  -3         26.74         34.16         3.84 o                         
  -7  -1  -3        110.42        104.07         4.96 o                         
  -6  -1  -3        177.89        180.89         5.64 o                         
  -5  -1  -3        183.49        184.95         5.59 o                         
  -4  -1  -3        745.54        758.59        20.24 o                         
  -3  -1  -3        229.42        232.24         7.00 o                         
  -2  -1  -3       1940.21       1876.33        47.96 o                         
  -1  -1  -3       1113.84       1115.86        29.15 o                         
   0  -1  -3        988.08        994.27        29.63 o                         
   1  -1  -3       2248.86       2247.44        58.05 o                         
   2  -1  -3        388.46        384.05        14.46 o                         
   3  -1  -3        913.92        901.95        25.10 o                         
   4  -1  -3        285.44        278.98        11.13 o                         
   5  -1  -3        212.07        221.85         7.02 o                         
   6  -1  -3        159.01        171.24         7.05 o                         
   7  -1  -3         26.14         19.00         2.34 o                         
   8  -1  -3         43.94         40.30         3.36 o                         
   9  -1  -3         11.48          8.78         2.77 o                         
  10  -1  -3          7.07          3.13         1.85 o                         
 -10   0  -3         17.36         10.44         2.19 o                         
  -9   0  -3         14.31         11.41         3.99 o                         
  -8   0  -3         56.60         58.87         4.63 o                         
  -7   0  -3         82.94         80.21         5.29 o                         
  -6   0  -3        128.40        127.51         5.23 o                         
  -5   0  -3        402.12        404.93        10.41 o                         
  -4   0  -3        147.00        144.64         5.51 o                         
  -3   0  -3       1311.41       1274.86        32.60 o                         
  -2   0  -3        877.42        837.74        22.91 o                         
  -1   0  -3       1133.53       1129.30        33.22 o                         
   0   0  -3       2352.60       2411.47        92.63 o                         
   1   0  -3        786.47        789.17        22.69 o                         
   2   0  -3       1457.43       1502.43        43.68 o                         
   3   0  -3        472.76        473.59        16.44 o                         
   4   0  -3        433.87        417.48        12.97 o                         
   5   0  -3        282.28        286.29         8.36 o                         
   6   0  -3         60.96         62.34         3.09 o                         
   7   0  -3         92.25         89.66         4.61 o                         
   8   0  -3         27.27         28.67         3.29 o                         
   9   0  -3         17.17         18.47         3.30 o                         
  10   0  -3          7.22          3.55         2.64 o                         
 -10   1  -3          7.08          3.45         1.23 o                         
  -9   1  -3         24.56         25.57         3.14 o                         
  -8   1  -3         36.35         32.99         3.29 o                         
  -7   1  -3         78.68         76.49         5.49 o                         
  -6   1  -3        179.63        176.73         5.95 o                         
  -5   1  -3        105.23        106.72         3.86 o                         
  -4   1  -3        662.08        651.18        20.28 o                         
  -3   1  -3        565.10        550.38        14.88 o                         
  -2   1  -3        937.88        932.86        24.30 o                         
  -1   1  -3       1505.21       1404.09        39.55 o                         
   0   1  -3       1183.39       1250.47        35.00 o                         
   1   1  -3       1734.41       1777.05        57.36 o                         
   2   1  -3        720.23        717.58        35.80 o                         
   3   1  -3        721.59        707.95        19.80 o                         
   4   1  -3        429.15        423.36        13.72 o                         
   5   1  -3        140.46        148.95         5.08 o                         
   6   1  -3        153.64        157.34         6.97 o                         
   7   1  -3         64.39         62.32         3.76 o                         
   8   1  -3         35.28         28.10         3.98 o                         
   9   1  -3         15.17         15.69         2.51 o                         
  10   1  -3          6.84          4.66         3.19 o                         
 -10   2  -3          9.16          5.17         1.79 o                         
  -9   2  -3         15.62         11.96         2.36 o                         
  -8   2  -3         41.05         44.35         3.78 o                         
  -7   2  -3         72.53         76.15         4.22 o                         
  -6   2  -3         73.85         76.84         3.83 o                         
  -5   2  -3        268.21        259.13         8.18 o                         
  -4   2  -3        332.69        331.27        10.86 o                         
  -3   2  -3        616.64        616.05        17.29 o                         
  -2   2  -3        705.98        705.40        19.00 o                         
  -1   2  -3       1172.48       1210.16        37.54 o                         
   0   2  -3       1352.97       1341.47        50.76 o                         
   1   2  -3       1004.66        969.28        39.88 o                         
   2   2  -3        926.92        911.33        26.88 o                         
   3   2  -3        574.51        558.70        26.23 o                         
   4   2  -3        287.97        293.05        12.02 o                         
   5   2  -3        197.03        201.88         6.45 o                         
   6   2  -3        150.16        149.20         5.88 o                         
   7   2  -3         60.27         63.25         3.97 o                         
   8   2  -3         28.72         30.34         3.25 o                         
   9   2  -3         15.40         16.87         2.57 o                         
  10   2  -3          9.40          9.20         4.72 o                         
 -10   3  -3          6.34          8.23         2.40 o                         
  -9   3  -3         17.88         13.43         2.15 o                         
  -8   3  -3         28.19         29.63         2.98 o                         
  -7   3  -3         44.34         45.23         3.25 o                         
  -6   3  -3         95.08         93.27         4.20 o                         
  -5   3  -3        189.68        199.30         7.46 o                         
  -4   3  -3        339.35        354.34        12.59 o                         
  -3   3  -3        301.30        295.16         9.49 o                         
  -2   3  -3        856.51        853.89        22.28 o                         
  -1   3  -3        709.06        725.90        19.32 o                         
   0   3  -3       1159.72       1099.47        31.82 o                         
   1   3  -3        873.23        827.36        40.51 o                         
   2   3  -3        680.42        696.30        20.33 o                         
   3   3  -3        480.74        482.97        15.15 o                         
   4   3  -3        193.18        183.46         7.84 o                         
   5   3  -3        320.71        325.75        11.42 o                         
   6   3  -3         84.75         80.28         4.14 o                         
   7   3  -3         52.46         56.03         3.79 o                         
   8   3  -3         29.46         26.04         2.74 o                         
   9   3  -3         17.82         10.48         6.91 o                         
  10   3  -3          9.94         13.13         5.37 o                         
 -10   4  -3          6.50          6.21         2.62 o                         
  -9   4  -3         10.62          8.92         2.25 o                         
  -8   4  -3         21.65         23.11         2.44 o                         
  -7   4  -3         32.19         41.39         3.58 o                         
  -6   4  -3         99.78        103.41         5.00 o                         
  -5   4  -3        163.03        163.82         5.81 o                         
  -4   4  -3        135.46        142.84         5.21 o                         
  -3   4  -3        507.22        512.07        22.92 o                         
  -2   4  -3        292.03        294.46         9.06 o                         
  -1   4  -3       1032.30        992.69        25.56 o                         
   0   4  -3        598.00        558.38        15.76 o                         
   1   4  -3        682.68        606.29        29.01 o                         
   2   4  -3        614.29        640.37        20.41 o                         
   3   4  -3        158.69        159.81         8.74 o                         
   4   4  -3        568.31        607.02        17.02 o                         
   5   4  -3         98.00         95.30         4.11 o                         
   6   4  -3         95.28        100.21         5.84 o                         
   7   4  -3         47.34         44.35         6.10 o                         
   8   4  -3         29.76         31.61         6.84 o                         
   9   4  -3         23.01         29.60        10.10 o                         
  -9   5  -3          8.60          6.51         2.60 o                         
  -8   5  -3         10.96         12.22         2.61 o                         
  -7   5  -3         45.19         45.32         4.44 o                         
  -6   5  -3         69.29         74.01         4.39 o                         
  -5   5  -3         67.63         69.54         3.18 o                         
  -4   5  -3        247.29        248.34         6.94 o                         
  -3   5  -3        113.29        113.06         5.85 o                         
  -2   5  -3        711.52        732.13        20.77 o                         
  -1   5  -3        317.44        299.64        10.24 o                         
   0   5  -3        558.22        526.18        24.88 o                         
   1   5  -3        582.75        510.50        23.19 o                         
   2   5  -3        140.27        164.03        12.25 o                         
   3   5  -3        774.29        786.91        20.72 o                         
   4   5  -3         93.81         96.17         4.13 o                         
   5   5  -3        160.52        150.91         5.68 o                         
   6   5  -3         63.22         61.84         4.89 o                         
   7   5  -3         45.46         44.41         5.80 o                         
   8   5  -3         46.16         38.14         4.83 o                         
   9   5  -3          8.14         15.02        15.92 o                         
  -9   6  -3          3.72          3.95         1.79 o                         
  -8   6  -3         17.15         18.79         3.38 o                         
  -7   6  -3         26.09         25.41         2.67 o                         
  -6   6  -3         33.51         34.95         2.37 o                         
  -5   6  -3        100.37        107.09         4.14 o                         
  -4   6  -3         50.38         48.11         2.47 o                         
  -3   6  -3        381.33        391.43        10.98 o                         
  -2   6  -3        142.17        144.01         6.65 o                         
  -1   6  -3        368.88        333.77        13.70 o                         
   0   6  -3        410.73        379.93        14.81 o                         
   1   6  -3        139.14        128.03        16.63 o                         
   2   6  -3        779.95        803.02        31.62 o                         
   3   6  -3         76.30         74.85         3.13 o                         
   4   6  -3        225.11        232.78         8.36 o                         
   5   6  -3         68.53         74.19         3.76 o                         
   6   6  -3         63.98         57.87         4.73 o                         
   7   6  -3         77.46         68.51         7.92 o                         
   8   6  -3          9.73         10.81         5.21 o                         
   9   6  -3         14.67         16.45         4.44 o                         
  -9   7  -3          5.48          3.07         3.67 o                         
  -8   7  -3          8.79         10.05         3.47 o                         
  -7   7  -3         14.86         17.27         2.19 o                         
  -6   7  -3         34.54         39.32         2.68 o                         
  -5   7  -3         24.74         28.90         2.13 o                         
  -4   7  -3        162.78        166.78         5.67 o                         
  -3   7  -3         60.69         56.80         2.73 o                         
  -2   7  -3        198.77        202.10         7.74 o                         
  -1   7  -3        220.47        216.25         9.30 o                         
   0   7  -3        120.34        109.54         6.76 o                         
   1   7  -3        577.73        503.48        15.02 o                         
   2   7  -3         57.72         58.95         4.21 o                         
   3   7  -3        244.42        258.69        10.09 o                         
   4   7  -3         58.49         61.52         3.66 o                         
   5   7  -3         79.18         80.55         5.34 o                         
   6   7  -3        105.12        106.73         6.42 o                         
   7   7  -3         11.01         12.50         7.60 o                         
   8   7  -3         23.30         24.08         4.26 o                         
  -8   8  -3          5.63          8.41         4.06 o                         
  -7   8  -3         10.37          5.39         1.96 o                         
  -6   8  -3         11.65          9.79         2.31 o                         
  -5   8  -3         57.23         53.76         3.33 o                         
  -4   8  -3         28.61         24.10         2.31 o                         
  -3   8  -3         89.91         81.42         6.94 o                         
  -2   8  -3         95.09         93.43         4.72 o                         
  -1   8  -3         81.45         81.98         4.12 o                         
   0   8  -3        320.59        311.97        12.57 o                         
   1   8  -3         47.20         46.13         2.84 o                         
   2   8  -3        200.23        196.63         7.36 o                         
   3   8  -3         39.65         40.68         2.89 o                         
   4   8  -3         80.97         79.85         6.05 o                         
   5   8  -3        112.79        120.29         7.95 o                         
   6   8  -3         13.67         16.48         6.58 o                         
   8   8  -3          7.22          7.32         3.78 o                         
  -8   9  -3          2.82         11.51         5.09 o                         
  -7   9  -3          4.82          4.56         2.02 o                         
  -6   9  -3         17.14         14.40         3.10 o                         
  -5   9  -3         14.56         10.45         1.87 o                         
  -4   9  -3         35.25         34.65         3.38 o                         
  -3   9  -3         36.11         36.91         3.24 o                         
  -2   9  -3         44.69         44.10         4.83 o                         
  -1   9  -3        138.40        138.29         7.19 o                         
   0   9  -3         42.20         38.97         3.25 o                         
   1   9  -3        124.91        113.20         5.28 o                         
   2   9  -3         25.01         30.69         2.78 o                         
   3   9  -3         66.19         74.12         4.52 o                         
   4   9  -3         95.33        103.13         5.95 o                         
   5   9  -3         18.80         19.47         3.64 o                         
   6   9  -3         30.09         10.80        22.11 o                         
  -7  10  -3          4.52          2.03         1.34 o                         
  -6  10  -3          6.76          5.31         2.63 o                         
  -5  10  -3         12.13         12.30         2.54 o                         
  -4  10  -3         13.37         10.37         2.29 o                         
  -3  10  -3         21.07         24.39         2.83 o                         
  -2  10  -3         49.48         41.47         4.55 o                         
  -1  10  -3         34.72         31.96         3.25 o                         
   0  10  -3         61.22         64.53         4.94 o                         
   1  10  -3         19.27         14.88         2.75 o                         
   2  10  -3         43.49         55.64         5.07 o                         
   3  10  -3         65.23         60.66         6.58 o                         
   4  10  -3         24.50         24.55         3.85 o                         
   5  10  -3         23.56         17.49         5.04 o                         
   6  10  -3          9.50         17.89        11.25 o                         
   7  10  -3         16.11         11.80         5.27 o                         
  -6  11  -3          3.66          1.88         2.45 o                         
  -5  11  -3          4.99          8.61         3.21 o                         
  -4  11  -3          8.70          9.13         2.68 o                         
  -3  11  -3         16.00         14.94         3.67 o                         
  -2  11  -3         23.03         14.90         5.32 o                         
  -1  11  -3         24.52         24.05         6.68 o                         
   0  11  -3         16.73         13.89         5.70 o                         
   1  11  -3         23.69         23.89         5.59 o                         
   2  11  -3         38.56         36.47         4.12 o                         
   3  11  -3         26.49         25.29         3.70 o                         
   4  11  -3         14.40         10.66         2.83 o                         
   5  11  -3         10.75         11.47         3.51 o                         
   6  11  -3         14.36         26.73        11.54 o                         
  -6  12  -3          1.77          3.37         2.69 o                         
  -5  12  -3          3.11         -1.15         2.27 o                         
  -4  12  -3          5.07          0.64         2.74 o                         
  -3  12  -3         11.88          8.63         4.60 o                         
  -2  12  -3          8.33          9.30         4.66 o                         
  -1  12  -3         12.48          0.87         2.56 o                         
   0  12  -3         11.03          9.93         3.32 o                         
   1  12  -3         21.18         19.00         3.77 o                         
   2  12  -3         22.37         23.02         3.84 o                         
   3  12  -3          7.18         11.27         3.14 o                         
   4  12  -3         11.08         11.22         2.81 o                         
   5  12  -3         10.30          6.84         3.81 o                         
  -4  13  -3          4.80          4.11         4.34 o                         
  -3  13  -3          2.49          2.98         2.65 o                         
  -2  13  -3          7.23          4.24         2.69 o                         
  -1  13  -3          4.44          3.90         2.43 o                         
   0  13  -3         11.03         10.69         2.47 o                         
   1  13  -3         14.50         16.04         3.73 o                         
   2  13  -3          3.30          0.43         2.01 o                         
   3  13  -3          9.61          6.58         2.11 o                         
   4  13  -3          6.04          2.77         1.88 o                         
  -2  14  -3          1.55          0.98         2.18 o                         
  -1  14  -3          5.23          2.55         1.46 o                         
   0  14  -3          7.24          4.81         1.90 o                         
   1  14  -3          1.64          0.76         1.83 o                         
   2  14  -3          6.71          8.94        11.05 o                         
  -2 -13  -2         10.05          8.31         3.72 o                         
  -1 -13  -2          5.95          6.67         2.27 o                         
   0 -13  -2         10.99          4.93         1.58 o                         
   1 -13  -2          5.90          5.92         2.84 o                         
   2 -13  -2          5.72          0.31         2.27 o                         
   3 -13  -2          4.36         -0.67         2.11 o                         
  -4 -12  -2         18.43          9.10         6.45 o                         
  -3 -12  -2         12.83         13.42         2.27 o                         
  -2 -12  -2         13.38         10.95         3.46 o                         
  -1 -12  -2         18.64         23.00         2.70 o                         
   0 -12  -2         15.18         18.81         3.27 o                         
   1 -12  -2         13.37         15.77         2.32 o                         
   2 -12  -2         10.13         13.55         3.13 o                         
   3 -12  -2          5.45          3.65         1.61 o                         
   4 -12  -2          5.01          8.32         2.25 o                         
   5 -12  -2          3.13          5.41         5.22 o                         
  -5 -11  -2         25.93         20.42         2.86 o                         
  -4 -11  -2         14.76         20.32         2.55 o                         
  -3 -11  -2         25.77         27.10         2.69 o                         
  -2 -11  -2         24.97         26.62         3.14 o                         
  -1 -11  -2         37.28         43.93         4.47 o                         
   0 -11  -2         25.66         28.23         3.26 o                         
   1 -11  -2         21.07         20.45         2.52 o                         
   2 -11  -2         15.87         21.61         3.02 o                         
   3 -11  -2         10.42         13.88         2.43 o                         
   4 -11  -2         11.36         13.46         3.01 o                         
   5 -11  -2          5.91          8.10         2.32 o                         
   6 -11  -2          2.58          1.28         3.89 o                         
  -6 -10  -2         30.04         25.30         3.78 o                         
  -5 -10  -2         17.35         17.76         3.07 o                         
  -4 -10  -2         41.23         47.38         3.87 o                         
  -3 -10  -2         27.26         28.48         2.94 o                         
  -2 -10  -2         80.57         79.61         7.52 o                         
  -1 -10  -2         40.36         43.57         3.88 o                         
   0 -10  -2         41.42         35.71         2.86 o                         
   1 -10  -2         39.96         36.60         2.73 o                         
   2 -10  -2         18.17         17.44         2.35 o                         
   3 -10  -2         36.92         34.59         3.71 o                         
   4 -10  -2         14.22         18.25         2.35 o                         
   5 -10  -2          8.96         15.28         2.80 o                         
   6 -10  -2          4.26          3.73         1.45 o                         
   7 -10  -2          2.85          2.52         2.10 o                         
  -7  -9  -2         28.75         30.98         3.81 o                         
  -6  -9  -2         21.22         22.00         2.63 o                         
  -5  -9  -2         53.49         58.24         4.54 o                         
  -4  -9  -2         26.35         26.04         2.99 o                         
  -3  -9  -2        142.22        140.31         6.20 o                         
  -2  -9  -2         52.41         48.34         3.94 o                         
  -1  -9  -2         78.24         75.03         4.54 o                         
   0  -9  -2         86.12         86.11         4.04 o                         
   1  -9  -2         31.12         24.39         2.88 o                         
   2  -9  -2        103.61        109.99         8.11 o                         
   3  -9  -2         28.09         28.46         4.33 o                         
   4  -9  -2         29.94         25.17         4.15 o                         
   5  -9  -2         11.33         12.67         2.70 o                         
   6  -9  -2          8.56          7.12         2.55 o                         
   7  -9  -2          7.62         11.01         5.36 o                         
  -8  -8  -2         23.00         29.63         5.12 o                         
  -7  -8  -2         24.18         22.99         2.96 o                         
  -6  -8  -2         55.67         56.79         3.75 o                         
  -5  -8  -2         25.30         28.87         3.09 o                         
  -4  -8  -2        196.47        191.13         7.38 o                         
  -3  -8  -2         57.77         60.02         3.88 o                         
  -2  -8  -2        134.09        126.95         6.20 o                         
  -1  -8  -2        154.46        166.58         7.29 o                         
   0  -8  -2         60.69         57.86         4.39 o                         
   1  -8  -2        241.90        247.61         8.07 o                         
   2  -8  -2         46.51         44.77         3.21 o                         
   3  -8  -2         91.85         93.54         6.04 o                         
   4  -8  -2         26.06         26.66         2.38 o                         
   5  -8  -2         23.89         25.40         3.12 o                         
   6  -8  -2         25.54         37.62         3.95 o                         
   7  -8  -2          5.84          4.91         1.73 o                         
   8  -8  -2          4.24          6.56         3.24 o                         
  -8  -7  -2         23.31         21.56         2.52 o                         
  -7  -7  -2         46.74         47.32         3.20 o                         
  -6  -7  -2         25.25         32.54         3.14 o                         
  -5  -7  -2        209.21        213.98         7.73 o                         
  -4  -7  -2         58.42         64.35         3.87 o                         
  -3  -7  -2        191.98        195.71         7.39 o                         
  -2  -7  -2        221.88        228.41         7.73 o                         
  -1  -7  -2        119.64        112.43         4.93 o                         
   0  -7  -2        452.82        444.02        12.57 o                         
   1  -7  -2         69.34         68.46         3.74 o                         
   2  -7  -2        243.58        239.89         7.57 o                         
   3  -7  -2         53.13         54.80         2.97 o                         
   4  -7  -2         62.76         62.95         4.42 o                         
   5  -7  -2         73.31         75.61         4.62 o                         
   6  -7  -2         14.26         17.98         2.66 o                         
   7  -7  -2         14.64         14.33         2.23 o                         
   8  -7  -2          4.14         -0.30         1.74 o                         
  -9  -6  -2         18.39          4.75         3.43 o                         
  -8  -6  -2         32.43         27.74         2.87 o                         
  -7  -6  -2         24.60         30.28         2.88 o                         
  -6  -6  -2        172.67        182.10         6.87 o                         
  -5  -6  -2         60.59         66.76         3.98 o                         
  -4  -6  -2        218.25        222.91         7.40 o                         
  -3  -6  -2        249.10        250.08         9.20 o                         
  -2  -6  -2        196.64        192.59         6.21 o                         
  -1  -6  -2        658.46        663.68        17.52 o                         
   0  -6  -2        106.90         99.33         4.71 o                         
   1  -6  -2        528.22        512.32        14.64 o                         
   2  -6  -2         98.28         94.74         3.83 o                         
   3  -6  -2        151.33        148.27         5.19 o                         
   4  -6  -2        178.33        168.98         6.21 o                         
   5  -6  -2         34.79         35.51         2.41 o                         
   6  -6  -2         43.54         44.09         3.14 o                         
   7  -6  -2         10.11         10.34         3.46 o                         
   8  -6  -2         12.61         11.45         4.34 o                         
   9  -6  -2          5.52          4.29         1.31 o                         
  -9  -5  -2         19.33         17.99         5.04 o                         
  -8  -5  -2         21.62         21.17         2.65 o                         
  -7  -5  -2        113.07        119.46         6.17 o                         
  -6  -5  -2         64.86         64.26         5.04 o                         
  -5  -5  -2        195.01        199.70         6.95 o                         
  -4  -5  -2        221.90        228.21         7.45 o                         
  -3  -5  -2        250.27        245.15         8.85 o                         
  -2  -5  -2        731.35        720.79        22.71 o                         
  -1  -5  -2        184.36        181.45         7.23 o                         
   0  -5  -2        894.28        839.15        25.27 o                         
   1  -5  -2        177.72        162.59         6.35 o                         
   2  -5  -2        317.79        306.14         9.55 o                         
   3  -5  -2        367.40        362.14         9.81 o                         
   4  -5  -2         94.52         99.43         3.73 o                         
   5  -5  -2        109.60        114.84         4.50 o                         
   6  -5  -2         23.20         22.62         3.56 o                         
   7  -5  -2         36.66         42.30         3.60 o                         
   8  -5  -2         15.19         18.67         2.63 o                         
   9  -5  -2          6.13          5.64         2.79 o                         
  -9  -4  -2         16.29         16.65         2.50 o                         
  -8  -4  -2         61.07         57.35         4.26 o                         
  -7  -4  -2         63.47         69.37         4.98 o                         
  -6  -4  -2        139.50        144.77         5.40 o                         
  -5  -4  -2        168.41        172.71         6.13 o                         
  -4  -4  -2        248.66        249.57         8.53 o                         
  -3  -4  -2        626.94        623.14        18.19 o                         
  -2  -4  -2        310.58        309.08         9.74 o                         
  -1  -4  -2       1132.17       1121.96        30.28 o                         
   0  -4  -2        348.16        325.92        10.58 o                         
   1  -4  -2        552.46        526.25        14.50 o                         
   2  -4  -2        650.88        635.72        17.82 o                         
   3  -4  -2        277.92        279.03         9.78 o                         
   4  -4  -2        230.63        234.90         7.21 o                         
   5  -4  -2         57.57         63.31         3.09 o                         
   6  -4  -2         89.62         90.58         4.69 o                         
   7  -4  -2         36.79         40.89         3.38 o                         
   8  -4  -2         18.89         22.00         4.10 o                         
   9  -4  -2          7.40          4.13         1.84 o                         
  10  -4  -2          3.47          3.19         3.59 o                         
  -9  -3  -2         28.61         27.71         3.58 o                         
  -8  -3  -2         51.35         47.49         5.32 o                         
  -7  -3  -2         82.70         86.62         5.32 o                         
  -6  -3  -2        119.91        125.43         4.56 o                         
  -5  -3  -2        200.64        207.02         6.62 o                         
  -4  -3  -2        435.69        450.47        12.83 o                         
  -3  -3  -2        430.34        430.96        12.71 o                         
  -2  -3  -2       1025.20        959.21        24.77 o                         
  -1  -3  -2        676.09        686.84        19.31 o                         
   0  -3  -2        759.92        749.35        20.82 o                         
   1  -3  -2       1019.74        993.99        26.44 o                         
   2  -3  -2        769.95        762.64        21.25 o                         
   3  -3  -2        406.98        399.44        11.89 o                         
   4  -3  -2        166.16        162.23         7.12 o                         
   5  -3  -2        184.54        195.95         6.62 o                         
   6  -3  -2         84.96         91.84         4.43 o                         
   7  -3  -2         52.72         57.24         4.61 o                         
   8  -3  -2         17.07         16.76         2.90 o                         
   9  -3  -2         11.16         10.65         2.44 o                         
  10  -3  -2          5.37          5.89         6.39 o                         
 -10  -2  -2         12.22         11.85         3.03 o                         
  -9  -2  -2         33.25         32.63         4.61 o                         
  -8  -2  -2         42.29         42.75         3.64 o                         
  -7  -2  -2         82.41         88.10         4.70 o                         
  -6  -2  -2        136.23        144.46         5.05 o                         
  -5  -2  -2        267.02        275.25         7.86 o                         
  -4  -2  -2        454.93        449.21        13.88 o                         
  -3  -2  -2        656.03        628.30        17.48 o                         
  -2  -2  -2       1035.21       1019.61        26.20 o                         
  -1  -2  -2        798.55        777.59        21.47 o                         
   0  -2  -2       1429.03       1490.38        50.76 o                         
   1  -2  -2       1811.36       1899.80        51.57 o                         
   2  -2  -2        627.42        617.56        18.90 o                         
   3  -2  -2        477.71        455.12        15.14 o                         
   4  -2  -2        327.89        331.51        11.27 o                         
   5  -2  -2        206.95        206.08         7.52 o                         
   6  -2  -2        133.27        147.78         5.57 o                         
   7  -2  -2         32.98         35.97         2.82 o                         
   8  -2  -2         33.63         34.90         3.16 o                         
   9  -2  -2         12.67         11.79         4.69 o                         
  10  -2  -2          6.98          5.76         2.32 o                         
 -10  -1  -2         17.32         12.03         2.55 o                         
  -9  -1  -2         19.37         19.99         2.76 o                         
  -8  -1  -2         51.57         48.17         4.10 o                         
  -7  -1  -2         79.06         89.22         4.57 o                         
  -6  -1  -2        155.25        159.18         5.54 o                         
  -5  -1  -2        364.52        380.88        10.26 o                         
  -4  -1  -2        316.04        317.78         9.57 o                         
  -3  -1  -2       1110.07       1102.20        28.57 o                         
  -2  -1  -2        643.84        613.60        17.03 o                         
  -1  -1  -2       1654.86       1718.62        43.81 o                         
   0  -1  -2       3263.48       3801.30        88.12 o                         
   1  -1  -2        921.34        954.89        27.24 o                         
   2  -1  -2       1140.81       1123.77        34.32 o                         
   3  -1  -2        512.24        484.68        14.94 o                         
   4  -1  -2        522.70        511.60        14.68 o                         
   5  -1  -2        300.70        303.59         8.55 o                         
   6  -1  -2         58.95         58.51         3.02 o                         
   7  -1  -2         93.83        109.51         4.81 o                         
   8  -1  -2         24.51         28.05         2.83 o                         
   9  -1  -2         18.98         20.23         2.97 o                         
  10  -1  -2          8.33          4.62         2.30 o                         
 -10   0  -2          8.16         10.02         2.92 o                         
  -9   0  -2         27.64         25.68         2.99 o                         
  -8   0  -2         39.52         32.19         3.70 o                         
  -7   0  -2         86.24         83.15         4.92 o                         
  -6   0  -2        226.99        229.70         7.06 o                         
  -5   0  -2        132.26        128.10         4.74 o                         
  -4   0  -2        861.54        843.48        22.00 o                         
  -3   0  -2        415.14        394.12        10.98 o                         
  -2   0  -2       1423.09       1407.10        47.66 o                         
  -1   0  -2       3363.05       3216.71        76.60 o                         
   0   0  -2       1239.55       1265.00        31.54 o                         
   1   0  -2       2280.59       2410.78        62.28 o                         
   2   0  -2        690.04        671.30        20.18 o                         
   3   0  -2       1193.37       1169.97        30.17 o                         
   4   0  -2        582.02        566.31        23.17 o                         
   5   0  -2        115.14        120.40         5.65 o                         
   6   0  -2        233.40        242.85         7.61 o                         
   7   0  -2         40.08         40.78         3.42 o                         
   8   0  -2         47.45         46.71         4.17 o                         
   9   0  -2         19.51         23.45         3.36 o                         
  10   0  -2          6.53          2.55         1.70 o                         
 -10   1  -2         12.38         10.26         2.62 o                         
  -9   1  -2         17.33         16.27         2.43 o                         
  -8   1  -2         44.06         45.89         4.42 o                         
  -7   1  -2        114.05        117.59         6.39 o                         
  -6   1  -2         58.70         56.20         2.72 o                         
  -5   1  -2        513.60        507.39        13.04 o                         
  -4   1  -2        218.97        212.49         7.00 o                         
  -3   1  -2        985.86        972.24        24.15 o                         
  -2   1  -2       2013.50       2048.06        55.03 o                         
  -1   1  -2       1144.20       1160.64        38.04 o                         
   0   1  -2       3169.59       3768.56        84.95 o                         
   1   1  -2        742.98        698.80        21.78 o                         
   2   1  -2       2203.92       2326.41       112.87 o                         
   3   1  -2        921.23        944.87        26.29 o                         
   4   1  -2        242.84        238.11         8.41 o                         
   5   1  -2        489.36        488.91        14.56 o                         
   6   1  -2         61.11         60.79         2.87 o                         
   7   1  -2        106.61        109.07         5.26 o                         
   8   1  -2         38.15         41.63         4.06 o                         
   9   1  -2         16.17         19.95         4.51 o                         
  10   1  -2         12.76          7.10         2.91 o                         
 -10   2  -2          6.84          4.04         2.00 o                         
  -9   2  -2         19.99         14.52         2.42 o                         
  -8   2  -2         48.11         52.75         3.90 o                         
  -7   2  -2         30.26         35.43         2.70 o                         
  -6   2  -2        246.17        255.46         8.20 o                         
  -5   2  -2        102.94        113.17         4.44 o                         
  -4   2  -2        568.66        565.92        16.77 o                         
  -3   2  -2        944.00        932.38        25.39 o                         
  -2   2  -2        746.33        747.26        19.72 o                         
  -1   2  -2       2415.12       2386.43        62.70 o                         
   0   2  -2        552.85        529.37        15.46 o                         
   1   2  -2       2853.91       2693.89        67.28 o                         
   2   2  -2       1146.52       1159.20        57.17 o                         
   3   2  -2        456.68        449.53        13.32 o                         
   4   2  -2        811.25        842.38        23.00 o                         
   5   2  -2         99.92        100.04         3.78 o                         
   6   2  -2        205.07        212.83         6.69 o                         
   7   2  -2         62.48         61.82         3.58 o                         
   8   2  -2         36.55         34.40         3.54 o                         
   9   2  -2         28.56         27.89         3.12 o                         
  10   2  -2          6.06          8.44         5.39 o                         
 -10   3  -2          7.89          6.05         2.71 o                         
  -9   3  -2         17.66         19.71         3.02 o                         
  -8   3  -2         16.06         19.90         2.59 o                         
  -7   3  -2         98.61         99.62         4.55 o                         
  -6   3  -2         50.23         51.46         3.53 o                         
  -5   3  -2        273.32        281.11         8.19 o                         
  -4   3  -2        368.08        371.10        13.39 o                         
  -3   3  -2        419.45        435.09        13.33 o                         
  -2   3  -2       1331.60       1284.37        35.63 o                         
  -1   3  -2        346.14        354.16        12.38 o                         
   0   3  -2       2236.59       2248.55        54.88 o                         
   1   3  -2       1047.20       1032.44        33.20 o                         
   2   3  -2        670.51        659.23        19.61 o                         
   3   3  -2       1003.19        990.84        28.28 o                         
   4   3  -2        180.20        189.65         9.16 o                         
   5   3  -2        319.13        330.66        10.00 o                         
   6   3  -2         87.58         89.88         3.86 o                         
   7   3  -2         71.65         76.73         3.88 o                         
   8   3  -2         54.12         48.38         8.06 o                         
   9   3  -2         12.33         12.82         8.03 o                         
  10   3  -2         12.48         12.59         5.27 o                         
 -10   4  -2          5.79          7.37         2.15 o                         
  -9   4  -2          7.59         10.86         2.57 o                         
  -8   4  -2         34.11         29.73         3.31 o                         
  -7   4  -2         26.47         28.15         2.27 o                         
  -6   4  -2        114.89        112.86         4.54 o                         
  -5   4  -2        125.69        129.88         4.51 o                         
  -4   4  -2        215.84        228.03         8.11 o                         
  -3   4  -2        585.68        581.23        20.00 o                         
  -2   4  -2        242.88        231.54         7.48 o                         
  -1   4  -2       1206.63       1190.70        29.69 o                         
   0   4  -2        706.27        680.28        28.25 o                         
   1   4  -2        712.44        724.08        22.49 o                         
   2   4  -2        885.68        910.39        25.42 o                         
   3   4  -2        311.42        329.46        11.41 o                         
   4   4  -2        381.88        397.59        10.98 o                         
   5   4  -2        112.34        111.53         4.12 o                         
   6   4  -2        115.23        116.92         5.92 o                         
   7   4  -2         86.34         93.74         7.14 o                         
   8   4  -2         24.31         24.12         5.23 o                         
   9   4  -2         21.47         20.96         5.02 o                         
  -9   5  -2         10.46          6.75         2.18 o                         
  -8   5  -2         13.25         13.01         2.06 o                         
  -7   5  -2         43.76         42.64         3.15 o                         
  -6   5  -2         43.34         51.08         4.30 o                         
  -5   5  -2        102.41        110.51         4.93 o                         
  -4   5  -2        213.18        223.38         6.61 o                         
  -3   5  -2        177.30        181.85         7.84 o                         
  -2   5  -2        513.42        528.30        15.96 o                         
  -1   5  -2        399.48        386.36        11.45 o                         
   0   5  -2        544.40        507.55        23.00 o                         
   1   5  -2        560.44        511.48        20.49 o                         
   2   5  -2        443.84        454.60        15.11 o                         
   3   5  -2        338.57        366.79        14.45 o                         
   4   5  -2        145.53        143.15         4.79 o                         
   5   5  -2        145.67        146.06         4.90 o                         
   6   5  -2        117.53        108.45         6.57 o                         
   7   5  -2         45.50         41.92         4.10 o                         
   8   5  -2         28.96         21.22         4.75 o                         
   9   5  -2         13.94          1.92         2.48 o                         
  -9   6  -2          5.64          4.36         2.07 o                         
  -8   6  -2         15.08         11.25         2.25 o                         
  -7   6  -2         16.43         22.42         2.68 o                         
  -6   6  -2         43.74         43.37         3.01 o                         
  -5   6  -2         72.55         81.33         3.61 o                         
  -4   6  -2        117.23        125.04         4.25 o                         
  -3   6  -2        183.81        186.05         5.46 o                         
  -2   6  -2        213.33        199.67         7.57 o                         
  -1   6  -2        317.36        294.03         8.98 o                         
   0   6  -2        284.37        260.72         9.52 o                         
   1   6  -2        486.86        481.09        26.25 o                         
   2   6  -2        219.07        238.98         8.92 o                         
   3   6  -2        190.24        194.92         5.91 o                         
   4   6  -2        141.18        140.54         4.73 o                         
   5   6  -2        141.86        137.59         5.70 o                         
   6   6  -2         77.05         80.39         5.06 o                         
   7   6  -2         29.81         33.42         7.78 o                         
   8   6  -2         26.11         21.04         5.75 o                         
   9   6  -2         12.97          4.31         2.46 o                         
  -9   7  -2          4.64          2.50         2.14 o                         
  -8   7  -2          6.35          6.87         2.01 o                         
  -7   7  -2         16.22         15.90         2.30 o                         
  -6   7  -2         25.38         29.47         2.89 o                         
  -5   7  -2         64.09         69.00         4.15 o                         
  -4   7  -2         61.49         58.26         2.83 o                         
  -3   7  -2        111.58        117.10         4.49 o                         
  -2   7  -2        151.72        160.82         5.72 o                         
  -1   7  -2        143.57        140.47         6.24 o                         
   0   7  -2        408.39        413.09        13.37 o                         
   1   7  -2        106.73        102.02         4.49 o                         
   2   7  -2        219.98        220.41         7.35 o                         
   3   7  -2        104.19        112.85         4.23 o                         
   4   7  -2        157.28        163.16         5.54 o                         
   5   7  -2        111.83        118.07         5.07 o                         
   6   7  -2         23.33         25.26         3.98 o                         
   7   7  -2         43.23         36.61         4.70 o                         
   8   7  -2         16.16          9.48         4.45 o                         
  -8   8  -2          5.14         -0.15         1.70 o                         
  -7   8  -2          8.99          6.56         2.28 o                         
  -6   8  -2         28.06         19.94         3.52 o                         
  -5   8  -2         21.04         22.74         2.51 o                         
  -4   8  -2         53.74         52.89         3.50 o                         
  -3   8  -2         62.96         63.03         3.48 o                         
  -2   8  -2         80.41         77.70         3.90 o                         
  -1   8  -2        265.46        258.99         8.34 o                         
   0   8  -2         44.74         44.87         2.90 o                         
   1   8  -2        201.36        201.86         6.47 o                         
   2   8  -2         59.26         58.00         3.16 o                         
   3   8  -2        157.54        159.34         7.45 o                         
   4   8  -2        132.55        138.15         6.75 o                         
   5   8  -2         15.30         13.66         2.64 o                         
   6   8  -2         60.16         51.26         6.93 o                         
   8   8  -2         21.91         26.98         9.69 o                         
  -8   9  -2          3.00          3.17         1.59 o                         
  -7   9  -2          9.89         12.48         2.91 o                         
  -6   9  -2          7.53          9.30         2.36 o                         
  -5   9  -2         22.42         26.43         3.76 o                         
  -4   9  -2         23.28         19.92         2.32 o                         
  -3   9  -2         43.84         39.00         3.52 o                         
  -2   9  -2        135.63        138.88         6.77 o                         
  -1   9  -2         20.69         19.98         2.12 o                         
   0   9  -2        140.85        129.40         6.64 o                         
   1   9  -2         26.97         29.43         2.30 o                         
   2   9  -2        134.49        149.89         6.05 o                         
   3   9  -2        124.13        134.64         5.90 o                         
   4   9  -2         11.28         11.76         2.37 o                         
   5   9  -2         67.60         62.55         5.35 o                         
   6   9  -2         13.14          4.00         4.64 o                         
  -7  10  -2          2.69          3.54         1.66 o                         
  -6  10  -2          7.94          7.41         4.43 o                         
  -5  10  -2          7.81         10.32         3.03 o                         
  -4  10  -2         20.51         24.12         5.38 o                         
  -3  10  -2         55.52         53.75         6.23 o                         
  -2  10  -2         11.94         13.66         2.18 o                         
  -1  10  -2         76.02         67.14         6.46 o                         
   0  10  -2         11.09         10.29         3.08 o                         
   1  10  -2         93.20         92.44        10.03 o                         
   2  10  -2         90.73         93.47         5.18 o                         
   3  10  -2         10.95         12.35         2.54 o                         
   4  10  -2         59.80         58.31         6.51 o                         
   5  10  -2          9.49         10.68         3.11 o                         
   6  10  -2         39.24         32.79        11.29 o                         
  -6  11  -2          2.44          1.74         1.56 o                         
  -5  11  -2          7.96          6.50         2.86 o                         
  -4  11  -2         18.75         20.07         3.49 o                         
  -3  11  -2          7.31         -1.08         4.76 o                         
  -2  11  -2         32.48         25.62         3.70 o                         
  -1  11  -2          5.45          6.56         2.56 o                         
   0  11  -2         51.56         51.39         7.38 o                         
   1  11  -2         52.43         48.69         8.29 o                         
   2  11  -2         10.93         10.25         2.82 o                         
   3  11  -2         41.21         38.67         5.01 o                         
   4  11  -2          6.96          5.73         3.78 o                         
   5  11  -2         38.31         29.65         5.52 o                         
   6  11  -2          9.90         16.31         8.08 o                         
  -6  12  -2          2.58         -2.06         2.06 o                         
  -5  12  -2          5.43         -3.90         4.25 o                         
  -4  12  -2          3.94         -2.68        11.00 o                         
  -3  12  -2         11.31          8.42         3.93 o                         
  -2  12  -2          3.46          1.11         1.25 o                         
  -1  12  -2         22.95          9.87         3.39 o                         
   0  12  -2         24.94         22.52         3.15 o                         
   1  12  -2          9.36         13.06         3.61 o                         
   2  12  -2         22.24         21.34         3.46 o                         
   3  12  -2          5.65          2.12         2.45 o                         
   4  12  -2         29.30         38.01         4.74 o                         
   5  12  -2          7.34         11.36         6.19 o                         
  -4  13  -2          3.30         -3.52         3.52 o                         
  -3  13  -2          2.13          9.67         5.78 o                         
  -2  13  -2          8.39          2.29         1.86 o                         
  -1  13  -2         10.40          7.48         2.48 o                         
   0  13  -2          6.54          4.35         2.10 o                         
   1  13  -2          9.63          8.49         2.27 o                         
   2  13  -2          4.67          5.36         2.71 o                         
   3  13  -2         17.48         14.57         4.25 o                         
  -2  14  -2          4.03          1.19         2.71 o                         
  -1  14  -2          3.65          0.67         1.52 o                         
   0  14  -2          3.52          0.31         1.45 o                         
   1  14  -2          3.44          3.57         5.11 o                         
  -3 -13  -1         13.15          4.34         2.32 o                         
  -2 -13  -1          6.29          7.97         1.85 o                         
  -1 -13  -1         15.48         13.58         3.34 o                         
   0 -13  -1          4.80          3.19         1.36 o                         
   1 -13  -1          9.11          5.16         1.74 o                         
   2 -13  -1          7.76          4.50         2.58 o                         
   3 -13  -1          2.27          1.27         1.13 o                         
  -4 -12  -1         17.35         16.77         2.64 o                         
  -3 -12  -1         11.36         11.44         2.17 o                         
  -2 -12  -1         31.20         30.17         3.58 o                         
  -1 -12  -1          7.81          6.79         2.45 o                         
   0 -12  -1         21.87         21.83         6.26 o                         
   1 -12  -1         17.09         18.97         3.06 o                         
   2 -12  -1          7.27          7.94         1.79 o                         
   3 -12  -1         13.17         16.37         2.74 o                         
   4 -12  -1          2.87          4.33         1.59 o                         
   5 -12  -1          4.69          5.61         1.74 o                         
  -5 -11  -1         18.51         19.68         3.35 o                         
  -4 -11  -1         18.30         19.96         2.48 o                         
  -3 -11  -1         49.50         58.59         4.86 o                         
  -2 -11  -1         13.14         14.09         3.06 o                         
  -1 -11  -1         42.70         47.80         3.83 o                         
   0 -11  -1         31.63         36.06         3.47 o                         
   1 -11  -1         20.75         23.47         2.94 o                         
   2 -11  -1         31.70         27.79         4.70 o                         
   3 -11  -1          7.85          9.68         2.92 o                         
   4 -11  -1         14.17         14.92         2.56 o                         
   5 -11  -1          3.93          3.74         1.69 o                         
   6 -11  -1          3.13          3.83         2.03 o                         
  -6 -10  -1         16.64         14.42         4.22 o                         
  -5 -10  -1         25.21         23.45         2.64 o                         
  -4 -10  -1         61.62         73.23         4.78 o                         
  -3 -10  -1         24.42         25.85         2.84 o                         
  -2 -10  -1         66.37         68.35         4.49 o                         
  -1 -10  -1         50.02         44.05         5.36 o                         
   0 -10  -1         48.65         49.61         4.24 o                         
   1 -10  -1         60.94         68.01         5.33 o                         
   2 -10  -1         21.79         24.58         3.36 o                         
   3 -10  -1         35.42         46.65         4.56 o                         
   4 -10  -1          9.99         15.48         3.22 o                         
   5 -10  -1          9.78          8.18         2.45 o                         
   6 -10  -1          8.13          9.09         2.35 o                         
   7 -10  -1          2.66          1.72         1.51 o                         
  -7  -9  -1         13.76         10.97         2.40 o                         
  -6  -9  -1         29.17         30.67         2.86 o                         
  -5  -9  -1         61.13         61.85         4.03 o                         
  -4  -9  -1         45.19         43.74         3.64 o                         
  -3  -9  -1         81.62         78.39         4.61 o                         
  -2  -9  -1         70.73         81.68         4.70 o                         
  -1  -9  -1         90.86         90.02         5.06 o                         
   0  -9  -1         94.05        100.00         5.29 o                         
   1  -9  -1         59.71         61.90         3.97 o                         
   2  -9  -1         71.71         70.41         4.42 o                         
   3  -9  -1         26.12         28.84         2.81 o                         
   4  -9  -1         25.12         25.30         2.55 o                         
   5  -9  -1         22.54         16.85         2.70 o                         
   6  -9  -1          9.45         10.05         1.96 o                         
   7  -9  -1          6.12          7.82         1.75 o                         
   8  -9  -1          1.87          4.56         2.57 o                         
  -8  -8  -1         11.42          7.86         2.29 o                         
  -7  -8  -1         28.25         26.46         2.75 o                         
  -6  -8  -1         50.41         49.92         4.37 o                         
  -5  -8  -1         71.48         73.84         4.48 o                         
  -4  -8  -1         80.42         78.73         5.06 o                         
  -3  -8  -1         94.57         92.81         4.81 o                         
  -2  -8  -1        135.14        135.99         5.92 o                         
  -1  -8  -1        124.20        108.66         5.41 o                         
   0  -8  -1        149.79        147.22         6.54 o                         
   1  -8  -1        115.81        118.36         5.48 o                         
   2  -8  -1         74.51         76.15         3.99 o                         
   3  -8  -1         52.14         54.96         3.27 o                         
   4  -8  -1         55.87         60.67         3.70 o                         
   5  -8  -1         31.31         29.75         2.75 o                         
   6  -8  -1         14.92         20.90         4.73 o                         
   7  -8  -1          6.77          9.61         2.09 o                         
   8  -8  -1          4.79          2.16         2.80 o                         
  -8  -7  -1         22.91         18.64         2.35 o                         
  -7  -7  -1         36.86         37.41         3.50 o                         
  -6  -7  -1         89.05         89.16         5.00 o                         
  -5  -7  -1         65.99         67.63         4.16 o                         
  -4  -7  -1        119.77        124.47         5.66 o                         
  -3  -7  -1        162.02        160.94         6.37 o                         
  -2  -7  -1        160.18        145.41         7.47 o                         
  -1  -7  -1        315.23        312.50         9.95 o                         
   0  -7  -1        149.17        139.60         5.39 o                         
   1  -7  -1        212.44        210.30         7.43 o                         
   2  -7  -1         87.79         86.64         3.95 o                         
   3  -7  -1        132.96        134.75         5.12 o                         
   4  -7  -1         95.51         97.28         4.32 o                         
   5  -7  -1         29.63         30.02         2.75 o                         
   6  -7  -1         23.49         25.58         3.95 o                         
   7  -7  -1         12.35          7.93         1.96 o                         
   8  -7  -1          8.72         13.84         3.93 o                         
   9  -7  -1          3.93          4.27         2.92 o                         
  -9  -6  -1         15.63         16.33         3.13 o                         
  -8  -6  -1         25.27         24.57         2.74 o                         
  -7  -6  -1         85.55         93.27         5.45 o                         
  -6  -6  -1         48.41         47.72         3.57 o                         
  -5  -6  -1        134.49        140.04         5.39 o                         
  -4  -6  -1        158.31        161.58         6.46 o                         
  -3  -6  -1        212.23        205.08         8.93 o                         
  -2  -6  -1        519.27        500.89        22.95 o                         
  -1  -6  -1        157.36        153.01         6.63 o                         
   0  -6  -1        520.70        489.02        15.44 o                         
   1  -6  -1        121.93        110.52         5.31 o                         
   2  -6  -1        315.56        306.22         9.34 o                         
   3  -6  -1        262.37        260.07         8.50 o                         
   4  -6  -1         52.30         51.82         3.09 o                         
   5  -6  -1         76.71         77.38         3.51 o                         
   6  -6  -1         25.27         28.29         3.62 o                         
   7  -6  -1         30.24         31.46         3.46 o                         
   8  -6  -1         12.32         10.53         2.36 o                         
   9  -6  -1          3.83          5.36         1.34 o                         
  -9  -5  -1         16.37         14.52         2.15 o                         
  -8  -5  -1         63.89         56.07         4.30 o                         
  -7  -5  -1         34.61         37.61         3.71 o                         
  -6  -5  -1        125.45        130.24         5.92 o                         
  -5  -5  -1        127.46        133.00         6.99 o                         
  -4  -5  -1        254.97        254.76         8.82 o                         
  -3  -5  -1        644.06        651.40        19.13 o                         
  -2  -5  -1        146.33        138.97         6.10 o                         
  -1  -5  -1        984.05        961.01        27.40 o                         
   0  -5  -1        139.86        136.60         6.20 o                         
   1  -5  -1        693.62        648.46        17.57 o                         
   2  -5  -1        623.61        612.14        18.35 o                         
   3  -5  -1        103.13         96.48         4.30 o                         
   4  -5  -1        227.18        233.28         7.04 o                         
   5  -5  -1         41.95         38.46         2.72 o                         
   6  -5  -1         97.70         95.84         4.43 o                         
   7  -5  -1         33.43         38.78         3.33 o                         
   8  -5  -1         10.82         16.11         2.68 o                         
   9  -5  -1          7.43          8.61         2.83 o                         
  -9  -4  -1         37.95         42.38         3.75 o                         
  -8  -4  -1         24.98         22.58         3.56 o                         
  -7  -4  -1         94.77        101.03         5.35 o                         
  -6  -4  -1         86.71         84.80         3.75 o                         
  -5  -4  -1        246.34        251.72         7.83 o                         
  -4  -4  -1        597.33        593.40        15.75 o                         
  -3  -4  -1        135.63        130.60         5.94 o                         
  -2  -4  -1       1350.52       1337.18        34.33 o                         
  -1  -4  -1        136.73        134.58         6.65 o                         
   0  -4  -1       1256.96       1202.70        31.12 o                         
   1  -4  -1       1230.64       1183.24        31.21 o                         
   2  -4  -1        251.51        237.94         7.94 o                         
   3  -4  -1        572.29        568.91        15.57 o                         
   4  -4  -1         63.43         64.32         3.77 o                         
   5  -4  -1        284.01        285.64         9.47 o                         
   6  -4  -1         79.11         82.00         4.55 o                         
   7  -4  -1         28.97         29.78         2.83 o                         
   8  -4  -1         22.09         24.53         2.91 o                         
   9  -4  -1          7.21          7.20         2.69 o                         
  10  -4  -1          6.24          4.22         1.63 o                         
 -10  -3  -1         18.47         15.60         3.37 o                         
  -9  -3  -1         17.24         20.92         2.97 o                         
  -8  -3  -1         58.33         50.03         4.81 o                         
  -7  -3  -1         52.54         58.39         4.10 o                         
  -6  -3  -1        186.15        185.85         6.28 o                         
  -5  -3  -1        423.85        428.33        11.95 o                         
  -4  -3  -1        133.19        129.57         6.41 o                         
  -3  -3  -1       1311.26       1257.79        33.45 o                         
  -2  -3  -1        139.50        138.93         5.39 o                         
  -1  -3  -1       1725.21       1740.63        44.89 o                         
   0  -3  -1       1961.92       2002.99        65.80 o                         
   1  -3  -1        601.23        565.39        17.27 o                         
   2  -3  -1       1145.59       1110.32        30.47 o                         
   3  -3  -1        106.18         99.97         4.43 o                         
   4  -3  -1        712.32        718.96        24.92 o                         
   5  -3  -1        165.83        174.05         6.39 o                         
   6  -3  -1         75.59         81.14         3.95 o                         
   7  -3  -1         56.85         56.41         4.40 o                         
   8  -3  -1         17.61         23.25         2.95 o                         
   9  -3  -1         19.08         18.66         4.17 o                         
  10  -3  -1          5.72          3.80         1.89 o                         
 -10  -2  -1         10.53          2.65         2.53 o                         
  -9  -2  -1         29.86         31.13         3.47 o                         
  -8  -2  -1         30.20         31.72         3.35 o                         
  -7  -2  -1        113.01        113.59         4.81 o                         
  -6  -2  -1        242.27        251.21         7.69 o                         
  -5  -2  -1        127.09        128.98         4.69 o                         
  -4  -2  -1        913.80        889.91        24.39 o                         
  -3  -2  -1        164.76        155.22         6.63 o                         
  -2  -2  -1       1657.35       1625.33        41.81 o                         
  -1  -2  -1       2265.37       2329.53        65.50 o                         
   0  -2  -1       1192.23       1250.75        41.85 o                         
   1  -2  -1       1848.08       1895.25        75.80 o                         
   2  -2  -1        190.11        181.20         7.39 o                         
   3  -2  -1       1499.49       1532.91        42.83 o                         
   4  -2  -1        322.56        313.59        10.44 o                         
   5  -2  -1        187.43        184.48         7.17 o                         
   6  -2  -1        125.63        130.80         4.81 o                         
   7  -2  -1         42.04         43.18         3.07 o                         
   8  -2  -1         49.22         58.19         7.13 o                         
   9  -2  -1         14.38         15.91         3.75 o                         
  10  -2  -1          7.20          7.61         3.70 o                         
 -10  -1  -1         13.01          9.06         2.16 o                         
  -9  -1  -1         16.75         18.92         2.91 o                         
  -8  -1  -1         57.46         56.38         3.62 o                         
  -7  -1  -1        120.07        123.69         4.87 o                         
  -6  -1  -1        106.43        112.30         4.50 o                         
  -5  -1  -1        480.39        494.07        13.25 o                         
  -4  -1  -1        182.28        173.44         6.18 o                         
  -3  -1  -1       1124.50       1111.45        29.71 o                         
  -2  -1  -1       1686.57       1709.61        56.61 o                         
  -1  -1  -1       1688.42       1702.34        59.94 o                         
   0  -1  -1       2457.18       2783.31        64.76 o                         
   1  -1  -1        290.62        299.44        12.97 o                         
   2  -1  -1       2702.87       2889.05        74.53 o                         
   3  -1  -1        637.52        610.76        18.57 o                         
   4  -1  -1        413.30        396.94        11.61 o                         
   5  -1  -1        237.29        242.93         7.30 o                         
   6  -1  -1        102.62        109.86         4.27 o                         
   7  -1  -1        105.23        104.87         4.64 o                         
   8  -1  -1         32.85         39.95         3.35 o                         
   9  -1  -1         19.45         17.30         2.65 o                         
  10  -1  -1          6.77          7.08         1.86 o                         
 -10   0  -1          8.57          5.96         2.64 o                         
  -9   0  -1         25.31         27.96         3.29 o                         
  -8   0  -1         55.08         60.90         4.43 o                         
  -7   0  -1         74.36         80.50         3.86 o                         
  -6   0  -1        204.98        203.97         6.51 o                         
  -5   0  -1        168.51        167.36         5.34 o                         
  -4   0  -1        577.88        552.19        14.86 o                         
  -3   0  -1        978.64        951.59        25.72 o                         
  -2   0  -1       1466.53       1441.91        38.57 o                         
  -1   0  -1       2000.94       2092.81       111.12 o                         
   0   0  -1        540.67        653.54        26.65 o                         
   1   0  -1       4010.93       5024.21       117.12 o                         
   2   0  -1       1351.36       1342.77        38.53 o                         
   3   0  -1        757.50        744.13        20.32 o                         
   4   0  -1        386.11        367.81        11.36 o                         
   5   0  -1        250.37        253.34         7.63 o                         
   6   0  -1        184.58        188.04         6.33 o                         
   7   0  -1         72.60         79.86         4.19 o                         
   8   0  -1         44.25         51.42         3.63 o                         
   9   0  -1         15.30         16.54         2.66 o                         
  10   0  -1         10.65          6.63         1.65 o                         
 -10   1  -1          9.84          9.19         2.30 o                         
  -9   1  -1         23.82         17.54         2.65 o                         
  -8   1  -1         42.44         44.84         3.25 o                         
  -7   1  -1         77.69         76.97         4.25 o                         
  -6   1  -1        126.92        125.26         4.65 o                         
  -5   1  -1        238.97        243.80         8.02 o                         
  -4   1  -1        548.21        521.75        14.01 o                         
  -3   1  -1        911.89        896.83        22.80 o                         
  -2   1  -1       1133.47       1142.75        28.88 o                         
  -1   1  -1        877.86        877.12        40.48 o                         
   0   1  -1       3148.44       3660.59       117.36 o                         
   1   1  -1       2686.43       3123.88        70.33 o                         
   2   1  -1       1121.74       1126.47        32.76 o                         
   3   1  -1        552.88        540.67        15.45 o                         
   4   1  -1        559.45        553.79        16.45 o                         
   5   1  -1        268.94        272.88         7.68 o                         
   6   1  -1        161.50        169.88         5.58 o                         
   7   1  -1         83.35         85.64         4.11 o                         
   8   1  -1         32.91         36.02         3.68 o                         
   9   1  -1         25.37         23.20         2.98 o                         
  10   1  -1          9.44          7.10         1.66 o                         
 -10   2  -1          9.47          5.32         1.95 o                         
  -9   2  -1         19.75         19.55         3.41 o                         
  -8   2  -1         28.48         26.71         2.46 o                         
  -7   2  -1         76.87         82.31         4.05 o                         
  -6   2  -1         88.58         89.41         4.46 o                         
  -5   2  -1        303.43        299.30         8.49 o                         
  -4   2  -1        463.93        480.80        13.78 o                         
  -3   2  -1        585.15        583.76        16.07 o                         
  -2   2  -1        892.60        883.28        23.63 o                         
  -1   2  -1       1211.71       1215.99        35.44 o                         
   0   2  -1       3215.46       3089.80        71.22 o                         
   1   2  -1       1243.54       1244.79        64.76 o                         
   2   2  -1        730.62        704.24        23.25 o                         
   3   2  -1       1023.51       1048.81        29.13 o                         
   4   2  -1        340.94        330.03        10.25 o                         
   5   2  -1        342.84        344.22         9.43 o                         
   6   2  -1        128.68        129.64         4.57 o                         
   7   2  -1         70.89         71.76         3.64 o                         
   8   2  -1         52.79         54.31         3.79 o                         
   9   2  -1         16.55         15.57         2.89 o                         
  10   2  -1         15.06         16.19         3.92 o                         
 -10   3  -1          7.60          7.08         1.94 o                         
  -9   3  -1         10.47          9.34         2.18 o                         
  -8   3  -1         37.44         37.92         3.03 o                         
  -7   3  -1         32.94         35.35         2.58 o                         
  -6   3  -1        155.12        158.77         5.42 o                         
  -5   3  -1        201.78        206.43         6.64 o                         
  -4   3  -1        286.02        284.78         9.86 o                         
  -3   3  -1        630.93        626.50        19.34 o                         
  -2   3  -1        407.88        397.62        11.22 o                         
  -1   3  -1       2277.03       2245.36        56.02 o                         
   0   3  -1        914.78        901.19        23.18 o                         
   1   3  -1        897.68        851.19        30.18 o                         
   2   3  -1       1394.72       1346.45        47.93 o                         
   3   3  -1        396.29        382.20        12.49 o                         
   4   3  -1        619.04        627.84        17.98 o                         
   5   3  -1        161.22        163.16         5.31 o                         
   6   3  -1        148.31        151.03         5.73 o                         
   7   3  -1         95.80         92.34         4.72 o                         
   8   3  -1         25.74         21.73         4.42 o                         
   9   3  -1         34.49         34.63         6.68 o                         
  10   3  -1          6.97          5.58         4.44 o                         
 -10   4  -1          3.75          4.67         2.78 o                         
  -9   4  -1         14.86         16.29         2.61 o                         
  -8   4  -1         12.82         15.56         5.76 o                         
  -7   4  -1         69.22         71.50         3.85 o                         
  -6   4  -1         76.85         78.77         3.68 o                         
  -5   4  -1        137.25        133.01         4.67 o                         
  -4   4  -1        333.77        343.99        10.50 o                         
  -3   4  -1        139.47        131.37         5.56 o                         
  -2   4  -1       1299.45       1213.11        30.82 o                         
  -1   4  -1        500.63        469.85        13.20 o                         
   0   4  -1        887.32        827.16        30.07 o                         
   1   4  -1       1327.10       1299.66        49.02 o                         
   2   4  -1        414.43        417.13        12.38 o                         
   3   4  -1        864.48        892.63        26.55 o                         
   4   4  -1        161.21        165.83         6.39 o                         
   5   4  -1        271.40        272.52         7.78 o                         
   6   4  -1        149.59        153.90         6.72 o                         
   7   4  -1         39.12         41.21         3.88 o                         
   8   4  -1         66.62         57.47         6.31 o                         
   9   4  -1         11.66         11.00         4.50 o                         
  -9   5  -1          5.00          4.68         1.53 o                         
  -8   5  -1         26.44         30.15         3.19 o                         
  -7   5  -1         26.48         24.31         2.63 o                         
  -6   5  -1         62.38         69.22         3.73 o                         
  -5   5  -1        142.82        148.52         6.23 o                         
  -4   5  -1         58.50         60.14         2.65 o                         
  -3   5  -1        619.77        609.26        18.33 o                         
  -2   5  -1        223.11        206.84         7.69 o                         
  -1   5  -1        665.80        640.41        16.98 o                         
   0   5  -1        890.22        831.41        21.33 o                         
   1   5  -1        365.24        350.55        12.00 o                         
   2   5  -1        886.73        886.39        24.66 o                         
   3   5  -1        128.75        126.37         7.06 o                         
   4   5  -1        393.63        398.94        10.21 o                         
   5   5  -1        195.70        195.46         5.91 o                         
   6   5  -1         60.09         63.56         3.90 o                         
   7   5  -1        104.85        115.06         7.33 o                         
   8   5  -1         17.91         19.01         6.62 o                         
   9   5  -1         22.91         17.62         4.46 o                         
  -9   6  -1          8.66          5.59         1.49 o                         
  -8   6  -1          8.63          8.39         1.97 o                         
  -7   6  -1         25.44         36.00         3.55 o                         
  -6   6  -1         52.63         56.40         3.51 o                         
  -5   6  -1         31.49         34.47         2.36 o                         
  -4   6  -1        245.07        258.85         8.45 o                         
  -3   6  -1         88.00         86.24         4.42 o                         
  -2   6  -1        384.85        368.75        14.51 o                         
  -1   6  -1        445.39        432.61        11.97 o                         
   0   6  -1        269.73        253.73         8.15 o                         
   1   6  -1        657.22        641.42        20.04 o                         
   2   6  -1         91.04         84.77         5.19 o                         
   3   6  -1        427.83        453.03        12.18 o                         
   4   6  -1        209.44        208.57         6.67 o                         
   5   6  -1         85.41         79.06         3.34 o                         
   6   6  -1        129.80        123.00         7.96 o                         
   7   6  -1         26.81         32.63         4.28 o                         
   8   6  -1         38.30         41.55         5.97 o                         
   9   6  -1         12.42         11.94         5.91 o                         
  -9   7  -1          2.72          3.19         1.69 o                         
  -8   7  -1          8.99         10.43         1.89 o                         
  -7   7  -1         17.46         23.15         3.03 o                         
  -6   7  -1         17.45         18.74         2.30 o                         
  -5   7  -1         83.16         95.43         5.72 o                         
  -4   7  -1         36.48         36.72         2.29 o                         
  -3   7  -1        178.67        181.63         6.27 o                         
  -2   7  -1        177.48        176.11         5.85 o                         
  -1   7  -1        174.69        173.80         5.34 o                         
   0   7  -1        356.85        367.92        12.18 o                         
   1   7  -1         71.63         72.20         2.96 o                         
   2   7  -1        342.51        333.74         9.32 o                         
   3   7  -1        184.61        191.61         6.51 o                         
   4   7  -1        102.09        102.69         4.09 o                         
   5   7  -1        122.51        131.14         5.19 o                         
   6   7  -1         39.42         36.68         5.29 o                         
   7   7  -1         52.20         53.78         6.87 o                         
   8   7  -1         17.19         19.15         7.10 o                         
  -8   8  -1          5.35          5.37         3.39 o                         
  -7   8  -1          8.33         12.47         2.96 o                         
  -6   8  -1         25.22         28.26         4.78 o                         
  -5   8  -1         16.87         16.76         3.28 o                         
  -4   8  -1         70.20         78.30         5.03 o                         
  -3   8  -1         63.93         64.63         4.55 o                         
  -2   8  -1        102.99         96.63         4.03 o                         
  -1   8  -1        148.75        151.22         6.39 o                         
   0   8  -1         64.49         65.73         2.81 o                         
   1   8  -1        204.63        202.63         7.06 o                         
   2   8  -1        141.46        147.14         5.33 o                         
   3   8  -1         99.87        102.85         4.43 o                         
   4   8  -1         86.73         93.85         4.26 o                         
   5   8  -1         53.70         57.82         3.90 o                         
   6   8  -1         56.45         53.72         9.71 o                         
   7   8  -1         22.72         27.35         7.96 o                         
  -8   9  -1          3.23          5.87         3.01 o                         
  -7   9  -1          7.05          7.50         2.01 o                         
  -6   9  -1          7.56         10.82         2.61 o                         
  -5   9  -1         24.08         18.62         3.20 o                         
  -4   9  -1         24.47         28.36         3.09 o                         
  -3   9  -1         54.58         54.53         3.50 o                         
  -2   9  -1         52.10         53.10         3.75 o                         
  -1   9  -1         53.09         54.63         5.91 o                         
   0   9  -1         94.80         94.03         6.34 o                         
   1   9  -1        101.05         99.22         4.06 o                         
   2   9  -1         81.51         88.72         4.93 o                         
   3   9  -1         47.42         45.66         3.76 o                         
   4   9  -1         62.88         68.69         3.65 o                         
   5   9  -1         47.76         50.31         4.04 o                         
   6   9  -1         29.77         32.01         6.30 o                         
  -7  10  -1          2.91          6.89         2.23 o                         
  -6  10  -1          7.28          7.45         2.59 o                         
  -5  10  -1         10.10          8.74         4.17 o                         
  -4  10  -1         24.81         27.50         4.97 o                         
  -3  10  -1         17.35         17.83         2.86 o                         
  -2  10  -1         34.77         38.48         3.45 o                         
  -1  10  -1         36.27         34.82         3.88 o                         
   0  10  -1         67.83         55.28         6.02 o                         
   1  10  -1         56.65         53.85         3.49 o                         
   2  10  -1         23.08         23.05         3.00 o                         
   3  10  -1         60.09         61.49         4.09 o                         
   4  10  -1         31.93         33.86         3.76 o                         
   5  10  -1         37.07         32.06         3.70 o                         
   6  10  -1         15.92         15.15         9.52 o                         
  -6  11  -1          3.94          4.35         1.89 o                         
  -5  11  -1          9.37          9.13         3.27 o                         
  -4  11  -1          6.03          5.28         4.09 o                         
  -3  11  -1         17.61         15.35         3.33 o                         
  -2  11  -1         12.53         11.08         2.93 o                         
  -1  11  -1         40.30         39.45         4.73 o                         
   0  11  -1         33.38         36.45         4.02 o                         
   1  11  -1         12.59         10.96         2.16 o                         
   2  11  -1         45.64         42.14         4.28 o                         
   3  11  -1         17.79         16.93         2.87 o                         
   4  11  -1         40.13         36.01         6.63 o                         
   5  11  -1         12.31          8.51         3.36 o                         
  -5  12  -1          2.16          5.57         5.49 o                         
  -4  12  -1          6.99          3.56         5.52 o                         
  -3  12  -1          4.31          1.21         2.12 o                         
  -2  12  -1         20.03         15.19         3.47 o                         
  -1  12  -1         16.42         14.31         2.84 o                         
   0  12  -1          7.78          4.87         2.09 o                         
   1  12  -1         27.33         34.27         4.29 o                         
   2  12  -1          9.21          9.93         2.75 o                         
   3  12  -1         35.27         39.64         4.21 o                         
   4  12  -1          7.98          6.36         2.08 o                         
  -4  13  -1          1.54         -0.58         3.44 o                         
  -3  13  -1          8.15          2.47         4.08 o                         
  -2  13  -1          6.74          3.14         1.99 o                         
  -1  13  -1          4.50          1.68         1.61 o                         
   0  13  -1         12.98         10.61         2.31 o                         
   1  13  -1          4.93          0.20         2.20 o                         
   2  13  -1         24.42         22.29         3.08 o                         
   3  13  -1          4.37          2.89         2.05 o                         
  -2  14  -1          2.21          0.17         1.95 o                         
  -1  14  -1          4.97         -0.55         3.17 o                         
   0  14  -1          2.70         -0.27         2.17 o                         
   1  14  -1         13.24          6.77         3.88 o                         
   0 -14   0          7.00          0.37         3.07 o                         
   1 -14   0          3.56          1.87         1.70 o                         
  -3 -13   0          9.33          3.57         1.21 o                         
  -2 -13   0          6.47          4.49         2.32 o                         
  -1 -13   0         11.19         13.33         3.18 o                         
   0 -13   0          8.99          6.72         3.61 o                         
   1 -13   0          9.84         10.31         2.82 o                         
   2 -13   0          3.32          1.06         1.24 o                         
   3 -13   0          4.77          2.78         2.23 o                         
   4 -13   0          2.94          2.89         2.55 o                         
  -5 -12   0         13.58          2.48         3.59 o                         
  -4 -12   0         13.41         12.28         2.17 o                         
  -3 -12   0         14.87         20.54         2.92 o                         
  -2 -12   0         14.21         17.71         3.78 o                         
  -1 -12   0         21.45         17.33         2.90 o                         
   0 -12   0         20.48         25.92         3.45 o                         
   1 -12   0          7.92         12.94         2.41 o                         
   2 -12   0         14.18         12.71         2.61 o                         
   3 -12   0          6.54          6.62         2.07 o                         
   4 -12   0          7.03          5.03         1.58 o                         
   5 -12   0          2.98          2.37         1.75 o                         
  -6 -11   0         14.74         10.44         2.46 o                         
  -5 -11   0         17.88         17.56         2.40 o                         
  -4 -11   0         27.47         32.23         3.13 o                         
  -3 -11   0         15.10         18.51         3.29 o                         
  -2 -11   0         44.72         51.05         4.26 o                         
  -1 -11   0         34.91         37.37         3.71 o                         
   0 -11   0         20.82         22.50         3.32 o                         
   1 -11   0         36.38         41.81         3.88 o                         
   2 -11   0         12.59         17.41         2.99 o                         
   3 -11   0         22.65         27.93         5.72 o                         
   4 -11   0          7.05          2.85         2.12 o                         
   5 -11   0          5.69          6.26         2.11 o                         
   6 -11   0          4.77          6.33         2.26 o                         
  -7 -10   0         13.10          6.53         2.07 o                         
  -6 -10   0         21.63         20.42         2.49 o                         
  -5 -10   0         39.78         44.61         4.05 o                         
  -4 -10   0         15.27         14.35         2.98 o                         
  -3 -10   0         76.30         71.43         5.20 o                         
  -2 -10   0         49.05         55.91         4.21 o                         
  -1 -10   0         53.05         55.95         4.40 o                         
   0 -10   0         78.26         88.68         5.28 o                         
   1 -10   0         23.08         25.26         3.34 o                         
   2 -10   0         63.69         68.03         4.41 o                         
   3 -10   0         13.27         14.69         2.52 o                         
   4 -10   0         19.24         19.02         2.77 o                         
   5 -10   0         14.79         10.61         2.28 o                         
   6 -10   0          4.04          3.90         1.61 o                         
   7 -10   0          5.31          4.59         1.78 o                         
  -7  -9   0         22.71         23.38         2.62 o                         
  -6  -9   0         44.91         48.68         4.42 o                         
  -5  -9   0         17.10         20.44         2.58 o                         
  -4  -9   0        102.83        102.04         6.02 o                         
  -3  -9   0         57.48         59.47         3.94 o                         
  -2  -9   0        111.33        114.93         7.20 o                         
  -1  -9   0        135.84        149.93         7.04 o                         
   0  -9   0         43.71         46.60         3.43 o                         
   1  -9   0        149.92        154.82         6.41 o                         
   2  -9   0         20.84         24.28         2.56 o                         
   3  -9   0         58.06         59.97         4.00 o                         
   4  -9   0         40.02         38.88         3.77 o                         
   5  -9   0         11.71         15.59         2.53 o                         
   6  -9   0         17.30         25.05         3.38 o                         
   7  -9   0          2.89          7.83         3.97 o                         
   8  -9   0          4.27          6.09         3.07 o                         
  -8  -8   0         20.08         17.92         2.20 o                         
  -7  -8   0         40.02         39.48         3.84 o                         
  -6  -8   0         21.05         23.92         3.51 o
[truncated: 413,425 more chars]
